# Supplementary material for: Comparative Analyses of Gene and Protein Expressions and the Lipid Contents in Intramuscular and Subcutaneous Fat Tissues in Fattening Steers
Source: Animals (Basel). 2025 Sep 19;15(18):2733. doi: 10.3390/ani15182733 (PMC12466826; doi:10.3390/ani15182733)
Supplement: Supplementary file 1 [file animals-15-02733-s001.zip]

Archive with 2 entries (2 files):
- Supplementary S1. Identified 3939 proteins of intramuscular adipose tissue and dermatome in steers..xlsx
- Supplementary S2. A total of 360 lipids in negative polarity mode and 150 lipids in positive polarity mode were iden-tified by UPLC-MS analysis.xlsx
