# Supplementary material for: Comparative Analyses of Gene and Protein Expressions and the Lipid Contents in Intramuscular and Subcutaneous Fat Tissues in Fattening Steers
Source: Animals (Basel). 2025 Sep 19;15(18):2733. doi: 10.3390/ani15182733 (PMC12466826; doi:10.3390/ani15182733)
Supplement: Supplementary file 1 [file animals-15-02733-s001.zip › Supplementary S1. Identified 3939 proteins of intramuscular adipose tissue and dermatome in steers..xlsx]

## Sheet: Sheet1
Identified 3939 proteins of intramuscular adipose tissue and dermatome in steers.
Protein	Description	Gene	IMF1	IMF2	IMF3	SCF1	SCF2	SCF3	IMF.vs.SCF FC	IMF.vs.SCF Pvalue	IMF.vs.SCF log2FC	IMF.vs.SCF Sig	IMF.vs.SCF UP.DOWN	GO_NUM	GO_Description	KEGG_Description	KEGG_EC	KEGG_ko	COG_Function_Description	COG_Function_Class	COG_Class_Description	IPR_Term
A6QNM0	Septin	7-Sep	5577.5	5496.2	5204.6	6356.2	6146.6	6415.2	0.860466	0.0032297	-0.21681	Nonsignificant	None	1	Molecular Function:GTP binding (GO:0005525)	septin 7	--	--	--	--	--	IPR030379 [Septin-type guanine nucleotide-binding (G) domain]
A0A3Q1MJT2	Alpha-1B-glycoprotein	A1BG	9081.8	9416	11819	11692	12699.4	10013	0.88119	0.307107	-0.182476	Nonsignificant	None	1	Molecular Function:protein binding (GO:0005515)	--	--	--	--	--	--	IPR007110 [Immunoglobulin-like domain]
K4JB97	Alpha-2-macroglobulin variant 4	A2M	387.5	383.4	455	710.2	746.2	611.7	0.592766	0.0037717	-0.754465	Significant	down	2	Cellular Component:extracellular region (GO:0005576),Cellular Component:extracellular space (GO:0005615)	alpha-2-macroglobulin	--	ko04610 Complement and coagulation cascades	Uncharacterized conserved protein YfaS, alpha-2-macroglobulin family	R	General function prediction only ;	IPR009048 [Alpha-macroglobulin, receptor-binding] ; IPR011626 [Alpha-macroglobulin complement component]
F6QCG0	Aladin WD repeat nucleoporin	AAAS	218.9	212.8	265.8	276.4	242.7	258.8	0.896645	0.2386	-0.157391	Nonsignificant	None	--	--	aladin	--	ko03013 RNA transport	WD40 repeat	R	General function prediction only ;	--
F1N412	Acetoacetyl-CoA synthetase	AACS	2706.3	2857.7	3862.1	3355.6	3202.2	3396.3	0.946957	0.656971	-0.0786299	Nonsignificant	None	2	Molecular Function:catalytic activity (GO:0003824),Biological Process:metabolic process (GO:0008152)	acetoacetyl-CoA synthetase	6.2.1.16	ko00280 Valine, leucine and isoleucine degradation ko00650 Butanoate metabolism	Acyl-coenzyme A synthetase/AMP-(fatty) acid ligase	I	Lipid transport and metabolism ;	IPR000873 [AMP-dependent synthetase/ligase] ; IPR032387 [Acetyl-coenzyme A synthetase, N-terminal domain]
A0A4Y5NDR9	Adipogenesis associated Mth938 domain-containing protein transcript variant 1	AAMDC	1762	1722	1828.7	1550.6	1664.1	1725.1	1.07549	0.106422	0.104993	Nonsignificant	None	--	--	--	--	--	Uncharacterized protein	S	Function unknown ;	IPR007523 [NDUFAF3/Mth938 domain-containing protein]
Q3SZK1	Angio-associated migratory cell protein	AAMP	553.7	556.8	613.6	572.7	599.8	658.3	0.941719	0.327235	-0.0866307	Nonsignificant	None	1	Molecular Function:protein binding (GO:0005515)	--	--	--	Uncharacterized protein, contains caspase domain	R	General function prediction only ;	IPR001680 [WD40 repeat]
A6QLT9	Alanine--tRNA ligase	AARS1	6840.7	6751	6961.1	7520.4	7360.8	9229.4	0.852438	0.18466	-0.230333	Nonsignificant	None	6	Molecular Function:nucleotide binding (GO:0000166),Molecular Function:nucleic acid binding (GO:0003676),Molecular Function:alanine-tRNA ligase activity (GO:0004813),Molecular Function:ATP binding (GO:0005524),Biological Process:alanyl-tRNA aminoacylation (GO:0006419),Biological Process:tRNA aminoacylation (GO:0043039)	alanyl-tRNA synthetase	6.1.1.7	ko00970 Aminoacyl-tRNA biosynthesis	Alanyl-tRNA synthetase	J	Translation, ribosomal structure and biogenesis ;	IPR003156 [DHHA1 domain] ; IPR012947 [Threonyl/alanyl tRNA synthetase, SAD] ; IPR018164 [Alanyl-tRNA synthetase, class IIc, N-terminal]
Q32LK1	Alanyl-tRNA editing protein Aarsd1	AARSD1	546	562.1	552.6	463.4	486.9	474.9	1.16524	0.000677171	0.220627	Nonsignificant	None	5	Molecular Function:nucleotide binding (GO:0000166),Molecular Function:alanine-tRNA ligase activity (GO:0004813),Molecular Function:ATP binding (GO:0005524),Biological Process:alanyl-tRNA aminoacylation (GO:0006419),Biological Process:tRNA aminoacylation (GO:0043039)	misacylated tRNA(Ala) deacylase	3.1.1.-	--	Alanyl-tRNA synthetase	J	Translation, ribosomal structure and biogenesis ;	IPR012947 [Threonyl/alanyl tRNA synthetase, SAD] ; IPR018164 [Alanyl-tRNA synthetase, class IIc, N-terminal]
A8E657	Alpha-aminoadipic semialdehyde synthase, mitochondrial	AASS	4810.1	4575.2	4488.4	4162.1	4302.6	4248.6	1.09127	0.0207711	0.126014	Nonsignificant	None	2	Molecular Function:oxidoreductase activity (GO:0016491),Biological Process:oxidation-reduction process (GO:0055114)	--	--	ko00310 Lysine degradation ko01100 Metabolic pathways	Saccharopine dehydrogenase, NADP-dependent	E	Amino acid transport and metabolism ;	IPR005097 [Saccharopine dehydrogenase, NADP binding domain] ; IPR007886 [Alanine dehydrogenase/pyridine nucleotide transhydrogenase, N-terminal] ; IPR032095 [Saccharopine dehydrogenase, C-terminal]
A0A3Q1LII6	(S)-3-amino-2-methylpropionate transaminase	ABAT	481.5	382	368.3	254.4	217.7	314.3	1.56638	0.0308702	0.647433	Significant	up	2	Molecular Function:transaminase activity (GO:0008483),Molecular Function:pyridoxal phosphate binding (GO:0030170)	--	--	ko00250 Alanine, aspartate and glutamate metabolism ko00280 Valine, leucine and isoleucine degradation ko00410 beta-Alanine metabolism ko00640 Propanoate metabolism ko00650 Butanoate metabolism ko01100 Metabolic pathways ko04727 GABAergic synapse	4-aminobutyrate aminotransferase or related aminotransferase	E	Amino acid transport and metabolism ;	IPR005814 [Aminotransferase class-III]
F1MYN4	ATP binding cassette subfamily A member 9	ABCA9	1875.2	1818.6	1776.9	1180.5	1143.5	1595.4	1.3958	0.0248386	0.481093	Nonsignificant	None	2	Molecular Function:ATP binding (GO:0005524),Molecular Function:ATPase activity (GO:0016887)	ATP-binding cassette, subfamily A (ABC1), member 9	--	ko02010 ABC transporters	ABC-type multidrug transport system, ATPase component	V	Defense mechanisms ;	IPR003439 [ABC transporter-like]
G3MYQ9	ATP binding cassette subfamily B member 8	ABCB8	815.6	924.5	1255.2	1288.8	1344.5	1132	0.795501	0.155063	-0.330064	Nonsignificant	None	5	Molecular Function:ATP binding (GO:0005524),Biological Process:transport (GO:0006810),Cellular Component:integral component of membrane (GO:0016021),Molecular Function:ATPase activity (GO:0016887),Biological Process:transmembrane transport (GO:0055085)	ATP-binding cassette, subfamily B (MDR/TAP), member 8	--	ko02010 ABC transporters	ABC-type multidrug transport system, ATPase and permease component	V	Defense mechanisms ;	IPR003439 [ABC transporter-like] ; IPR011527 [ABC transporter type 1, transmembrane domain]
F1N3Y6	ABC-type glutathione-S-conjugate transporter	ABCC3	456.8	411.9	430.8	461.9	463.5	604.7	0.849291	0.192463	-0.235669	Nonsignificant	None	5	Molecular Function:ATP binding (GO:0005524),Biological Process:transport (GO:0006810),Cellular Component:integral component of membrane (GO:0016021),Molecular Function:ATPase activity (GO:0016887),Biological Process:transmembrane transport (GO:0055085)	ATP-binding cassette, subfamily C (CFTR/MRP), member 3	--	ko01523 Antifolate resistance ko02010 ABC transporters ko04976 Bile secretion	ABC-type multidrug transport system, ATPase and permease component	V	Defense mechanisms ;	IPR003439 [ABC transporter-like] ; IPR011527 [ABC transporter type 1, transmembrane domain]
Q2KJ57	ATP binding cassette subfamily D member 1	ABCD1	306.8	322.8	285.4	214.4	219.6	179.4	1.49169	0.00378077	0.576944	Nonsignificant	None	5	Molecular Function:ATP binding (GO:0005524),Biological Process:transport (GO:0006810),Cellular Component:integral component of membrane (GO:0016021),Molecular Function:ATPase activity (GO:0016887),Biological Process:transmembrane transport (GO:0055085)	ATP-binding cassette, subfamily D (ALD), member 1	--	ko02010 ABC transporters ko04146 Peroxisome	ABC-type uncharacterized transport system, permease and ATPase components	R	General function prediction only ;	IPR003439 [ABC transporter-like] ; IPR011527 [ABC transporter type 1, transmembrane domain]
A7Z038	ABCD3 protein	ABCD3	1871.9	1816.8	2153.7	1875.5	1688.1	2256.4	1.00385	0.971593	0.00554198	Nonsignificant	None	5	Molecular Function:ATP binding (GO:0005524),Biological Process:transport (GO:0006810),Cellular Component:integral component of membrane (GO:0016021),Molecular Function:ATPase activity (GO:0016887),Biological Process:transmembrane transport (GO:0055085)	ATP-binding cassette, subfamily D (ALD), member 3	--	ko02010 ABC transporters ko04146 Peroxisome	ABC-type uncharacterized transport system, permease and ATPase components	R	General function prediction only ;	IPR003439 [ABC transporter-like] ; IPR011527 [ABC transporter type 1, transmembrane domain]
A4IFE6	ABCE1 protein	ABCE1	4000.3	4094	4099.1	3888.5	3778.7	4576.2	0.995916	0.953041	-0.00590379	Nonsignificant	None	2	Molecular Function:ATP binding (GO:0005524),Molecular Function:ATPase activity (GO:0016887)	ATP-binding cassette, sub-family E, member 1	--	--	Translation initiation factor RLI1, contains Fe-S and AAA+ ATPase domains	J	Translation, ribosomal structure and biogenesis ;	IPR003439 [ABC transporter-like] ; IPR007209 [RNase L inhibitor RLI, possible metal-binding domain] ; IPR017896 [4Fe-4S ferredoxin-type, iron-sulphur binding domain]
A0A3Q1NB13	ATP binding cassette subfamily F member 1	ABCF1	1349.5	1306.2	1353.6	1385.9	1370.3	1521.9	0.937168	0.15054	-0.0936198	Nonsignificant	None	2	Molecular Function:ATP binding (GO:0005524),Molecular Function:ATPase activity (GO:0016887)	ATP-binding cassette, subfamily F, member 1	--	--	ATPase components of ABC transporters with duplicated ATPase domains	R	General function prediction only ;	IPR003439 [ABC transporter-like] ; IPR032781 [ABC-transporter extension domain]
Q2KJA2	ATP-binding cassette sub-family F member 2	ABCF2	302.8	310.4	325.7	331.7	332	329	0.945804	0.114048	-0.0803863	Nonsignificant	None	2	Molecular Function:ATP binding (GO:0005524),Molecular Function:ATPase activity (GO:0016887)	ATP-binding cassette, subfamily F, member 2	--	--	ATPase components of ABC transporters with duplicated ATPase domains	R	General function prediction only ;	IPR003439 [ABC transporter-like] ; IPR032781 [ABC-transporter extension domain]
Q5E9H9	Palmitoyl-protein thioesterase ABHD10, mitochondrial	ABHD10	935	966.4	1028.1	1067.9	976.2	971.6	0.971416	0.52783	-0.0418385	Nonsignificant	None	--	--	abhydrolase domain-containing protein 10	3.1.1.93	--	Fermentation-respiration switch protein FrsA, has esterase activity, DUF1100 family	T	Signal transduction mechanisms ;	IPR000073 [Alpha/beta hydrolase fold-1]
A0A3Q1N0A8	Protein ABHD11	ABHD11	1790.5	1848	2089.2	2092.2	2123.9	2026.8	0.917474	0.147703	-0.12426	Nonsignificant	None	--	--	abhydrolase domain-containing protein 11	--	--	Pimeloyl-ACP methyl ester carboxylesterase	HR	Coenzyme transport and metabolism ; General function prediction only ;	IPR000073 [Alpha/beta hydrolase fold-1]
A7YY28	Protein ABHD14B	ABHD14B	2620.5	2462.2	2400.2	3296	3308.9	3363.8	0.75064	0.0002726	-0.413808	Nonsignificant	None	--	--	abhydrolase domain-containing protein 14	--	--	Fermentation-respiration switch protein FrsA, has esterase activity, DUF1100 family	T	Signal transduction mechanisms ;	IPR000073 [Alpha/beta hydrolase fold-1]
E1BKM2	Abhydrolase domain containing 15	ABHD15	616.5	623	614.8	595.7	554.2	675.2	1.016	0.809896	0.0228992	Nonsignificant	None	--	--	abhydrolase domain-containing protein 15	--	--	Predicted hydrolase of the alpha/beta-hydrolase fold	R	General function prediction only ;	--
F1MRZ4	Alpha/beta hydrolase domain-containing protein 16A	ABHD16A	1213.7	1276.7	1260.2	1087.6	1112.1	1131.3	1.12597	0.00352638	0.171166	Nonsignificant	None	--	--	--	--	--	Fermentation-respiration switch protein FrsA, has esterase activity, DUF1100 family	T	Signal transduction mechanisms ;	IPR000073 [Alpha/beta hydrolase fold-1]
Q5EA59	(Lyso)-N-acylphosphatidylethanolamine lipase	ABHD4	110.4	114.7	108	128.5	121.9	153.9	0.823893	0.0755458	-0.279471	Nonsignificant	None	--	--	abhydrolase domain-containing protein 4	--	--	Lysophospholipase, alpha-beta hydrolase superfamily	I	Lipid transport and metabolism ;	IPR000073 [Alpha/beta hydrolase fold-1]
A0A3Q1M912	Abhydrolase domain containing 5, lysophosphatidic acid acyltransferase	ABHD5	1212.9	1214.1	1313	1279.7	1169.6	1456.5	0.95755	0.571987	-0.0625798	Nonsignificant	None	--	--	abhydrolase domain-containing protein 5	2.3.1.51	ko04923 Regulation of lipolysis in adipocytes	Lysophospholipase, alpha-beta hydrolase superfamily	I	Lipid transport and metabolism ;	IPR000073 [Alpha/beta hydrolase fold-1]
Q1LZ86	Monoacylglycerol lipase ABHD6	ABHD6	786	863.7	998.1	985.3	945.2	1218.2	0.840918	0.187901	-0.249962	Nonsignificant	None	--	--	abhydrolase domain-containing protein 6	3.1.1.23	ko04723 Retrograde endocannabinoid signaling	Lysophospholipase, alpha-beta hydrolase superfamily	I	Lipid transport and metabolism ;	IPR000073 [Alpha/beta hydrolase fold-1]
A0A3Q1LQX9	Abl interactor 1	ABI1	1325.2	1316.1	1292.2	1461.3	1490	1528.4	0.878072	0.00112102	-0.187589	Nonsignificant	None	2	Molecular Function:protein binding (GO:0005515),Cellular Component:cytoplasm (GO:0005737)	--	--	--	--	--	--	IPR001452 [SH3 domain] ; IPR012849 [Abl-interactor, homeo-domain homologous domain]
A0A3Q1LG07	Actin binding LIM protein 1	ABLIM1	2720.4	2394.4	2336.2	2077.6	2055.6	2340.4	1.15098	0.0964363	0.202866	Nonsignificant	None	1	Molecular Function:zinc ion binding (GO:0008270)	actin-binding LIM protein	--	ko04360 Axon guidance	--	--	--	IPR001781 [Zinc finger, LIM-type] ; IPR032402 [Putative adherens-junction anchoring domain]
A0A3Q1MZN6	Actin binding LIM protein family member 2	ABLIM2	328.7	281.6	295	317.4	339.6	314.8	0.93157	0.239872	-0.102263	Nonsignificant	None	1	Molecular Function:zinc ion binding (GO:0008270)	actin-binding LIM protein	--	ko04360 Axon guidance	--	--	--	IPR001781 [Zinc finger, LIM-type] ; IPR032402 [Putative adherens-junction anchoring domain]
A0A3Q1LJK6	Actin binding LIM protein family member 3	ABLIM3	953.5	926.1	1003.2	1167.8	1101.7	1263.4	0.815987	0.0141342	-0.293382	Nonsignificant	None	3	Molecular Function:actin binding (GO:0003779),Biological Process:cytoskeleton organization (GO:0007010),Molecular Function:zinc ion binding (GO:0008270)	actin-binding LIM protein	--	ko04360 Axon guidance	--	--	--	IPR001781 [Zinc finger, LIM-type] ; IPR003128 [Villin headpiece] ; IPR032402 [Putative adherens-junction anchoring domain]
A0A3Q1MMU8	Active breakpoint cluster region-related protein	ABR	426.8	438.3	431.7	472.2	455.4	537.6	0.885067	0.152336	-0.176142	Nonsignificant	None	7	Molecular Function:protein serine/threonine kinase activity (GO:0004674),Molecular Function:Rho guanyl-nucleotide exchange factor activity (GO:0005089),Molecular Function:GTPase activator activity (GO:0005096),Molecular Function:protein binding (GO:0005515),Biological Process:protein phosphorylation (GO:0006468),Biological Process:signal transduction (GO:0007165),Biological Process:regulation of …	active breakpoint cluster region-related protein	--	--	--	--	--	IPR000008 [C2 domain] ; IPR000198 [Rho GTPase-activating protein domain] ; IPR000219 [Dbl homology (DH) domain] ; IPR001849 [Pleckstrin homology domain] ; IPR015123 [Bcr-Abl oncoprotein oligomerisation]
A6QLR3	BRISC complex subunit Abraxas 2	ABRAXAS2	774	730.2	752.5	863.5	897.5	741.6	0.901742	0.169609	-0.149213	Nonsignificant	None	--	--	BRISC complex subunit Abro1	--	--	--	--	--	--
Q3ZC41	Acetyl-CoA acyltransferase 1	ACAA1	5063.5	4739.5	5682.9	4785.2	4674.3	5900	1.00823	0.934184	0.011824	Nonsignificant	None	1	Biological Process:metabolic process (GO:0008152)	acetyl-CoA acyltransferase 1	2.3.1.16	ko00071 Fatty acid degradation ko00280 Valine, leucine and isoleucine degradation ko00592 alpha-Linolenic acid metabolism ko01040 Biosynthesis of unsaturated fatty acids ko01100 Metabolic pathways ko01212 Fatty acid metabolism ko03320 PPAR signaling pathway ko04146 Peroxisome	Acetyl-CoA acetyltransferase	I	Lipid transport and metabolism ;	IPR020616 [Thiolase, N-terminal] ; IPR020617 [Thiolase, C-terminal]
Q3T0R7	3-ketoacyl-CoA thiolase, mitochondrial	ACAA2	20168.5	20059.7	20389.4	20608.7	18063.4	18917.6	1.05258	0.308983	0.0739259	Nonsignificant	None	1	Biological Process:metabolic process (GO:0008152)	acetyl-CoA acyltransferase 2	2.3.1.16	ko00062 Fatty acid elongation ko00071 Fatty acid degradation ko00280 Valine, leucine and isoleucine degradation ko01100 Metabolic pathways ko01212 Fatty acid metabolism	Acetyl-CoA acetyltransferase	I	Lipid transport and metabolism ;	IPR020616 [Thiolase, N-terminal] ; IPR020617 [Thiolase, C-terminal]
E1BGH6	Acetyl-CoA carboxylase 1	ACACA	35169.1	35426.2	42550.4	41806.2	36925.6	59154	0.820575	0.313889	-0.285292	Nonsignificant	None	3	Molecular Function:acetyl-CoA carboxylase activity (GO:0003989),Molecular Function:ATP binding (GO:0005524),Biological Process:fatty acid biosynthetic process (GO:0006633)	--	--	ko00061 Fatty acid biosynthesis ko00620 Pyruvate metabolism ko00640 Propanoate metabolism ko01100 Metabolic pathways ko01212 Fatty acid metabolism ko04152 AMPK signaling pathway ko04910 Insulin signaling pathway ko04922 Glucagon signaling pathway	Biotin carboxylase	I	Lipid transport and metabolism ;	IPR000022 [Carboxyl transferase] ; IPR000089 [Biotin/lipoyl attachment] ; IPR005479 [Carbamoyl-phosphate synthetase large subunit-like, ATP-binding domain] ; IPR005481 [Biotin carboxylase-like, N-terminal domain] ; IPR005482 [Biotin carboxylase, C-terminal] ; IPR013537 [Acetyl-CoA carboxylase, central domain]
F1MSC3	Acetyl-CoA carboxylase	ACACB	84.2	87.9	103.7	116.6	108.2	120.6	0.798494	0.0296344	-0.324646	Nonsignificant	None	3	Molecular Function:acetyl-CoA carboxylase activity (GO:0003989),Molecular Function:ATP binding (GO:0005524),Biological Process:fatty acid biosynthetic process (GO:0006633)	--	--	ko00061 Fatty acid biosynthesis ko00620 Pyruvate metabolism ko00640 Propanoate metabolism ko01100 Metabolic pathways ko04152 AMPK signaling pathway ko04910 Insulin signaling pathway ko04920 Adipocytokine signaling pathway ko04922 Glucagon signaling pathway ko04931 Insulin resistance	Biotin carboxylase	I	Lipid transport and metabolism ;	IPR000022 [Carboxyl transferase] ; IPR000089 [Biotin/lipoyl attachment] ; IPR005479 [Carbamoyl-phosphate synthetase large subunit-like, ATP-binding domain] ; IPR005481 [Biotin carboxylase-like, N-terminal domain] ; IPR005482 [Biotin carboxylase, C-terminal] ; IPR013537 [Acetyl-CoA carboxylase, central domain]
E1BGS2	Acyl-CoA dehydrogenase family, member 10	ACAD10	5809.9	5550.4	5758.9	7300.5	6905.3	7360.9	0.793779	0.000818824	-0.33319	Nonsignificant	None	4	Molecular Function:acyl-CoA dehydrogenase activity (GO:0003995),Biological Process:metabolic process (GO:0008152),Molecular Function:flavin adenine dinucleotide binding (GO:0050660),Biological Process:oxidation-reduction process (GO:0055114)	acyl-CoA dehydrogenase family member 10	--	--	Acyl-CoA dehydrogenase related to the alkylation response protein AidB	I	Lipid transport and metabolism ;	IPR002575 [Aminoglycoside phosphotransferase] ; IPR006091 [Acyl-CoA oxidase/dehydrogenase, central domain] ; IPR009075 [Acyl-CoA dehydrogenase/oxidase C-terminal] ; IPR013786 [Acyl-CoA dehydrogenase/oxidase, N-terminal]
Q0P5G8	Acyl-CoA dehydrogenase family member 11	ACAD11	112.8	171.8	261.4	287.1	286.2	286.3	0.635179	0.136629	-0.654765	Nonsignificant	None	4	Molecular Function:acyl-CoA dehydrogenase activity (GO:0003995),Biological Process:metabolic process (GO:0008152),Molecular Function:flavin adenine dinucleotide binding (GO:0050660),Biological Process:oxidation-reduction process (GO:0055114)	acyl-CoA dehydrogenase family member 11	--	--	Acyl-CoA dehydrogenase related to the alkylation response protein AidB	I	Lipid transport and metabolism ;	IPR002575 [Aminoglycoside phosphotransferase] ; IPR006091 [Acyl-CoA oxidase/dehydrogenase, central domain] ; IPR009075 [Acyl-CoA dehydrogenase/oxidase C-terminal] ; IPR013786 [Acyl-CoA dehydrogenase/oxidase, N-terminal]
Q0NXR6	Isobutyryl-CoA dehydrogenase, mitochondrial	ACAD8	1833	1718.4	1675.1	2132.4	1978.1	2052.3	0.848072	0.00856307	-0.237741	Nonsignificant	None	4	Molecular Function:acyl-CoA dehydrogenase activity (GO:0003995),Biological Process:metabolic process (GO:0008152),Molecular Function:flavin adenine dinucleotide binding (GO:0050660),Biological Process:oxidation-reduction process (GO:0055114)	isobutyryl-CoA dehydrogenase	1.3.99.-	ko00280 Valine, leucine and isoleucine degradation ko01100 Metabolic pathways	Acyl-CoA dehydrogenase related to the alkylation response protein AidB	I	Lipid transport and metabolism ;	IPR006091 [Acyl-CoA oxidase/dehydrogenase, central domain] ; IPR009075 [Acyl-CoA dehydrogenase/oxidase C-terminal] ; IPR013786 [Acyl-CoA dehydrogenase/oxidase, N-terminal]
F1MYE8	Acyl-CoA dehydrogenase family member 9	ACAD9	1242.2	1180.1	1293.3	1233.4	1209.4	1165.8	1.02965	0.403831	0.042156	Nonsignificant	None	4	Molecular Function:acyl-CoA dehydrogenase activity (GO:0003995),Biological Process:metabolic process (GO:0008152),Molecular Function:flavin adenine dinucleotide binding (GO:0050660),Biological Process:oxidation-reduction process (GO:0055114)	acyl-CoA dehydrogenase family member 9	1.3.99.-	--	Acyl-CoA dehydrogenase related to the alkylation response protein AidB	I	Lipid transport and metabolism ;	IPR006091 [Acyl-CoA oxidase/dehydrogenase, central domain] ; IPR009075 [Acyl-CoA dehydrogenase/oxidase C-terminal] ; IPR013786 [Acyl-CoA dehydrogenase/oxidase, N-terminal]
Q08D92	Long-chain specific acyl-CoA dehydrogenase, mitochondrial	ACADL	1041.3	883.8	786.3	642.2	651.2	659.3	1.38854	0.075879	0.473568	Nonsignificant	None	4	Molecular Function:acyl-CoA dehydrogenase activity (GO:0003995),Biological Process:metabolic process (GO:0008152),Molecular Function:flavin adenine dinucleotide binding (GO:0050660),Biological Process:oxidation-reduction process (GO:0055114)	long-chain-acyl-CoA dehydrogenase	1.3.8.8	ko00071 Fatty acid degradation ko01100 Metabolic pathways ko01212 Fatty acid metabolism ko03320 PPAR signaling pathway	Acyl-CoA dehydrogenase related to the alkylation response protein AidB	I	Lipid transport and metabolism ;	IPR006091 [Acyl-CoA oxidase/dehydrogenase, central domain] ; IPR009075 [Acyl-CoA dehydrogenase/oxidase C-terminal] ; IPR013786 [Acyl-CoA dehydrogenase/oxidase, N-terminal]
Q3SZB4	Medium-chain specific acyl-CoA dehydrogenase, mitochondrial	ACADM	5834.1	5579.7	5162.3	4346.3	4193.6	4706.7	1.25135	0.0110252	0.323483	Nonsignificant	None	4	Molecular Function:acyl-CoA dehydrogenase activity (GO:0003995),Biological Process:metabolic process (GO:0008152),Molecular Function:flavin adenine dinucleotide binding (GO:0050660),Biological Process:oxidation-reduction process (GO:0055114)	acyl-CoA dehydrogenase	1.3.8.7	ko00071 Fatty acid degradation ko00280 Valine, leucine and isoleucine degradation ko00410 beta-Alanine metabolism ko00640 Propanoate metabolism ko01100 Metabolic pathways ko01200 Carbon metabolism ko01212 Fatty acid metabolism ko03320 PPAR signaling pathway	Acyl-CoA dehydrogenase related to the alkylation response protein AidB	I	Lipid transport and metabolism ;	IPR006091 [Acyl-CoA oxidase/dehydrogenase, central domain] ; IPR009075 [Acyl-CoA dehydrogenase/oxidase C-terminal] ; IPR013786 [Acyl-CoA dehydrogenase/oxidase, N-terminal]
F1MVL2	Short-chain-specific acyl-CoA dehydrogenase, mitochondrial	ACADS	10402.5	9710	10998.3	9647.5	9693.9	9768.9	1.06872	0.214234	0.0958858	Nonsignificant	None	4	Molecular Function:acyl-CoA dehydrogenase activity (GO:0003995),Biological Process:metabolic process (GO:0008152),Molecular Function:flavin adenine dinucleotide binding (GO:0050660),Biological Process:oxidation-reduction process (GO:0055114)	butyryl-CoA dehydrogenase	1.3.8.1	ko00071 Fatty acid degradation ko00280 Valine, leucine and isoleucine degradation ko00650 Butanoate metabolism ko01100 Metabolic pathways ko01200 Carbon metabolism ko01212 Fatty acid metabolism	Acyl-CoA dehydrogenase related to the alkylation response protein AidB	I	Lipid transport and metabolism ;	IPR006091 [Acyl-CoA oxidase/dehydrogenase, central domain] ; IPR009075 [Acyl-CoA dehydrogenase/oxidase C-terminal] ; IPR013786 [Acyl-CoA dehydrogenase/oxidase, N-terminal]
Q5EAD4	Short/branched chain specific acyl-CoA dehydrogenase, mitochondrial	ACADSB	6354.8	6446.5	6794.8	7425.5	6725.8	6501.8	0.948821	0.317535	-0.0757918	Nonsignificant	None	4	Molecular Function:acyl-CoA dehydrogenase activity (GO:0003995),Biological Process:metabolic process (GO:0008152),Molecular Function:flavin adenine dinucleotide binding (GO:0050660),Biological Process:oxidation-reduction process (GO:0055114)	short/branched chain acyl-CoA dehydrogenase	1.3.99.12	ko00071 Fatty acid degradation ko00280 Valine, leucine and isoleucine degradation ko01100 Metabolic pathways ko01212 Fatty acid metabolism	Acyl-CoA dehydrogenase related to the alkylation response protein AidB	I	Lipid transport and metabolism ;	IPR006091 [Acyl-CoA oxidase/dehydrogenase, central domain] ; IPR009075 [Acyl-CoA dehydrogenase/oxidase C-terminal] ; IPR013786 [Acyl-CoA dehydrogenase/oxidase, N-terminal]
P48818	Very long-chain specific acyl-CoA dehydrogenase, mitochondrial	ACADVL	14655.8	13991.7	13053.9	13288	13132.7	11870.4	1.08906	0.153312	0.123087	Nonsignificant	None	4	Molecular Function:acyl-CoA dehydrogenase activity (GO:0003995),Biological Process:metabolic process (GO:0008152),Molecular Function:flavin adenine dinucleotide binding (GO:0050660),Biological Process:oxidation-reduction process (GO:0055114)	very long chain acyl-CoA dehydrogenase	1.3.8.9	ko00071 Fatty acid degradation ko01100 Metabolic pathways ko01212 Fatty acid metabolism	Acyl-CoA dehydrogenase related to the alkylation response protein AidB	I	Lipid transport and metabolism ;	IPR006091 [Acyl-CoA oxidase/dehydrogenase, central domain] ; IPR009075 [Acyl-CoA dehydrogenase/oxidase C-terminal] ; IPR013786 [Acyl-CoA dehydrogenase/oxidase, N-terminal]
Q29RZ0	Acetyl-CoA acetyltransferase, mitochondrial	ACAT1	18078.1	16964.7	19315.2	17138.3	15144.3	18450.4	1.07145	0.362511	0.0995679	Nonsignificant	None	1	Biological Process:metabolic process (GO:0008152)	acetyl-CoA C-acetyltransferase	2.3.1.9	ko00071 Fatty acid degradation ko00072 Synthesis and degradation of ketone bodies ko00280 Valine, leucine and isoleucine degradation ko00310 Lysine degradation ko00380 Tryptophan metabolism ko00620 Pyruvate metabolism ko00630 Glyoxylate and dicarboxylate metabolism ko00640 Propanoate metabolism ko00650 Butanoate metabolism ko00900 Terpenoid backbone biosynthesis ko01100 Metabolic pathways ko01200…	Acetyl-CoA acetyltransferase	I	Lipid transport and metabolism ;	IPR020616 [Thiolase, N-terminal] ; IPR020617 [Thiolase, C-terminal]
Q17QI3	Acetyl-CoA acetyltransferase 2	ACAT2	3801.7	3849.1	4175.3	3393.9	3331.6	3897.1	1.1133	0.134252	0.154837	Nonsignificant	None	1	Biological Process:metabolic process (GO:0008152)	acetyl-CoA C-acetyltransferase	2.3.1.9	ko00071 Fatty acid degradation ko00072 Synthesis and degradation of ketone bodies ko00280 Valine, leucine and isoleucine degradation ko00310 Lysine degradation ko00380 Tryptophan metabolism ko00620 Pyruvate metabolism ko00630 Glyoxylate and dicarboxylate metabolism ko00640 Propanoate metabolism ko00650 Butanoate metabolism ko00900 Terpenoid backbone biosynthesis ko01100 Metabolic pathways ko01200…	Acetyl-CoA acetyltransferase	I	Lipid transport and metabolism ;	IPR020616 [Thiolase, N-terminal] ; IPR020617 [Thiolase, C-terminal]
F1MRE5	Acyl-CoA binding domain containing 3	ACBD3	528.7	502.3	519.6	787.7	807.6	727	0.6677	0.000538982	-0.582728	Nonsignificant	None	3	Molecular Function:fatty-acyl-CoA binding (GO:0000062),Biological Process:transport (GO:0006810),Cellular Component:integral component of membrane (GO:0016021)	--	--	--	--	--	--	IPR000582 [Acyl-CoA-binding protein, ACBP] ; IPR009038 [GOLD domain]
P07106	Acyl-CoA-binding domain-containing protein 5	ACBD5	1167.1	1155	1318	1204.5	1173.3	2006	0.830353	0.42219	-0.268204	Nonsignificant	None	1	Molecular Function:fatty-acyl-CoA binding (GO:0000062)	--	--	--	Acyl-CoA-binding protein	I	Lipid transport and metabolism ;	IPR000582 [Acyl-CoA-binding protein, ACBP]
F1MQJ0	Angiotensin-converting enzyme	ACE	810.6	822	801.9	911.3	892.9	839	0.921043	0.0363176	-0.11866	Nonsignificant	None	4	Biological Process:proteolysis (GO:0006508),Molecular Function:metallopeptidase activity (GO:0008237),Molecular Function:peptidyl-dipeptidase activity (GO:0008241),Cellular Component:membrane (GO:0016020)	peptidyl-dipeptidase A	3.4.15.1	ko04614 Renin-angiotensin system ko04924 Renin secretion ko05142 Chagas disease (American trypanosomiasis) ko05410 Hypertrophic cardiomyopathy (HCM)	Oligoendopeptidase F	E	Amino acid transport and metabolism ;	IPR001548 [Peptidase M2, peptidyl-dipeptidase A]
F6QIB4	Apoptotic chromatin condensation inducer 1	ACIN1	1317.5	1272.5	1330.2	1338.6	1409.7	1333.5	0.96041	0.148919	-0.0582782	Nonsignificant	None	--	--	apoptotic chromatin condensation inducer in the nucleus	--	ko03013 RNA transport ko03015 mRNA surveillance pathway ko03040 Spliceosome	--	--	--	IPR032552 [Acin1, RNSP1-SAP18 binding (RSB) motif]
A0A3Q1MQZ2	ATP-citrate synthase	ACLY	31901	30951.7	61604.1	32081.9	29180.6	45274.4	1.1682	0.62253	0.224292	Nonsignificant	None	3	Molecular Function:catalytic activity (GO:0003824),Biological Process:metabolic process (GO:0008152),Molecular Function:cofactor binding (GO:0048037)	ATP citrate (pro-S)-lyase	2.3.3.8	ko00020 Citrate cycle (TCA cycle) ko01100 Metabolic pathways	Citrate synthase	C	Energy production and conversion ;	IPR002020 [Citrate synthase] ; IPR003781 [CoA-binding] ; IPR005811 [ATP-citrate lyase/succinyl-CoA ligase] ; IPR032263 [ATP-citrate synthase, citrate-binding domain]
Q0VCU1	Cytoplasmic aconitate hydratase	ACO1	19337.3	18762.2	18154.6	18142.2	17035.1	19922.4	1.02095	0.693416	0.0299138	Nonsignificant	None	1	Biological Process:metabolic process (GO:0008152)	aconitate hydratase	4.2.1.3	ko00020 Citrate cycle (TCA cycle) ko00630 Glyoxylate and dicarboxylate metabolism ko01100 Metabolic pathways ko01200 Carbon metabolism ko01210 2-Oxocarboxylic acid metabolism ko01230 Biosynthesis of amino acids	Aconitase A	C	Energy production and conversion ;	IPR000573 [Aconitase A/isopropylmalate dehydratase small subunit, swivel domain] ; IPR001030 [Aconitase/3-isopropylmalate dehydratase large subunit, alpha/beta/alpha domain]
A0A3Q1M6K6	Aconitate hydratase, mitochondrial	ACO2	25245.6	25019.3	29904	22433.3	21197.8	24997.5	1.16816	0.119218	0.224233	Nonsignificant	None	1	Biological Process:metabolic process (GO:0008152)	aconitate hydratase	4.2.1.3	ko00020 Citrate cycle (TCA cycle) ko00630 Glyoxylate and dicarboxylate metabolism ko01100 Metabolic pathways ko01200 Carbon metabolism ko01210 2-Oxocarboxylic acid metabolism ko01230 Biosynthesis of amino acids	Aconitase A	C	Energy production and conversion ;	IPR000573 [Aconitase A/isopropylmalate dehydratase small subunit, swivel domain] ; IPR001030 [Aconitase/3-isopropylmalate dehydratase large subunit, alpha/beta/alpha domain]
A6QQA9	ACOT2 protein	ACOT2	224.9	179.5	199.7	314.4	313.6	218.1	0.713982	0.0798909	-0.486041	Nonsignificant	None	--	--	acyl-coenzyme A thioesterase 1/2/4	3.1.2.2	ko00062 Fatty acid elongation ko01040 Biosynthesis of unsaturated fatty acids ko01100 Metabolic pathways	Fermentation-respiration switch protein FrsA, has esterase activity, DUF1100 family	T	Signal transduction mechanisms ;	IPR006862 [Acyl-CoA thioester hydrolase/bile acid-CoA amino acid N-acetyltransferase] ; IPR014940 [BAAT/Acyl-CoA thioester hydrolase C-terminal]
Q3SWX2	Acyl-coenzyme A thioesterase 9, mitochondrial	ACOT9	2302.7	2344.9	2361.6	2470.2	2264.6	2731.7	0.938753	0.376459	-0.0911823	Nonsignificant	None	--	--	acyl-coenzyme A thioesterase 9	3.1.2.-	--	Acyl-CoA hydrolase	I	Lipid transport and metabolism ;	--
A0A3Q1MI26	Acyl-coenzyme A oxidase	ACOX1	712.2	712.3	857.1	804.1	727.7	858.7	0.954445	0.586394	-0.0672665	Nonsignificant	None	5	Molecular Function:acyl-CoA dehydrogenase activity (GO:0003995),Molecular Function:acyl-CoA oxidase activity (GO:0003997),Cellular Component:peroxisome (GO:0005777),Biological Process:fatty acid beta-oxidation (GO:0006635),Biological Process:oxidation-reduction process (GO:0055114)	acyl-CoA oxidase	1.3.3.6	ko00071 Fatty acid degradation ko00592 alpha-Linolenic acid metabolism ko01040 Biosynthesis of unsaturated fatty acids ko01100 Metabolic pathways ko01212 Fatty acid metabolism ko03320 PPAR signaling pathway ko04024 cAMP signaling pathway ko04146 Peroxisome	Acyl-CoA dehydrogenase related to the alkylation response protein AidB	I	Lipid transport and metabolism ;	IPR002655 [Acyl-CoA oxidase, C-terminal] ; IPR006091 [Acyl-CoA oxidase/dehydrogenase, central domain] ; IPR029320 [Acyl-coenzyme A oxidase, N-terminal]
F1MRF5	Acyl-coenzyme A oxidase	ACOX2	2925.7	2702.1	3318	2824.3	2651.5	2643.5	1.10179	0.219508	0.139855	Nonsignificant	None	4	Molecular Function:acyl-CoA oxidase activity (GO:0003997),Cellular Component:peroxisome (GO:0005777),Biological Process:fatty acid beta-oxidation (GO:0006635),Biological Process:oxidation-reduction process (GO:0055114)	3alpha,7alpha,12alpha-trihydroxy-5beta-cholestanoyl-CoA 24-hydroxylase	1.17.99.3	ko00120 Primary bile acid biosynthesis ko01100 Metabolic pathways ko03320 PPAR signaling pathway ko04146 Peroxisome	Acyl-CoA dehydrogenase related to the alkylation response protein AidB	I	Lipid transport and metabolism ;	IPR002655 [Acyl-CoA oxidase, C-terminal] ; IPR029320 [Acyl-coenzyme A oxidase, N-terminal]
A4IFA4	Acyl-coenzyme A oxidase	ACOX3	1488	1728.2	2162.3	2175	2025.4	2948.3	0.752375	0.164683	-0.410477	Nonsignificant	None	5	Molecular Function:acyl-CoA dehydrogenase activity (GO:0003995),Molecular Function:acyl-CoA oxidase activity (GO:0003997),Cellular Component:peroxisome (GO:0005777),Biological Process:fatty acid beta-oxidation (GO:0006635),Biological Process:oxidation-reduction process (GO:0055114)	acyl-CoA oxidase	1.3.3.6	ko00071 Fatty acid degradation ko00592 alpha-Linolenic acid metabolism ko01040 Biosynthesis of unsaturated fatty acids ko01100 Metabolic pathways ko01212 Fatty acid metabolism ko03320 PPAR signaling pathway ko04024 cAMP signaling pathway ko04146 Peroxisome	Acyl-CoA dehydrogenase related to the alkylation response protein AidB	I	Lipid transport and metabolism ;	IPR002655 [Acyl-CoA oxidase, C-terminal] ; IPR006091 [Acyl-CoA oxidase/dehydrogenase, central domain]
A5PK96	Low molecular weight cytosolic acid phosphatase	ACP1	615.3	639.5	695.8	539.1	628.7	696.7	1.04618	0.606991	0.0651292	Nonsignificant	None	--	--	--	--	ko00730 Thiamine metabolism ko00740 Riboflavin metabolism ko01100 Metabolic pathways	Protein-tyrosine-phosphatase	T	Signal transduction mechanisms ;	IPR023485 [Phosphotyrosine protein phosphatase I superfamily]
Q17QJ1	Medium-chain acyl-CoA ligase ACSF2, mitochondrial	ACSF2	4466.6	4284.8	4035.3	5267.6	5207.3	4831.7	0.835372	0.010494	-0.25951	Nonsignificant	None	2	Molecular Function:catalytic activity (GO:0003824),Biological Process:metabolic process (GO:0008152)	fatty-acyl-CoA synthase	6.2.1.-	--	Acyl-CoA synthetase (AMP-forming)/AMP-acid ligase II	IQ	Lipid transport and metabolism ; Secondary metabolites biosynthesis, transport and catabolism ;	IPR000873 [AMP-dependent synthetase/ligase] ; IPR025110 [AMP-binding enzyme C-terminal domain]
Q58DN7	Malonate--CoA ligase ACSF3, mitochondrial	ACSF3	1042.7	1025.3	1148	949.6	883.8	911.3	1.17171	0.0214076	0.228619	Nonsignificant	None	2	Molecular Function:catalytic activity (GO:0003824),Biological Process:metabolic process (GO:0008152)	malonyl-CoA/methylmalonyl-CoA synthetase	6.2.1.-	ko00280 Valine, leucine and isoleucine degradation	Acyl-CoA synthetase (AMP-forming)/AMP-acid ligase II	IQ	Lipid transport and metabolism ; Secondary metabolites biosynthesis, transport and catabolism ;	IPR000873 [AMP-dependent synthetase/ligase] ; IPR025110 [AMP-binding enzyme C-terminal domain]
Q0VCZ8	Arachidonate--CoA ligase	ACSL1	26660.9	29213.7	40609.5	36435.8	31795.1	50406.8	0.813267	0.35387	-0.298199	Nonsignificant	None	2	Molecular Function:catalytic activity (GO:0003824),Biological Process:metabolic process (GO:0008152)	long-chain acyl-CoA synthetase	6.2.1.3	ko00061 Fatty acid biosynthesis ko00071 Fatty acid degradation ko01100 Metabolic pathways ko01212 Fatty acid metabolism ko03320 PPAR signaling pathway ko04146 Peroxisome ko04216 Ferroptosis ko04920 Adipocytokine signaling pathway	Long-chain acyl-CoA synthetase (AMP-forming)	I	Lipid transport and metabolism ;	IPR000873 [AMP-dependent synthetase/ligase]
F1MEX9	Acyl-CoA synthetase long chain family member 3	ACSL3	437.8	437.7	457.8	374.3	404.5	427.9	1.10491	0.0669015	0.143934	Nonsignificant	None	2	Molecular Function:catalytic activity (GO:0003824),Biological Process:metabolic process (GO:0008152)	long-chain acyl-CoA synthetase	6.2.1.3	ko00061 Fatty acid biosynthesis ko00071 Fatty acid degradation ko01100 Metabolic pathways ko01212 Fatty acid metabolism ko03320 PPAR signaling pathway ko04146 Peroxisome ko04216 Ferroptosis ko04920 Adipocytokine signaling pathway	Long-chain acyl-CoA synthetase (AMP-forming)	I	Lipid transport and metabolism ;	IPR000873 [AMP-dependent synthetase/ligase]
A0A3Q1LZ55	Acyl-CoA synthetase long chain family member 4	ACSL4	3864.3	3754.8	3708.9	4310.9	4152.1	5761	0.7964	0.199106	-0.328434	Nonsignificant	None	2	Molecular Function:catalytic activity (GO:0003824),Biological Process:metabolic process (GO:0008152)	long-chain acyl-CoA synthetase	6.2.1.3	ko00061 Fatty acid biosynthesis ko00071 Fatty acid degradation ko01100 Metabolic pathways ko01212 Fatty acid metabolism ko03320 PPAR signaling pathway ko04146 Peroxisome ko04216 Ferroptosis ko04920 Adipocytokine signaling pathway	Long-chain acyl-CoA synthetase (AMP-forming)	I	Lipid transport and metabolism ;	IPR000873 [AMP-dependent synthetase/ligase]
Q1LZF6	Arachidonate--CoA ligase	ACSL5	1251.3	1155.8	1366.7	1327.1	1282.5	1559.2	0.905249	0.279055	-0.143614	Nonsignificant	None	2	Molecular Function:catalytic activity (GO:0003824),Biological Process:metabolic process (GO:0008152)	long-chain acyl-CoA synthetase	6.2.1.3	ko00061 Fatty acid biosynthesis ko00071 Fatty acid degradation ko01100 Metabolic pathways ko01212 Fatty acid metabolism ko03320 PPAR signaling pathway ko04146 Peroxisome ko04216 Ferroptosis ko04920 Adipocytokine signaling pathway	Long-chain acyl-CoA synthetase (AMP-forming)	I	Lipid transport and metabolism ;	IPR000873 [AMP-dependent synthetase/ligase]
F1MPP7	Acyl-coenzyme A synthetase ACSM1, mitochondrial	ACSM1	397.4	412.3	457.7	611.6	568.3	514.7	0.747905	0.0129919	-0.419073	Nonsignificant	None	2	Molecular Function:catalytic activity (GO:0003824),Biological Process:metabolic process (GO:0008152)	medium-chain acyl-CoA synthetase	6.2.1.2	ko00650 Butanoate metabolism ko01100 Metabolic pathways	Acyl-coenzyme A synthetase/AMP-(fatty) acid ligase	I	Lipid transport and metabolism ;	IPR000873 [AMP-dependent synthetase/ligase] ; IPR025110 [AMP-binding enzyme C-terminal domain]
F1MQX0	Acetyl-coenzyme A synthetase	ACSS1	1105.7	1053.8	944.5	795.5	822.3	706.4	1.33551	0.0116582	0.417394	Nonsignificant	None	2	Molecular Function:catalytic activity (GO:0003824),Biological Process:metabolic process (GO:0008152)	acetyl-CoA synthetase	6.2.1.1	ko00010 Glycolysis / Gluconeogenesis ko00620 Pyruvate metabolism ko00640 Propanoate metabolism ko01100 Metabolic pathways ko01200 Carbon metabolism	Acyl-coenzyme A synthetase/AMP-(fatty) acid ligase	I	Lipid transport and metabolism ;	IPR000873 [AMP-dependent synthetase/ligase] ; IPR025110 [AMP-binding enzyme C-terminal domain] ; IPR032387 [Acetyl-coenzyme A synthetase, N-terminal domain]
A7YWF1	Propionate--CoA ligase	ACSS2	18586.4	19227.8	24058.1	21169.9	18832.2	28603.6	0.901854	0.546894	-0.149035	Nonsignificant	None	2	Molecular Function:catalytic activity (GO:0003824),Biological Process:metabolic process (GO:0008152)	acetyl-CoA synthetase	6.2.1.1	ko00010 Glycolysis / Gluconeogenesis ko00620 Pyruvate metabolism ko00640 Propanoate metabolism ko01100 Metabolic pathways ko01200 Carbon metabolism	Acyl-coenzyme A synthetase/AMP-(fatty) acid ligase	I	Lipid transport and metabolism ;	IPR000873 [AMP-dependent synthetase/ligase] ; IPR025110 [AMP-binding enzyme C-terminal domain] ; IPR032387 [Acetyl-coenzyme A synthetase, N-terminal domain]
A7MB45	Acyl-CoA synthetase short-chain family member 3, mitochondrial	ACSS3	8557.3	7952.8	8757.3	8306	7824.3	7970.3	1.04841	0.238182	0.0682082	Nonsignificant	None	2	Molecular Function:catalytic activity (GO:0003824),Biological Process:metabolic process (GO:0008152)	propionyl-CoA synthetase	6.2.1.17	ko00640 Propanoate metabolism ko01100 Metabolic pathways	Acyl-coenzyme A synthetase/AMP-(fatty) acid ligase	I	Lipid transport and metabolism ;	IPR000873 [AMP-dependent synthetase/ligase] ; IPR025110 [AMP-binding enzyme C-terminal domain] ; IPR032387 [Acetyl-coenzyme A synthetase, N-terminal domain]
P68138	Actin, alpha skeletal muscle	ACTA1	13426.2	14678.7	11900.2	5379.6	5455.3	4774.8	2.56284	0.000613262	1.35774	Significant	up	--	--	actin, alpha skeletal muscle	--	--	Actin-related protein	Z	Cytoskeleton ;	IPR004000 [Actin family]
P62739	Actin, aortic smooth muscle	ACTA2	9094.3	9459.2	6863	3977.5	4061.8	4281	2.06298	0.0315249	1.04473	Significant	up	--	--	actin, aortic smooth muscle	--	ko04270 Vascular smooth muscle contraction ko04371 Apelin signaling pathway ko04926 Relaxin signaling pathway	Actin-related protein	Z	Cytoskeleton ;	IPR004000 [Actin family]
P60712	Actin, cytoplasmic 1	ACTB	24384.6	26471	23775.6	24625.2	22539.4	29622.5	0.971924	0.765854	-0.0410851	Nonsignificant	None	--	--	actin beta/gamma 1	--	ko04015 Rap1 signaling pathway ko04145 Phagosome ko04210 Apoptosis ko04390 Hippo signaling pathway ko04510 Focal adhesion ko04520 Adherens junction ko04530 Tight junction ko04611 Platelet activation ko04670 Leukocyte transendothelial migration ko04810 Regulation of actin cytoskeleton ko04919 Thyroid hormone signaling pathway ko04921 Oxytocin signaling pathway ko05100 Bacterial invasion of epithel…	Actin-related protein	Z	Cytoskeleton ;	IPR004000 [Actin family]
A0A3Q1NKP5	Actin beta like 2	ACTBL2	540.4	500.2	473.6	770.7	677.5	563.5	0.752697	0.0580006	-0.409859	Nonsignificant	None	--	--	--	--	--	Actin-related protein	Z	Cytoskeleton ;	IPR004000 [Actin family]
A4IFJ8	ACTL6A protein	ACTL6A	650.2	615.5	586.9	685	693.1	667.6	0.905607	0.0312883	-0.143043	Nonsignificant	None	--	--	actin-like protein 6A	--	ko05225 Hepatocellular carcinoma	Actin-related protein	Z	Cytoskeleton ;	IPR004000 [Actin family]
A0A3Q1MPS4	Alpha-actinin-1	ACTN1	1927.5	1798.5	1443.4	1123.9	1200.4	1214.5	1.46078	0.0210887	0.546737	Nonsignificant	None	2	Molecular Function:calcium ion binding (GO:0005509),Molecular Function:protein binding (GO:0005515)	actinin alpha 1/4	--	ko04510 Focal adhesion ko04520 Adherens junction ko04530 Tight junction ko04670 Leukocyte transendothelial migration ko04810 Regulation of actin cytoskeleton ko05146 Amoebiasis ko05203 Viral carcinogenesis ko05322 Systemic lupus erythematosus	--	--	--	IPR001715 [Calponin homology domain] ; IPR002017 [Spectrin repeat] ; IPR002048 [EF-hand domain] ; IPR014837 [EF-hand, Ca insensitive]
Q3ZC55	Alpha-actinin-2	ACTN2	62440	65348.4	49451.9	16799.4	17129.7	15780.4	3.56552	0.0125086	1.83411	Significant	up	1	Molecular Function:protein binding (GO:0005515)	actinin alpha 2/3	--	ko05412 Arrhythmogenic right ventricular cardiomyopathy (ARVC)	--	--	--	IPR001715 [Calponin homology domain] ; IPR002017 [Spectrin repeat] ; IPR014837 [EF-hand, Ca insensitive]
A0A3Q1M2X5	Alpha-actinin-3	ACTN3	15248.9	19863.6	17540	6402.3	6846.4	6212.3	2.70554	0.012875	1.43592	Significant	up	1	Molecular Function:protein binding (GO:0005515)	actinin alpha 2/3	--	ko05412 Arrhythmogenic right ventricular cardiomyopathy (ARVC)	--	--	--	IPR001715 [Calponin homology domain] ; IPR002017 [Spectrin repeat] ; IPR014837 [EF-hand, Ca insensitive]
A5D7D1	Alpha-actinin-4	ACTN4	24493.2	24411.1	21327	20279.2	19554.2	20662.6	1.16092	0.0410187	0.215274	Nonsignificant	None	1	Molecular Function:protein binding (GO:0005515)	actinin alpha 1/4	--	ko04510 Focal adhesion ko04520 Adherens junction ko04530 Tight junction ko04670 Leukocyte transendothelial migration ko04810 Regulation of actin cytoskeleton ko05146 Amoebiasis ko05203 Viral carcinogenesis ko05322 Systemic lupus erythematosus	--	--	--	IPR001715 [Calponin homology domain] ; IPR002017 [Spectrin repeat] ; IPR014837 [EF-hand, Ca insensitive]
Q3ZBD2	Actin-related protein 10	ACTR10	1238.8	1314	1307.1	1184.3	1241.2	1324.9	1.0292	0.483915	0.041519	Nonsignificant	None	--	--	actin-related protein 10	--	--	Actin-related protein	Z	Cytoskeleton ;	IPR004000 [Actin family]
A0A3Q1MF86	Actin related protein 1A	ACTR1A	2443.5	2423.4	2573.2	2654.8	2612.8	2922.5	0.908426	0.0811332	-0.138559	Nonsignificant	None	--	--	centractin	--	--	Actin-related protein	Z	Cytoskeleton ;	IPR004000 [Actin family]
A4IFE3	Beta-centractin	ACTR1B	1685.3	1725.4	1644.9	1740.8	1596.5	1763.8	0.99108	0.804267	-0.0129261	Nonsignificant	None	--	--	centractin	--	--	Actin-related protein	Z	Cytoskeleton ;	IPR004000 [Actin family]
A0A3Q1M2H2	Actin-related protein 2	ACTR2	4595.1	4295.3	4315.1	4935.4	4930.9	4867.3	0.896285	0.00683272	-0.157971	Nonsignificant	None	--	--	actin-related protein 2	--	ko04530 Tight junction	Actin-related protein	Z	Cytoskeleton ;	IPR004000 [Actin family]
P61157	Actin-related protein 3	ACTR3	7546.6	7296.5	7415.3	8128.4	8952	8914.2	0.85627	0.0109913	-0.223862	Nonsignificant	None	--	--	actin-related protein 3	--	ko04530 Tight junction	Actin-related protein	Z	Cytoskeleton ;	IPR004000 [Actin family]
Q3T0V2	N-acyl-L-amino-acid amidohydrolase	ACY1	2727.9	2453.4	2883.1	2523.4	2466.2	3009.4	1.00818	0.923498	0.0117475	Nonsignificant	None	2	Biological Process:metabolic process (GO:0008152),Molecular Function:hydrolase activity (GO:0016787)	aminoacylase	3.5.1.14	ko00220 Arginine biosynthesis ko01100 Metabolic pathways ko01210 2-Oxocarboxylic acid metabolism ko01230 Biosynthesis of amino acids	Acetylornithine deacetylase/Succinyl-diaminopimelate desuccinylase or related deacylase	E	Amino acid transport and metabolism ;	IPR002933 [Peptidase M20] ; IPR011650 [Peptidase M20, dimerisation domain]
P41500	Acylphosphatase-1	ACYP1	333.2	335.4	356.8	295.3	275.9	341.8	1.12311	0.148247	0.1675	Nonsignificant	None	--	--	acylphosphatase	3.6.1.7	ko00620 Pyruvate metabolism	Acylphosphatase	C	Energy production and conversion ;	IPR001792 [Acylphosphatase-like domain]
Q2KI61	Acylphosphatase (Fragment)	ACYP2	1612.2	1513.4	1395.2	475.5	516.9	450.6	3.13292	9.78473e-05	1.64751	Significant	up	--	--	acylphosphatase	3.6.1.7	ko00620 Pyruvate metabolism	Acylphosphatase	C	Energy production and conversion ;	IPR001792 [Acylphosphatase-like domain]
A0A3Q1M5M9	Adenosine deaminase	ADA	4298.9	4734	5342.6	5441.4	5594.6	6166.9	0.835644	0.0656588	-0.25904	Nonsignificant	None	1	Molecular Function:deaminase activity (GO:0019239)	adenosine deaminase	3.5.4.4	ko00230 Purine metabolism ko01100 Metabolic pathways ko05340 Primary immunodeficiency	Adenosine deaminase	F	Nucleotide transport and metabolism ;	IPR001365 [Adenosine/AMP deaminase domain]
Q0VC13	Adenosine deaminase-like protein	ADAL	138.2	128	121.6	132.4	141	124.8	0.973882	0.633526	-0.0381804	Nonsignificant	None	1	Molecular Function:deaminase activity (GO:0019239)	--	--	--	Adenosine deaminase	F	Nucleotide transport and metabolism ;	IPR001365 [Adenosine/AMP deaminase domain]
Q10741	Disintegrin and metalloproteinase domain-containing protein 10	ADAM10	2477	2478.5	2415.1	2533.6	2372	3038.8	0.927773	0.441659	-0.108156	Nonsignificant	None	--	--	disintegrin and metalloproteinase domain-containing protein 10	3.4.24.81	ko05010 Alzheimer's disease	--	--	--	IPR001762 [Disintegrin domain] ; IPR002870 [Peptidase M12B, propeptide]
A0A3Q1NAA7	ADAM metallopeptidase domain 15	ADAM15	104.9	104	107.4	90.6	113	138.1	0.925666	0.600369	-0.111437	Nonsignificant	None	2	Molecular Function:metalloendopeptidase activity (GO:0004222),Biological Process:proteolysis (GO:0006508)	disintegrin and metalloproteinase domain-containing protein 15	3.4.24.-	--	--	--	--	IPR001590 [Peptidase M12B, ADAM/reprolysin] ; IPR001762 [Disintegrin domain] ; IPR002870 [Peptidase M12B, propeptide] ; IPR006586 [ADAM, cysteine-rich]
E1B867	ADAM metallopeptidase domain 17	ADAM17	248.3	276.1	255.4	387	331.5	287.4	0.775226	0.0658844	-0.367311	Nonsignificant	None	--	--	disintegrin and metalloproteinase domain-containing protein 17	3.4.24.86	ko04330 Notch signaling pathway ko05010 Alzheimer's disease	--	--	--	IPR001762 [Disintegrin domain] ; IPR002870 [Peptidase M12B, propeptide] ; IPR032029 [ADAM17, membrane-proximal domain]
F1MZJ5	ADAM metallopeptidase domain 9	ADAM9	955.4	905.5	912.5	980.3	989.2	946.7	0.951032	0.0786359	-0.072434	Nonsignificant	None	2	Molecular Function:metalloendopeptidase activity (GO:0004222),Biological Process:proteolysis (GO:0006508)	disintegrin and metalloproteinase domain-containing protein 9	3.4.24.-	--	--	--	--	IPR001590 [Peptidase M12B, ADAM/reprolysin] ; IPR001762 [Disintegrin domain] ; IPR002870 [Peptidase M12B, propeptide] ; IPR006586 [ADAM, cysteine-rich]
E1BCW5	ADAMTS like 3	ADAMTSL3	132.1	144	138.8	102.9	113.1	105.7	1.28971	0.00249781	0.367048	Nonsignificant	None	--	--	--	--	--	--	--	--	IPR000884 [Thrombospondin type-1 (TSP1) repeat] ; IPR013098 [Immunoglobulin I-set]
A6QLD8	ADAMTSL4 protein	ADAMTSL4	818.8	707.3	720	1466.3	1601.8	891.6	0.56724	0.0606738	-0.817969	Nonsignificant	None	3	Molecular Function:metalloendopeptidase activity (GO:0004222),Molecular Function:peptidase activity (GO:0008233),Cellular Component:extracellular matrix (GO:0031012)	--	--	--	--	--	--	IPR000884 [Thrombospondin type-1 (TSP1) repeat] ; IPR010294 [ADAM-TS Spacer 1] ; IPR010909 [PLAC]
A0A3Q1MLG5	Adenylate cyclase type 5	ADCY5	367.9	373.2	297.3	490.6	390.1	424.7	0.795465	0.0808397	-0.33013	Nonsignificant	None	6	Molecular Function:adenylate cyclase activity (GO:0004016),Cellular Component:plasma membrane (GO:0005886),Biological Process:cAMP biosynthetic process (GO:0006171),Biological Process:cyclic nucleotide biosynthetic process (GO:0009190),Molecular Function:phosphorus-oxygen lyase activity (GO:0016849),Biological Process:intracellular signal transduction (GO:0035556)	adenylate cyclase 5	4.6.1.1	ko00230 Purine metabolism ko01522 Endocrine resistance ko04015 Rap1 signaling pathway ko04022 cGMP-PKG signaling pathway ko04024 cAMP signaling pathway ko04062 Chemokine signaling pathway ko04072 Phospholipase D signaling pathway ko04114 Oocyte meiosis ko04211 Longevity regulating pathway ko04213 Longevity regulating pathway - multiple species ko04261 Adrenergic signaling in cardiomyocytes ko0427…	Signal transduction histidine kinase involved in nitrogen fixation and metabolism regulation	T	Signal transduction mechanisms ;	IPR001054 [Adenylyl cyclase class-3/4/guanylyl cyclase] ; IPR009398 [Adenylate cyclase, conserved domain] ; IPR032628 [Adenylate cyclase, N-terminal]
A0A3Q1N7L7	Adducin 1	ADD1	443.3	421.4	416.3	587.5	649.4	540	0.720918	0.0072345	-0.472092	Nonsignificant	None	--	--	adducin	--	--	Ribulose-5-phosphate 4-epimerase/Fuculose-1-phosphate aldolase	G	Carbohydrate transport and metabolism ;	IPR001303 [Class II aldolase/adducin N-terminal]
A5PJS9	ADD2 protein	ADD2	176.2	187.2	165.7	123.8	132.2	173.2	1.23276	0.113331	0.30189	Nonsignificant	None	--	--	adducin	--	--	Ribulose-5-phosphate 4-epimerase/Fuculose-1-phosphate aldolase	G	Carbohydrate transport and metabolism ;	IPR001303 [Class II aldolase/adducin N-terminal]
Q08E01	Adducin 3	ADD3	5271.6	5717.9	5766.1	6372.8	6622.3	6190	0.873365	0.0157957	-0.195343	Nonsignificant	None	--	--	adducin	--	--	Ribulose-5-phosphate 4-epimerase/Fuculose-1-phosphate aldolase	G	Carbohydrate transport and metabolism ;	IPR001303 [Class II aldolase/adducin N-terminal]
A0A3Q1LKL7	Adhesion G protein-coupled receptor E5	ADGRE5	1329.5	1321	1350.7	939	1065.5	1172.6	1.25939	0.0532089	0.332722	Nonsignificant	None	5	Molecular Function:G-protein coupled receptor activity (GO:0004930),Molecular Function:calcium ion binding (GO:0005509),Biological Process:G-protein coupled receptor signaling pathway (GO:0007186),Cellular Component:membrane (GO:0016020),Cellular Component:integral component of membrane (GO:0016021)	CD97 antigen	--	--	--	--	--	IPR000203 [GPS motif] ; IPR000832 [GPCR, family 2, secretin-like] ; IPR001881 [EGF-like calcium-binding domain]
Q3ZC42	Alcohol dehydrogenase class-3	ADH5	7852.3	7834.9	7717.9	7513.8	7562.4	8950.1	0.974145	0.703559	-0.0377916	Nonsignificant	None	1	Biological Process:oxidation-reduction process (GO:0055114)	--	--	ko00010 Glycolysis / Gluconeogenesis ko00071 Fatty acid degradation ko00350 Tyrosine metabolism ko00830 Retinol metabolism ko00980 Metabolism of xenobiotics by cytochrome P450 ko00982 Drug metabolism - cytochrome P450 ko01100 Metabolic pathways ko01200 Carbon metabolism ko05204 Chemical carcinogenesis	Zn-dependent alcohol dehydrogenase	R	General function prediction only ;	IPR013149 [Alcohol dehydrogenase, C-terminal] ; IPR013154 [Alcohol dehydrogenase, N-terminal]
A6QP15	Hydroxyacid-oxoacid transhydrogenase, mitochondrial	ADHFE1	615	624	638	649.2	579.1	649.7	0.999468	0.989749	-0.000768413	Nonsignificant	None	3	Molecular Function:oxidoreductase activity (GO:0016491),Molecular Function:metal ion binding (GO:0046872),Biological Process:oxidation-reduction process (GO:0055114)	hydroxyacid-oxoacid transhydrogenase	1.1.99.24	--	Alcohol dehydrogenase, class IV	C	Energy production and conversion ;	IPR001670 [Alcohol dehydrogenase, iron-type]
Q3ZBL1	1,2-dihydroxy-3-keto-5-methylthiopentene dioxygenase	ADI1	2261.3	2170	2220.6	2446.6	2372.8	3133.5	0.836412	0.214117	-0.257715	Nonsignificant	None	2	Molecular Function:acireductone dioxygenase [iron(II)-requiring] activity (GO:0010309),Biological Process:oxidation-reduction process (GO:0055114)	--	--	ko00270 Cysteine and methionine metabolism ko01100 Metabolic pathways	Acireductone dioxygenase (methionine salvage), cupin superfamily	E	Amino acid transport and metabolism ;	IPR004313 [Acireductone dioxygenase ARD family]
A0A3B0J267	Adiponectin A	ADIA	1811.5	1747.1	1867.2	2219.1	2574.1	1734.9	0.831145	0.268724	-0.266827	Nonsignificant	None	--	--	complement C1q subcomponent subunit B	--	ko04610 Complement and coagulation cascades ko05020 Prion diseases ko05133 Pertussis ko05142 Chagas disease (American trypanosomiasis) ko05150 Staphylococcus aureus infection ko05322 Systemic lupus erythematosus	3',5'-cyclic AMP phosphodiesterase CpdA	T	Signal transduction mechanisms ;	IPR001073 [C1q domain] ; IPR008160 [Collagen triple helix repeat]
A0A3B0J3V0	Adiponectin D	ADID	9048.8	9573.5	9146.6	10811.8	10786.3	13600.4	0.788923	0.0592042	-0.342044	Nonsignificant	None	--	--	adiponectin	--	ko03320 PPAR signaling pathway ko04152 AMPK signaling pathway ko04211 Longevity regulating pathway ko04920 Adipocytokine signaling pathway ko04930 Type II diabetes mellitus ko04932 Non-alcoholic fatty liver disease (NAFLD)	Type V secretory pathway, adhesin AidA	MU	Cell wall/membrane/envelope biogenesis ; Intracellular trafficking, secretion, and vesicular transport ;	IPR001073 [C1q domain] ; IPR008160 [Collagen triple helix repeat]
Q2NKR5	Adiposis regulatory factor	ADIRF	7849.6	8035.5	8326.1	12658.1	10467.3	11315.3	0.702982	0.0064084	-0.50844	Nonsignificant	None	--	--	adipogenesis regulatory factor	--	--	--	--	--	--
A0A3Q1MB39	Adenosine kinase	ADK	2455.3	2533.4	2659.1	2347.7	2385.2	2871.5	1.00571	0.939413	0.00821037	Nonsignificant	None	--	--	adenosine kinase	2.7.1.20	ko00230 Purine metabolism ko01100 Metabolic pathways	Sugar or nucleoside kinase, ribokinase family	G	Carbohydrate transport and metabolism ;	IPR011611 [Carbohydrate kinase PfkB]
A2VE47	ADP-dependent glucokinase	ADPGK	231.2	220.6	223.1	205.2	212.6	228.5	1.04425	0.277012	0.0624698	Nonsignificant	None	1	Biological Process:carbohydrate metabolic process (GO:0005975)	ADP-dependent glucokinase	2.7.1.147	ko00010 Glycolysis / Gluconeogenesis ko01100 Metabolic pathways ko01200 Carbon metabolism	Archaeal ADP-dependent phosphofructokinase/glucokinase	G	Carbohydrate transport and metabolism ;	IPR007666 [ADP-specific phosphofructokinase/glucokinase]
Q3ZBM1	Inactive ADP-ribosyltransferase ARH2	ADPRHL1	1465.1	1366	1343.9	782.2	773.2	854.3	1.73258	0.000201784	0.792923	Significant	up	--	--	--	--	--	ADP-ribosylglycohydrolase	O	Posttranslational modification, protein turnover, chaperones ;	IPR005502 [ADP-ribosylation/Crystallin J1]
Q3SYV9	ADP-ribosylhydrolase ARH3	ADPRS	1387.3	1308.6	1249.2	1510.2	1466.7	1398.8	0.901593	0.0494101	-0.149452	Nonsignificant	None	--	--	poly(ADP-ribose) glycohydrolase ARH3	3.2.1.143	--	ADP-ribosylglycohydrolase	O	Posttranslational modification, protein turnover, chaperones ;	IPR005502 [ADP-ribosylation/Crystallin J1]
A1L5A6	Proteasomal ubiquitin receptor ADRM1	ADRM1	1290.6	1299.6	1368.2	1383.9	1507.8	1806.7	0.8425	0.125929	-0.247252	Nonsignificant	None	2	Cellular Component:nucleus (GO:0005634),Cellular Component:cytoplasm (GO:0005737)	26S proteasome regulatory subunit N13	--	ko03050 Proteasome ko05169 Epstein-Barr virus infection	--	--	--	IPR006773 [26S proteasome complex ubiquitin receptor, subunit Rpn13] ; IPR032368 [UCH-binding domain]
A3KN12	Adenylosuccinate lyase	ADSL	1676.1	1826.1	1889.3	1460.9	1408.3	1630.8	1.19811	0.03221	0.260762	Nonsignificant	None	--	--	adenylosuccinate lyase	4.3.2.2	ko00230 Purine metabolism ko00250 Alanine, aspartate and glutamate metabolism ko01100 Metabolic pathways	Adenylosuccinate lyase	F	Nucleotide transport and metabolism ;	IPR019468 [Adenylosuccinate lyase C-terminal] ; IPR022761 [Fumarate lyase, N-terminal]
A5PJR4	Adenylosuccinate synthetase isozyme 1	ADSS1	1978.2	1986.9	1793.4	895.6	903.1	861.8	2.16444	8.82608e-05	1.114	Significant	up	3	Molecular Function:adenylosuccinate synthase activity (GO:0004019),Molecular Function:GTP binding (GO:0005525),Biological Process:purine nucleotide biosynthetic process (GO:0006164)	adenylosuccinate synthase	6.3.4.4	ko00230 Purine metabolism ko00250 Alanine, aspartate and glutamate metabolism ko01100 Metabolic pathways	Adenylosuccinate synthase	F	Nucleotide transport and metabolism ;	IPR001114 [Adenylosuccinate synthetase]
A7MBG0	Adenylosuccinate synthetase isozyme 2	ADSS2	347.4	312.7	324.3	486.5	535.5	396.4	0.694021	0.0261716	-0.526948	Nonsignificant	None	3	Molecular Function:adenylosuccinate synthase activity (GO:0004019),Molecular Function:GTP binding (GO:0005525),Biological Process:purine nucleotide biosynthetic process (GO:0006164)	adenylosuccinate synthase	6.3.4.4	ko00230 Purine metabolism ko00250 Alanine, aspartate and glutamate metabolism ko01100 Metabolic pathways	Adenylosuccinate synthase	F	Nucleotide transport and metabolism ;	IPR001114 [Adenylosuccinate synthetase]
F1N1C7	AE binding protein 1	AEBP1	2714.2	2762.2	2766.2	3292.4	3711.9	2867.5	0.834964	0.15512	-0.260214	Nonsignificant	None	3	Molecular Function:metallocarboxypeptidase activity (GO:0004181),Biological Process:proteolysis (GO:0006508),Molecular Function:zinc ion binding (GO:0008270)	adipocyte enhancer-binding protein 1	--	--	Bacillopeptidase F, M6 metalloprotease family	O	Posttranslational modification, protein turnover, chaperones ;	IPR000421 [Coagulation factor 5/8 C-terminal domain] ; IPR000834 [Peptidase M14, carboxypeptidase A]
A0A3Q1LN46	Afadin, adherens junction formation factor	AFDN	2438.6	2445.9	2466.6	2524.2	2570.2	2905.1	0.918945	0.213085	-0.12195	Nonsignificant	None	2	Molecular Function:protein binding (GO:0005515),Biological Process:signal transduction (GO:0007165)	afadin	--	ko04014 Ras signaling pathway ko04015 Rap1 signaling pathway ko04024 cAMP signaling pathway ko04520 Adherens junction ko04530 Tight junction ko04670 Leukocyte transendothelial migration	--	--	--	IPR000159 [Ras-associating (RA) domain] ; IPR000253 [Forkhead-associated (FHA) domain] ; IPR001478 [PDZ domain] ; IPR002710 [Dilute domain]
Q2KJI7	AFG3-like protein 2	AFG3L2	4168.9	3914	3967	3604.1	3632.8	3659.5	1.10586	0.00834218	0.14517	Nonsignificant	None	5	Molecular Function:metalloendopeptidase activity (GO:0004222),Molecular Function:ATP binding (GO:0005524),Biological Process:proteolysis (GO:0006508),Molecular Function:zinc ion binding (GO:0008270),Cellular Component:integral component of membrane (GO:0016021)	AFG3 family protein	3.4.24.-	--	ATP-dependent Zn proteases	O	Posttranslational modification, protein turnover, chaperones ;	IPR000642 [Peptidase M41] ; IPR003959 [ATPase, AAA-type, core] ; IPR011546 [Peptidase M41, FtsH extracellular]
G3MYZ3	Afamin	AFM	6745	5201.6	4401.7	8527.6	8971.2	4373.6	0.74744	0.318552	-0.419971	Nonsignificant	None	1	Cellular Component:extracellular space (GO:0005615)	--	--	--	--	--	--	IPR014760 [Serum albumin, N-terminal]
Q1RMN0	Aspartylglucosaminidase	AGA	204.5	192.4	203.2	228.8	250.9	209.7	0.870467	0.0759805	-0.200138	Nonsignificant	None	1	Molecular Function:hydrolase activity (GO:0016787)	N4-(beta-N-acetylglucosaminyl)-L-asparaginase	3.5.1.26	ko00511 Other glycan degradation ko04142 Lysosome	Isoaspartyl peptidase or L-asparaginase, Ntn-hydrolase superfamily	E	Amino acid transport and metabolism ;	IPR000246 [Peptidase T2, asparaginase 2]
A0A3Q1NF13	Arf-GAP domain and FG repeat-containing protein 1	AGFG1	312.4	326	342.5	343.9	342.9	344.2	0.951406	0.194763	-0.0718664	Nonsignificant	None	1	Molecular Function:GTPase activator activity (GO:0005096)	Arf-GAP domain and FG repeats-containing protein 1	--	ko05164 Influenza A	--	--	--	IPR001164 [Arf GTPase activating protein]
A0A3Q1M883	ArfGAP with FG repeats 2	AGFG2	470.8	499.3	569.6	710.5	664.5	845.7	0.69334	0.0213311	-0.528365	Nonsignificant	None	1	Molecular Function:GTPase activator activity (GO:0005096)	--	--	--	--	--	--	IPR001164 [Arf GTPase activating protein]
A6QR07	Acylglycerol kinase, mitochondrial	AGK	543.5	596.3	586.2	585.4	605.4	588.4	0.970099	0.364232	-0.0437962	Nonsignificant	None	1	Molecular Function:kinase activity (GO:0016301)	acylglycerol kinase	2.7.1.94	ko00561 Glycerolipid metabolism ko01100 Metabolic pathways	Diacylglycerol kinase family enzyme	IR	Lipid transport and metabolism ; General function prediction only ;	IPR001206 [Diacylglycerol kinase, catalytic domain]
F1MHT1	Glycogen debrancher	AGL	18776.7	18597.9	16635.4	8804.8	8836.1	9925.5	1.95927	0.00034704	0.970316	Significant	up	--	--	--	--	ko00500 Starch and sucrose metabolism ko01100 Metabolic pathways	Glycogen debranching enzyme (alpha-1,6-glucosidase)	G	Carbohydrate transport and metabolism ;	IPR029436 [Eukaryotic glycogen debranching enzyme, N-terminal domain] ; IPR032788 [Glycogen debranching enzyme, central domain] ; IPR032790 [Glycogen debranching enzyme, C-terminal] ; IPR032792 [Glycogen debranching enzyme, glucanotransferase domain]
A0A3Q1MEG1	Argonaute RISC component 1	AGO1	197.3	208.2	208.1	174.2	193.4	204	1.07348	0.212261	0.102293	Nonsignificant	None	2	Molecular Function:nucleic acid binding (GO:0003676),Molecular Function:protein binding (GO:0005515)	eukaryotic translation initiation factor 2C	--	--	--	--	--	IPR003100 [PAZ domain] ; IPR003165 [Piwi domain] ; IPR014811 [Argonaute, linker 1 domain] ; IPR032472 [Argonaute linker 2 domain] ; IPR032473 [Protein argonaute, Mid domain] ; IPR032474 [Protein argonaute, N-terminal]
A0A3Q1MDA1	Protein argonaute-2	AGO2	1065.2	1092.1	1062.4	1095.6	1084.2	1122.6	0.974958	0.13615	-0.0365886	Nonsignificant	None	2	Molecular Function:nucleic acid binding (GO:0003676),Molecular Function:protein binding (GO:0005515)	eukaryotic translation initiation factor 2C	--	--	--	--	--	IPR003100 [PAZ domain] ; IPR003165 [Piwi domain] ; IPR014811 [Argonaute, linker 1 domain] ; IPR032472 [Argonaute linker 2 domain] ; IPR032473 [Protein argonaute, Mid domain] ; IPR032474 [Protein argonaute, N-terminal]
Q6T5B7	Protein argonaute-3	AGO3	102.8	108.5	122.4	114.3	104.2	110.7	1.01367	0.829537	0.0195874	Nonsignificant	None	2	Molecular Function:nucleic acid binding (GO:0003676),Molecular Function:protein binding (GO:0005515)	eukaryotic translation initiation factor 2C	--	--	--	--	--	IPR003100 [PAZ domain] ; IPR003165 [Piwi domain] ; IPR014811 [Argonaute, linker 1 domain] ; IPR032472 [Argonaute linker 2 domain] ; IPR032473 [Protein argonaute, Mid domain] ; IPR032474 [Protein argonaute, N-terminal]
Q5GN72	Alpha-1-acid glycoprotein	agp	33515.8	27001.9	22990.1	53174.1	57554.6	21211.4	0.632922	0.245008	-0.6599	Nonsignificant	None	--	--	alpha-1-acid glycoprotein 1	--	--	--	--	--	IPR000566 [Lipocalin/cytosolic fatty-acid binding domain]
F1MZS9	1-acyl-sn-glycerol-3-phosphate acyltransferase	AGPAT2	2343	2169.5	2706.4	3118.1	3038	3154.9	0.775309	0.0125742	-0.367157	Nonsignificant	None	1	Biological Process:metabolic process (GO:0008152)	lysophosphatidate acyltransferase	2.3.1.51	ko00561 Glycerolipid metabolism ko00564 Glycerophospholipid metabolism ko01100 Metabolic pathways ko04072 Phospholipase D signaling pathway ko04975 Fat digestion and absorption	1-acyl-sn-glycerol-3-phosphate acyltransferase	I	Lipid transport and metabolism ;	IPR002123 [Phospholipid/glycerol acyltransferase]
G5E5P6	1-acylglycerol-3-phosphate O-acyltransferase 3	AGPAT3	1090	1111.5	1265	1015	975.8	1470.3	1.00156	0.991964	0.00224914	Nonsignificant	None	1	Biological Process:metabolic process (GO:0008152)	--	--	ko00561 Glycerolipid metabolism ko00564 Glycerophospholipid metabolism ko01100 Metabolic pathways ko04072 Phospholipase D signaling pathway	1-acyl-sn-glycerol-3-phosphate acyltransferase	I	Lipid transport and metabolism ;	IPR002123 [Phospholipid/glycerol acyltransferase] ; IPR032098 [Acyltransferase, C-terminal domain]
E1BPV2	Alkylglycerone-phosphate synthase	AGPS	909.2	892.5	911.4	1086.9	1121.5	1141.7	0.809856	0.000240557	-0.304262	Nonsignificant	None	4	Molecular Function:catalytic activity (GO:0003824),Molecular Function:oxidoreductase activity (GO:0016491),Molecular Function:flavin adenine dinucleotide binding (GO:0050660),Biological Process:oxidation-reduction process (GO:0055114)	alkyldihydroxyacetonephosphate synthase	2.5.1.26	ko00565 Ether lipid metabolism ko01100 Metabolic pathways ko04146 Peroxisome	FAD/FMN-containing dehydrogenase	C	Energy production and conversion ;	IPR004113 [FAD-linked oxidase, C-terminal] ; IPR006094 [FAD linked oxidase, N-terminal]
F1MSI2	Agrin	AGRN	5868.3	5721.3	5628.8	6070.5	6007.1	5389.1	0.985784	0.735242	-0.020656	Nonsignificant	None	4	Molecular Function:protein binding (GO:0005515),Biological Process:G-protein coupled acetylcholine receptor signaling pathway (GO:0007213),Biological Process:receptor clustering (GO:0043113),Molecular Function:laminin binding (GO:0043236)	agrin	--	ko04512 ECM-receptor interaction	--	--	--	IPR000082 [SEA domain] ; IPR000742 [EGF-like domain] ; IPR001791 [Laminin G domain] ; IPR002049 [Laminin EGF domain] ; IPR002350 [Kazal domain] ; IPR004850 [NtA (N-terminal agrin) domain]
P01017	Angiotensinogen	AGT	2788.1	3457.2	4897.9	4123.7	4133.1	3338	0.961052	0.834678	-0.0573143	Nonsignificant	None	--	--	angiotensinogen	--	ko04614 Renin-angiotensin system ko04924 Renin secretion	Serine protease inhibitor	O	Posttranslational modification, protein turnover, chaperones ;	IPR023796 [Serpin domain]
Q3MHL4	Adenosylhomocysteinase	AHCY	19740.1	17331.6	16326	18426.6	18100.5	17041.3	0.996813	0.961079	-0.0046046	Nonsignificant	None	3	Molecular Function:adenosylhomocysteinase activity (GO:0004013),Biological Process:S-adenosylhomocysteine catabolic process (GO:0019510),Molecular Function:NAD binding (GO:0051287)	adenosylhomocysteinase	3.3.1.1	ko00270 Cysteine and methionine metabolism ko01100 Metabolic pathways	S-adenosylhomocysteine hydrolase	H	Coenzyme transport and metabolism ;	IPR000043 [Adenosylhomocysteinase] ; IPR015878 [S-adenosyl-L-homocysteine hydrolase, NAD binding domain]
F1MWH2	Adenosylhomocysteinase like 1	AHCYL1	4593	4313	4544.4	4815.1	4985.1	5072.5	0.904368	0.0144839	-0.145018	Nonsignificant	None	3	Molecular Function:adenosylhomocysteinase activity (GO:0004013),Biological Process:S-adenosylhomocysteine catabolic process (GO:0019510),Molecular Function:NAD binding (GO:0051287)	adenosylhomocysteinase	3.3.1.1	ko00270 Cysteine and methionine metabolism ko01100 Metabolic pathways	S-adenosylhomocysteine hydrolase	H	Coenzyme transport and metabolism ;	IPR000043 [Adenosylhomocysteinase] ; IPR015878 [S-adenosyl-L-homocysteine hydrolase, NAD binding domain]
A0A3Q1NE82	AHNAK nucleoprotein	AHNAK	207622	200489	196261	248656	263520	284771	0.758358	0.00428572	-0.39905	Nonsignificant	None	--	--	--	--	--	Sugar lactone lactonase YvrE	G	Carbohydrate transport and metabolism ;	--
A0A3Q1LV73	AHNAK nucleoprotein 2	AHNAK2	6538	6086.6	5430	8107.5	8307.8	6243.3	0.79681	0.103998	-0.327692	Nonsignificant	None	--	--	--	--	--	--	--	--	--
Q3T0G3	AHA1, activator of heat shock 90kDa protein ATPase homolog 1 (Yeast)	AHSA1	2387	2475.7	2722.6	2072.4	2198	2365	1.14316	0.0735629	0.193023	Nonsignificant	None	3	Molecular Function:ATPase activator activity (GO:0001671),Biological Process:response to stress (GO:0006950),Molecular Function:chaperone binding (GO:0051087)	--	--	--	Uncharacterized conserved protein YndB, AHSA1/START domain	S	Function unknown ;	IPR013538 [Activator of Hsp90 ATPase homologue 1-like] ; IPR015310 [Activator of Hsp90 ATPase, N-terminal]
P12763	Alpha-2-HS-glycoprotein	AHSG	8978.1	9177.6	12528.5	13745.7	15332.1	11191	0.761984	0.127908	-0.392167	Nonsignificant	None	1	Molecular Function:cysteine-type endopeptidase inhibitor activity (GO:0004869)	--	--	--	--	--	--	IPR000010 [Cystatin domain]
Q865F8	Alpha-hemoglobin-stabilizing protein	AHSP	162.1	183.2	180.1	179.5	177.7	210.7	0.925163	0.322796	-0.112221	Nonsignificant	None	4	Biological Process:protein folding (GO:0006457),Biological Process:erythrocyte differentiation (GO:0030218),Molecular Function:hemoglobin binding (GO:0030492),Biological Process:protein stabilization (GO:0050821)	--	--	--	--	--	--	IPR015317 [Alpha-haemoglobin stabilising protein]
E1BG08	Axin interactor, dorsalization associated	AIDA	1009.6	972.2	972.7	1156.3	1173.1	1248.7	0.825718	0.00257374	-0.27628	Nonsignificant	None	--	--	--	--	--	--	--	--	IPR023421 [Axin interactor, dorsalization-associated protein, N-terminal] ; IPR025939 [Axin interactor dorsalization-associated protein, C-terminal domain]
Q9BDK2	Allograft inflammatory factor 1	AIF1	2650.7	2114.9	2041.1	3293.7	3329.3	3105.7	0.699652	0.00884509	-0.515292	Nonsignificant	None	--	--	allograft inflammatory factor 1	--	--	--	--	--	--
A0JNQ0	Allograft inflammatory factor 1-like	AIF1L	700.4	704.4	689.9	818.6	868.9	1102.1	0.750896	0.117244	-0.413315	Nonsignificant	None	--	--	allograft inflammatory factor 1	--	--	--	--	--	--
E1BJA2	Apoptosis inducing factor mitochondria associated 1	AIFM1	5168.6	4971.7	4919.7	4287.4	3984.4	4379.8	1.19036	0.00475474	0.251402	Nonsignificant	None	3	Molecular Function:oxidoreductase activity (GO:0016491),Molecular Function:protein dimerization activity (GO:0046983),Biological Process:oxidation-reduction process (GO:0055114)	programmed cell death 8 (apoptosis-inducing factor)	1.-.-.-	ko04210 Apoptosis ko04217 Necroptosis	NADPH-dependent 2,4-dienoyl-CoA reductase, sulfur reductase, or a related oxidoreductase	I	Lipid transport and metabolism ;	IPR023753 [FAD/NAD(P)-binding domain] ; IPR029324 [Mitochondrial apoptosis-inducing factor, C-terminal domain]
A5PJM4	Ferroptosis suppressor protein 1	AIFM2	1150	1281	1164.4	1275.4	1258.9	1245.4	0.95124	0.220709	-0.0721194	Nonsignificant	None	2	Molecular Function:oxidoreductase activity (GO:0016491),Biological Process:oxidation-reduction process (GO:0055114)	--	--	--	NADH dehydrogenase, FAD-containing subunit	C	Energy production and conversion ;	IPR023753 [FAD/NAD(P)-binding domain]
F6PWM7	Aminoacyl tRNA synthetase complex interacting multifunctional protein 1	AIMP1	2392.1	2361	2420.5	2525.5	2674.7	2792.4	0.89753	0.0260378	-0.155968	Nonsignificant	None	1	Molecular Function:tRNA binding (GO:0000049)	aminoacyl tRNA synthase complex-interacting multifunctional protein 1	--	--	tRNA-binding EMAP/Myf domain	J	Translation, ribosomal structure and biogenesis ;	IPR002547 [tRNA-binding domain]
Q0II26	Aminoacyl tRNA synthase complex-interacting multifunctional protein 2	AIMP2	1168.7	1034.9	1087.1	1113.4	1133.4	1245	0.942408	0.301099	-0.0855764	Nonsignificant	None	--	--	aminoacyl tRNA synthase complex-interacting multifunctional protein 2	--	--	--	--	--	IPR004046 [Glutathione S-transferase, C-terminal] ; IPR031889 [AIMP2, lysyl-tRNA synthetase binding domain]
Q3SZ99	Peptidylprolyl isomerase	AIP	1494.8	1357.7	1393.5	1872	1880	1670.5	0.783034	0.00799471	-0.352854	Nonsignificant	None	--	--	AH receptor-interacting protein	--	--	--	--	--	IPR001179 [FKBP-type peptidyl-prolyl cis-trans isomerase domain]
P00570	Adenylate kinase isoenzyme 1	AK1	9744	11181	12224.6	6266.5	6551	6737.1	1.69523	0.00346043	0.761483	Significant	up	--	--	adenylate kinase	2.7.4.3	ko00230 Purine metabolism ko00730 Thiamine metabolism ko01100 Metabolic pathways	Adenylate kinase or related kinase	F	Nucleotide transport and metabolism ;	--
P08166	Adenylate kinase 2, mitochondrial	AK2	6559.1	5939.8	5828.3	6648.3	6769.7	6171.1	0.935582	0.222661	-0.0960647	Nonsignificant	None	1	Molecular Function:adenylate kinase activity (GO:0004017)	adenylate kinase	2.7.4.3	ko00230 Purine metabolism ko00730 Thiamine metabolism ko01100 Metabolic pathways	Adenylate kinase or related kinase	F	Nucleotide transport and metabolism ;	IPR007862 [Adenylate kinase, active site lid domain]
P08760	GTP:AMP phosphotransferase AK3, mitochondrial	AK3	5911.8	5646.4	6022.8	5892.8	5684.3	6358.2	0.980246	0.632318	-0.0287847	Nonsignificant	None	1	Molecular Function:adenylate kinase activity (GO:0004017)	nucleoside-triphosphate--adenylate kinase	2.7.4.10	ko00230 Purine metabolism	Adenylate kinase or related kinase	F	Nucleotide transport and metabolism ;	IPR007862 [Adenylate kinase, active site lid domain]
A0A3Q1LVZ0	Adenylate kinase 4, mitochondrial	AK4	371.1	373.6	388.2	431.4	513.1	347.1	0.877129	0.384685	-0.189139	Nonsignificant	None	1	Molecular Function:adenylate kinase activity (GO:0004017)	adenylate kinase	2.7.4.3	ko00230 Purine metabolism ko00730 Thiamine metabolism ko01100 Metabolic pathways	Adenylate kinase or related kinase	F	Nucleotide transport and metabolism ;	IPR007862 [Adenylate kinase, active site lid domain]
E1BMU6	A-kinase anchoring protein 1	AKAP1	374.6	426.5	399	382.9	388.6	404.2	1.02075	0.643731	0.0296346	Nonsignificant	None	1	Molecular Function:RNA binding (GO:0003723)	A-kinase anchor protein 1, mitochondrial	--	--	--	--	--	IPR002999 [Tudor domain] ; IPR004088 [K Homology domain, type 1]
A0A3Q1MSB2	A-kinase anchoring protein 12	AKAP12	11245.8	10878.3	10442.5	12439.8	12807.3	12038.3	0.873441	0.00806746	-0.195218	Nonsignificant	None	2	Biological Process:protein targeting (GO:0006605),Biological Process:signal transduction (GO:0007165)	A-kinase anchor protein 12	--	--	--	--	--	IPR001573 [Protein kinase A anchoring, WSK motif]
A0A3Q1MRE3	A-kinase anchoring protein 13	AKAP13	288.8	295.5	300.5	320.5	279.1	316	0.966361	0.490685	-0.0493661	Nonsignificant	None	2	Molecular Function:Rho guanyl-nucleotide exchange factor activity (GO:0005089),Biological Process:regulation of Rho protein signal transduction (GO:0035023)	A-kinase anchor protein 13	--	--	Uncharacterized coiled-coil protein, contains DUF342 domain	S	Function unknown ;	IPR000219 [Dbl homology (DH) domain] ; IPR001849 [Pleckstrin homology domain]
A0A3Q1MK49	A-kinase anchoring protein 9	AKAP9	104.4	95.7	82.7	117	111.4	110.6	0.834218	0.0473285	-0.261503	Nonsignificant	None	--	--	A-kinase anchor protein 9	--	--	--	--	--	IPR019528 [Pericentrin/AKAP-450 centrosomal targeting domain]
Q3ZCJ2	Aldo-keto reductase family 1 member A1	AKR1A1	7432.3	6968	7180	9271.5	8715.8	8901.2	0.802585	0.00111451	-0.317274	Nonsignificant	None	--	--	alcohol dehydrogenase (NADP+)	1.1.1.2	ko00010 Glycolysis / Gluconeogenesis ko00040 Pentose and glucuronate interconversions ko00561 Glycerolipid metabolism ko01100 Metabolic pathways	Aldo/keto reductase, related to diketogulonate reductase	Q	Secondary metabolites biosynthesis, transport and catabolism ;	IPR023210 [NADP-dependent oxidoreductase domain]
A0A493UA87	Aldo-keto reductase family 1 member B1	AKR1B1	2930.9	2990.5	3029.8	2527.7	2543.7	1924.7	1.27946	0.0826032	0.35553	Nonsignificant	None	--	--	aldehyde reductase	1.1.1.21	ko00040 Pentose and glucuronate interconversions ko00051 Fructose and mannose metabolism ko00052 Galactose metabolism ko00561 Glycerolipid metabolism ko00790 Folate biosynthesis ko01100 Metabolic pathways	Aldo/keto reductase, related to diketogulonate reductase	Q	Secondary metabolites biosynthesis, transport and catabolism ;	IPR023210 [NADP-dependent oxidoreductase domain]
A6QPH7	AKR7A2 protein	AKR7A2	7022.4	6332.4	6781.9	6538	6438.7	8257.7	0.948306	0.589198	-0.0765761	Nonsignificant	None	--	--	aflatoxin B1 aldehyde reductase	--	ko00980 Metabolism of xenobiotics by cytochrome P450	Predicted oxidoreductase (related to aryl-alcohol dehydrogenase)	R	General function prediction only ;	IPR023210 [NADP-dependent oxidoreductase domain]
Q01314	RAC-alpha serine/threonine-protein kinase	AKT1	96.2	101	100.6	133	139.4	133.6	0.733498	0.000146222	-0.447136	Nonsignificant	None	4	Molecular Function:protein kinase activity (GO:0004672),Molecular Function:protein serine/threonine kinase activity (GO:0004674),Molecular Function:ATP binding (GO:0005524),Biological Process:protein phosphorylation (GO:0006468)	RAC serine/threonine-protein kinase	2.7.11.1	ko01521 EGFR tyrosine kinase inhibitor resistance ko01522 Endocrine resistance ko01524 Platinum drug resistance ko04010 MAPK signaling pathway ko04012 ErbB signaling pathway ko04014 Ras signaling pathway ko04015 Rap1 signaling pathway ko04022 cGMP-PKG signaling pathway ko04024 cAMP signaling pathway ko04062 Chemokine signaling pathway ko04066 HIF-1 signaling pathway ko04068 FoxO signaling pathway…	Serine/threonine protein kinase	T	Signal transduction mechanisms ;	IPR000719 [Protein kinase domain] ; IPR001849 [Pleckstrin homology domain] ; IPR017892 [Protein kinase, C-terminal]
A0A3Q1NH21	Non-specific serine/threonine protein kinase	AKT2	3067.5	3192	3567.3	3159.1	3116.6	3649.7	0.990066	0.892187	-0.0144036	Nonsignificant	None	4	Molecular Function:protein kinase activity (GO:0004672),Molecular Function:protein serine/threonine kinase activity (GO:0004674),Molecular Function:ATP binding (GO:0005524),Biological Process:protein phosphorylation (GO:0006468)	RAC serine/threonine-protein kinase	2.7.11.1	ko01521 EGFR tyrosine kinase inhibitor resistance ko01522 Endocrine resistance ko01524 Platinum drug resistance ko04010 MAPK signaling pathway ko04012 ErbB signaling pathway ko04014 Ras signaling pathway ko04015 Rap1 signaling pathway ko04022 cGMP-PKG signaling pathway ko04024 cAMP signaling pathway ko04062 Chemokine signaling pathway ko04066 HIF-1 signaling pathway ko04068 FoxO signaling pathway…	Serine/threonine protein kinase	T	Signal transduction mechanisms ;	IPR000719 [Protein kinase domain] ; IPR001849 [Pleckstrin homology domain] ; IPR017892 [Protein kinase, C-terminal]
Q2KIL3	Delta-aminolevulinic acid dehydratase	ALAD	7669.5	8389.3	10185.3	8334.5	7860.4	9199.4	1.03346	0.754172	0.0474884	Nonsignificant	None	3	Molecular Function:porphobilinogen synthase activity (GO:0004655),Biological Process:tetrapyrrole biosynthetic process (GO:0033014),Molecular Function:metal ion binding (GO:0046872)	porphobilinogen synthase	4.2.1.24	ko00860 Porphyrin and chlorophyll metabolism ko01100 Metabolic pathways	Delta-aminolevulinic acid dehydratase, porphobilinogen synthase	H	Coenzyme transport and metabolism ;	IPR001731 [Delta-aminolevulinic acid dehydratase]
A0A140T897	Albumin	ALB	75810.6	78493.6	108887	106914	111361	88881.2	0.856861	0.310729	-0.222867	Nonsignificant	None	1	Cellular Component:extracellular space (GO:0005615)	serum albumin	--	ko04918 Thyroid hormone synthesis	--	--	--	IPR014760 [Serum albumin, N-terminal]
A6QR56	Aldehyde dehydrogenase family 16 member A1	ALDH16A1	1333.3	1343.8	1457.4	1418.9	1392	1498.4	0.959437	0.316825	-0.0597407	Nonsignificant	None	3	Biological Process:metabolic process (GO:0008152),Molecular Function:oxidoreductase activity (GO:0016491),Biological Process:oxidation-reduction process (GO:0055114)	--	--	--	Acyl-CoA reductase or other NAD-dependent aldehyde dehydrogenase	C	Energy production and conversion ;	IPR015590 [Aldehyde dehydrogenase domain]
Q2KJH7	Delta-1-pyrroline-5-carboxylate synthase	ALDH18A1	2149.9	2052	2273.4	2233.7	2151.4	2237.8	0.977714	0.520695	-0.032516	Nonsignificant	None	3	Biological Process:metabolic process (GO:0008152),Molecular Function:oxidoreductase activity (GO:0016491),Biological Process:oxidation-reduction process (GO:0055114)	--	--	ko00330 Arginine and proline metabolism ko01100 Metabolic pathways ko01230 Biosynthesis of amino acids	Gamma-glutamyl phosphate reductase	E	Amino acid transport and metabolism ;	IPR001048 [Aspartate/glutamate/uridylate kinase] ; IPR015590 [Aldehyde dehydrogenase domain]
P48644	Aldehyde dehydrogenase 1A1	ALDH1A1	24115.6	23938.4	22067.5	29029.9	25225.4	36269.7	0.774609	0.108704	-0.368459	Nonsignificant	None	3	Biological Process:metabolic process (GO:0008152),Molecular Function:oxidoreductase activity (GO:0016491),Biological Process:oxidation-reduction process (GO:0055114)	retinal dehydrogenase	1.2.1.36	ko00830 Retinol metabolism ko01100 Metabolic pathways	Acyl-CoA reductase or other NAD-dependent aldehyde dehydrogenase	C	Energy production and conversion ;	IPR015590 [Aldehyde dehydrogenase domain]
A0A3Q1LRC1	Aldehyde dehydrogenase 1 family member A2	ALDH1A2	93.2	69.5	64.9	43.4	45.9	44	1.70743	0.0687223	0.771824	Nonsignificant	None	3	Biological Process:metabolic process (GO:0008152),Molecular Function:oxidoreductase activity (GO:0016491),Biological Process:oxidation-reduction process (GO:0055114)	retinal dehydrogenase	1.2.1.36	ko00830 Retinol metabolism ko01100 Metabolic pathways	Acyl-CoA reductase or other NAD-dependent aldehyde dehydrogenase	C	Energy production and conversion ;	IPR015590 [Aldehyde dehydrogenase domain]
F1MHR3	Aldehyde dehydrogenase 1 family member A3	ALDH1A3	3000.4	2736	3043.9	3129.6	3205.8	3711.5	0.873931	0.110236	-0.194408	Nonsignificant	None	3	Biological Process:metabolic process (GO:0008152),Molecular Function:oxidoreductase activity (GO:0016491),Biological Process:oxidation-reduction process (GO:0055114)	aldehyde dehydrogenase (NAD(P)+)	1.2.1.5	ko00010 Glycolysis / Gluconeogenesis ko00340 Histidine metabolism ko00350 Tyrosine metabolism ko00360 Phenylalanine metabolism ko00410 beta-Alanine metabolism ko00980 Metabolism of xenobiotics by cytochrome P450 ko00982 Drug metabolism - cytochrome P450 ko01100 Metabolic pathways ko05204 Chemical carcinogenesis	Acyl-CoA reductase or other NAD-dependent aldehyde dehydrogenase	C	Energy production and conversion ;	IPR015590 [Aldehyde dehydrogenase domain]
E1BMG9	10-formyltetrahydrofolate dehydrogenase	ALDH1L1	205	189.2	147.5	234	168.8	387.4	0.685523	0.284131	-0.544724	Nonsignificant	None	4	Biological Process:metabolic process (GO:0008152),Biological Process:biosynthetic process (GO:0009058),Molecular Function:oxidoreductase activity (GO:0016491),Biological Process:oxidation-reduction process (GO:0055114)	formyltetrahydrofolate dehydrogenase	1.5.1.6	ko00670 One carbon pool by folate	Acyl-CoA reductase or other NAD-dependent aldehyde dehydrogenase	C	Energy production and conversion ;	IPR002376 [Formyl transferase, N-terminal] ; IPR005793 [Formyl transferase, C-terminal] ; IPR009081 [Phosphopantetheine binding ACP domain] ; IPR015590 [Aldehyde dehydrogenase domain]
E1BDG9	10-formyltetrahydrofolate dehydrogenase	ALDH1L2	3928.3	3928.3	3837.3	4784.7	5064.5	3988.3	0.845088	0.155853	-0.242827	Nonsignificant	None	4	Biological Process:metabolic process (GO:0008152),Biological Process:biosynthetic process (GO:0009058),Molecular Function:oxidoreductase activity (GO:0016491),Biological Process:oxidation-reduction process (GO:0055114)	formyltetrahydrofolate dehydrogenase	1.5.1.6	ko00670 One carbon pool by folate	Acyl-CoA reductase or other NAD-dependent aldehyde dehydrogenase	C	Energy production and conversion ;	IPR002376 [Formyl transferase, N-terminal] ; IPR005793 [Formyl transferase, C-terminal] ; IPR009081 [Phosphopantetheine binding ACP domain] ; IPR015590 [Aldehyde dehydrogenase domain]
P20000	Aldehyde dehydrogenase, mitochondrial	ALDH2	11426.7	10115.8	9297.8	10693.4	10291.9	9509.3	1.01134	0.879081	0.016263	Nonsignificant	None	3	Biological Process:metabolic process (GO:0008152),Molecular Function:oxidoreductase activity (GO:0016491),Biological Process:oxidation-reduction process (GO:0055114)	aldehyde dehydrogenase (NAD+)	1.2.1.3	ko00010 Glycolysis / Gluconeogenesis ko00053 Ascorbate and aldarate metabolism ko00071 Fatty acid degradation ko00280 Valine, leucine and isoleucine degradation ko00310 Lysine degradation ko00330 Arginine and proline metabolism ko00340 Histidine metabolism ko00380 Tryptophan metabolism ko00410 beta-Alanine metabolism ko00561 Glycerolipid metabolism ko00620 Pyruvate metabolism ko01100 Metabolic pa…	Acyl-CoA reductase or other NAD-dependent aldehyde dehydrogenase	C	Energy production and conversion ;	IPR015590 [Aldehyde dehydrogenase domain]
A0A3Q1M722	Aldehyde dehydrogenase	ALDH3A2	5172.8	5090.6	4886.3	5302.1	4857.1	5962.2	0.939726	0.384671	-0.0896878	Nonsignificant	None	3	Biological Process:metabolic process (GO:0008152),Molecular Function:oxidoreductase activity (GO:0016491),Biological Process:oxidation-reduction process (GO:0055114)	aldehyde dehydrogenase (NAD+)	1.2.1.3	ko00010 Glycolysis / Gluconeogenesis ko00053 Ascorbate and aldarate metabolism ko00071 Fatty acid degradation ko00280 Valine, leucine and isoleucine degradation ko00310 Lysine degradation ko00330 Arginine and proline metabolism ko00340 Histidine metabolism ko00380 Tryptophan metabolism ko00410 beta-Alanine metabolism ko00561 Glycerolipid metabolism ko00620 Pyruvate metabolism ko01100 Metabolic pa…	Acyl-CoA reductase or other NAD-dependent aldehyde dehydrogenase	C	Energy production and conversion ;	IPR015590 [Aldehyde dehydrogenase domain]
Q1JPA0	Aldehyde dehydrogenase family 3 member B1	ALDH3B1	320.4	290.3	308.8	351.9	338	353.8	0.881	0.0147715	-0.182786	Nonsignificant	None	3	Biological Process:metabolic process (GO:0008152),Molecular Function:oxidoreductase activity (GO:0016491),Biological Process:oxidation-reduction process (GO:0055114)	aldehyde dehydrogenase (NAD(P)+)	1.2.1.5	ko00010 Glycolysis / Gluconeogenesis ko00340 Histidine metabolism ko00350 Tyrosine metabolism ko00360 Phenylalanine metabolism ko00410 beta-Alanine metabolism ko00980 Metabolism of xenobiotics by cytochrome P450 ko00982 Drug metabolism - cytochrome P450 ko01100 Metabolic pathways ko05204 Chemical carcinogenesis	Acyl-CoA reductase or other NAD-dependent aldehyde dehydrogenase	C	Energy production and conversion ;	IPR015590 [Aldehyde dehydrogenase domain]
A7YWE4	Delta-1-pyrroline-5-carboxylate dehydrogenase, mitochondrial	ALDH4A1	5742.1	5056.6	4999.9	4580.6	4398.8	4431.6	1.17803	0.0314161	0.23638	Nonsignificant	None	3	Biological Process:metabolic process (GO:0008152),Molecular Function:oxidoreductase activity (GO:0016491),Biological Process:oxidation-reduction process (GO:0055114)	1-pyrroline-5-carboxylate dehydrogenase	1.2.1.88	ko00250 Alanine, aspartate and glutamate metabolism ko00330 Arginine and proline metabolism ko01100 Metabolic pathways	Acyl-CoA reductase or other NAD-dependent aldehyde dehydrogenase	C	Energy production and conversion ;	IPR015590 [Aldehyde dehydrogenase domain]
E1BDP3	Succinate-semialdehyde dehydrogenase	ALDH5A1	2954.2	2267.2	2070.9	1781.8	1674.7	1650	1.42804	0.109562	0.514039	Nonsignificant	None	3	Biological Process:metabolic process (GO:0008152),Molecular Function:oxidoreductase activity (GO:0016491),Biological Process:oxidation-reduction process (GO:0055114)	succinate-semialdehyde dehydrogenase	1.2.1.24	ko00250 Alanine, aspartate and glutamate metabolism ko00650 Butanoate metabolism ko01100 Metabolic pathways	Acyl-CoA reductase or other NAD-dependent aldehyde dehydrogenase	C	Energy production and conversion ;	IPR015590 [Aldehyde dehydrogenase domain]
A0A3Q1LN22	Methylmalonate-semialdehyde dehydrogenase [acylating], mitochondrial	ALDH6A1	11057	11039.8	12296.7	10866.1	10067.1	10666	1.08843	0.124537	0.122248	Nonsignificant	None	3	Biological Process:metabolic process (GO:0008152),Molecular Function:oxidoreductase activity (GO:0016491),Biological Process:oxidation-reduction process (GO:0055114)	--	--	ko00280 Valine, leucine and isoleucine degradation ko00410 beta-Alanine metabolism ko00562 Inositol phosphate metabolism ko00640 Propanoate metabolism ko01100 Metabolic pathways ko01200 Carbon metabolism	Acyl-CoA reductase or other NAD-dependent aldehyde dehydrogenase	C	Energy production and conversion ;	IPR015590 [Aldehyde dehydrogenase domain]
A0A3S5ZP98	Aldehyde dehydrogenase (NAD(+))	ALDH7A1	11512.8	11220.3	11721.2	11495.4	11291.2	12802.8	0.968106	0.487493	-0.0467636	Nonsignificant	None	3	Biological Process:metabolic process (GO:0008152),Molecular Function:oxidoreductase activity (GO:0016491),Biological Process:oxidation-reduction process (GO:0055114)	--	--	ko00010 Glycolysis / Gluconeogenesis ko00053 Ascorbate and aldarate metabolism ko00071 Fatty acid degradation ko00260 Glycine, serine and threonine metabolism ko00280 Valine, leucine and isoleucine degradation ko00310 Lysine degradation ko00330 Arginine and proline metabolism ko00340 Histidine metabolism ko00380 Tryptophan metabolism ko00410 beta-Alanine metabolism ko00561 Glycerolipid metabolism…	Acyl-CoA reductase or other NAD-dependent aldehyde dehydrogenase	C	Energy production and conversion ;	IPR015590 [Aldehyde dehydrogenase domain]
Q2KJH9	4-trimethylaminobutyraldehyde dehydrogenase	ALDH9A1	117.1	132.1	157.6	235.7	228.5	199.3	0.613112	0.00621138	-0.705777	Significant	down	3	Biological Process:metabolic process (GO:0008152),Molecular Function:oxidoreductase activity (GO:0016491),Biological Process:oxidation-reduction process (GO:0055114)	--	--	ko00010 Glycolysis / Gluconeogenesis ko00053 Ascorbate and aldarate metabolism ko00071 Fatty acid degradation ko00280 Valine, leucine and isoleucine degradation ko00310 Lysine degradation ko00330 Arginine and proline metabolism ko00340 Histidine metabolism ko00380 Tryptophan metabolism ko00410 beta-Alanine metabolism ko00561 Glycerolipid metabolism ko00620 Pyruvate metabolism ko01100 Metabolic pa…	Acyl-CoA reductase or other NAD-dependent aldehyde dehydrogenase	C	Energy production and conversion ;	IPR015590 [Aldehyde dehydrogenase domain]
A6QLL8	Fructose-bisphosphate aldolase	ALDOA	38489	39159.5	40786.4	33057.4	31920	36998.8	1.1614	0.0310982	0.215862	Nonsignificant	None	2	Molecular Function:fructose-bisphosphate aldolase activity (GO:0004332),Biological Process:glycolytic process (GO:0006096)	fructose-bisphosphate aldolase, class I	4.1.2.13	ko00010 Glycolysis / Gluconeogenesis ko00030 Pentose phosphate pathway ko00051 Fructose and mannose metabolism ko01100 Metabolic pathways ko01200 Carbon metabolism ko01230 Biosynthesis of amino acids	Fructose-bisphosphate aldolase class 1	G	Carbohydrate transport and metabolism ;	IPR000741 [Fructose-bisphosphate aldolase, class-I]
Q3ZBY4	Fructose-bisphosphate aldolase	ALDOC	5244.5	5483.6	5733.6	4737.2	4761.3	5858	1.07197	0.404551	0.100264	Nonsignificant	None	2	Molecular Function:fructose-bisphosphate aldolase activity (GO:0004332),Biological Process:glycolytic process (GO:0006096)	fructose-bisphosphate aldolase, class I	4.1.2.13	ko00010 Glycolysis / Gluconeogenesis ko00030 Pentose phosphate pathway ko00051 Fructose and mannose metabolism ko01100 Metabolic pathways ko01200 Carbon metabolism ko01230 Biosynthesis of amino acids	Fructose-bisphosphate aldolase class 1	G	Carbohydrate transport and metabolism ;	IPR000741 [Fructose-bisphosphate aldolase, class-I]
A5PJJ2	Mannosyltransferase	ALG12	483.2	494.4	485.8	414.7	414.3	433	1.15959	0.000673544	0.213612	Nonsignificant	None	--	--	alpha-1,6-mannosyltransferase	2.4.1.260	ko00510 N-Glycan biosynthesis ko01100 Metabolic pathways	--	--	--	IPR005599 [GPI mannosyltransferase]
A4FUG6	Alpha-1,3/1,6-mannosyltransferase ALG2	ALG2	95.2	94.6	104.4	102.4	91.3	133.3	0.899694	0.44636	-0.152493	Nonsignificant	None	--	--	--	--	ko00510 N-Glycan biosynthesis ko01100 Metabolic pathways	Glycosyltransferase involved in cell wall bisynthesis	M	Cell wall/membrane/envelope biogenesis ;	IPR001296 [Glycosyl transferase, family 1] ; IPR028098 [Glycosyltransferase subfamily 4-like, N-terminal domain]
F1N540	Dolichyl-phosphate beta-glucosyltransferase	ALG5	171.8	191.7	192.5	167.2	178.2	194.4	1.03001	0.631137	0.0426599	Nonsignificant	None	--	--	dolichyl-phosphate beta-glucosyltransferase	2.4.1.117	ko00510 N-Glycan biosynthesis ko01100 Metabolic pathways	Glycosyltransferase, catalytic subunit of cellulose synthase and poly-beta-1,6-N-acetylglucosamine synthase	N	Cell motility ;	IPR001173 [Glycosyltransferase 2-like]
Q3T0I4	THO complex subunit 4	ALYREF	201.2	201	192.8	230.5	238.4	245.1	0.833333	0.00141497	-0.263034	Nonsignificant	None	1	Molecular Function:nucleic acid binding (GO:0003676)	THO complex subunit 4	--	ko03013 RNA transport ko03015 mRNA surveillance pathway ko03040 Spliceosome ko05168 Herpes simplex infection	RNA recognition motif (RRM) domain	J	Translation, ribosomal structure and biogenesis ;	IPR000504 [RNA recognition motif domain] ; IPR025715 [Chromatin target of PRMT1 protein, C-terminal]
Q148I9	AMACR protein (Fragment)	AMACR	5629.3	6031.8	8631.6	5809.3	5692	8437.2	1.01776	0.931969	0.025404	Nonsignificant	None	1	Molecular Function:catalytic activity (GO:0003824)	alpha-methylacyl-CoA racemase	5.1.99.4	ko00120 Primary bile acid biosynthesis ko01100 Metabolic pathways ko04146 Peroxisome	Crotonobetainyl-CoA:carnitine CoA-transferase CaiB and related acyl-CoA transferases	I	Lipid transport and metabolism ;	IPR003673 [CoA-transferase family III]
A7MBC0	N-acetylglucosamine-6-phosphate deacetylase	AMDHD2	1651.4	1638.4	1767.4	2022.3	1999	2184.3	0.814941	0.00579834	-0.295232	Nonsignificant	None	1	Molecular Function:hydrolase activity (GO:0016787)	N-acetylglucosamine-6-phosphate deacetylase	3.5.1.25	ko00520 Amino sugar and nucleotide sugar metabolism	N-acetylglucosamine-6-phosphate deacetylase	G	Carbohydrate transport and metabolism ;	IPR006680 [Amidohydrolase-related]
F1MWZ9	Autocrine motility factor receptor	AMFR	189.1	165.5	196.4	191.3	168	198.6	0.987632	0.869339	-0.0179542	Nonsignificant	None	2	Molecular Function:protein binding (GO:0005515),Molecular Function:zinc ion binding (GO:0008270)	autocrine motility factor receptor	2.3.2.27	ko04141 Protein processing in endoplasmic reticulum	--	--	--	IPR001841 [Zinc finger, RING-type] ; IPR003892 [Ubiquitin system component Cue]
A6QPA7	AMP deaminase	AMPD1	1566.9	1713.2	1682.7	932.5	936.6	1025.9	1.71427	0.000216837	0.777591	Significant	up	1	Molecular Function:deaminase activity (GO:0019239)	AMP deaminase	3.5.4.6	ko00230 Purine metabolism ko01100 Metabolic pathways	Adenosine deaminase	F	Nucleotide transport and metabolism ;	IPR001365 [Adenosine/AMP deaminase domain]
E1BLG8	AMP deaminase	AMPD2	1341.9	1299.9	1394.7	1522.9	1598	1805.9	0.819294	0.0289573	-0.287546	Nonsignificant	None	1	Molecular Function:deaminase activity (GO:0019239)	AMP deaminase	3.5.4.6	ko00230 Purine metabolism ko01100 Metabolic pathways	Adenosine deaminase	F	Nucleotide transport and metabolism ;	IPR001365 [Adenosine/AMP deaminase domain]
Q3MHH8	Alpha-amylase	AMY2A	2116.9	2117.3	2593.5	4076.4	4247.6	2245.9	0.645957	0.13175	-0.63049	Nonsignificant	None	3	Molecular Function:catalytic activity (GO:0003824),Biological Process:carbohydrate metabolic process (GO:0005975),Molecular Function:cation binding (GO:0043169)	alpha-amylase	3.2.1.1	ko00500 Starch and sucrose metabolism ko01100 Metabolic pathways ko04973 Carbohydrate digestion and absorption	Glycosidase	G	Carbohydrate transport and metabolism ;	IPR006047 [Glycosyl hydrolase, family 13, catalytic domain] ; IPR006048 [Alpha-amylase/branching enzyme, C-terminal all beta]
B2Z4B0	Angiopoietin like 2	ANGPTL2	334.7	304.6	295.9	383.1	401.8	359.9	0.816911	0.0143967	-0.291749	Nonsignificant	None	--	--	--	--	--	--	--	--	IPR002181 [Fibrinogen, alpha/beta/gamma chain, C-terminal globular domain]
Q2KJ51	Angiopoietin-related protein 4	ANGPTL4	77.5	89.7	94.9	99.1	95.6	141.1	0.780524	0.188183	-0.357485	Nonsignificant	None	--	--	angiopoietin-like 4	--	ko03320 PPAR signaling pathway ko04979 Cholesterol metabolism	--	--	--	IPR002181 [Fibrinogen, alpha/beta/gamma chain, C-terminal globular domain]
A2VE25	ANK1 protein	ANK1	500.4	466.9	428.1	313	326.3	304.7	1.47818	0.00231736	0.56382	Nonsignificant	None	--	--	--	--	--	--	--	--	--
F1MD79	Ankyrin repeat and FYVE domain containing 1	ANKFY1	2709.5	2640.8	2550	3011.3	3164.1	2882.5	0.8722	0.0145738	-0.197269	Nonsignificant	None	2	Molecular Function:protein binding (GO:0005515),Molecular Function:metal ion binding (GO:0046872)	rabankyrin-5	--	--	Chromosome segregation ATPase	D	Cell cycle control, cell division, chromosome partitioning ;	IPR000210 [BTB/POZ domain] ; IPR000306 [FYVE zinc finger] ; IPR002110 [Ankyrin repeat] ; IPR020683 [Ankyrin repeat-containing domain]
Q0VCS9	Ankyrin repeat and MYND domain-containing protein 2	ANKMY2	557.2	508.5	566.2	474.3	520.9	524	1.07418	0.193689	0.103241	Nonsignificant	None	--	--	--	--	--	Ankyrin repeat	T	Signal transduction mechanisms ;	IPR002893 [Zinc finger, MYND-type] ; IPR020683 [Ankyrin repeat-containing domain]
F1N545	Ankyrin repeat domain 13A	ANKRD13A	548.5	520.3	519.2	550.6	518.4	544.4	0.984257	0.571533	-0.0228932	Nonsignificant	None	--	--	ankyrin repeat domain-containing protein 13	--	--	Ankyrin repeat	T	Signal transduction mechanisms ;	IPR021832 [Ankyrin repeat domain-containing protein 13]
F1MI56	Ankyrin repeat domain 17	ANKRD17	97	102.6	106.7	126.8	104.9	121.7	0.866723	0.0943147	-0.206357	Nonsignificant	None	1	Molecular Function:RNA binding (GO:0003723)	ankyrin repeat domain-containing protein 17	--	--	Predicted ATPase, archaeal AAA+ ATPase superfamily	R	General function prediction only ;	IPR004088 [K Homology domain, type 1] ; IPR020683 [Ankyrin repeat-containing domain]
F1MX12	Ankyrin repeat domain 2	ANKRD2	3185.7	2904.3	2710.6	1492.6	1492.9	1582.5	1.92658	0.000562726	0.946039	Significant	up	--	--	ankyrin repeat domain-containing protein 2	--	--	Ankyrin repeat	T	Signal transduction mechanisms ;	IPR020683 [Ankyrin repeat-containing domain]
A7MBF4	Anoctamin	ANO10	5265.1	5277.5	5206.2	5280.3	4846.2	6200.3	0.964598	0.6772	-0.0520002	Nonsignificant	None	--	--	anoctamin-10	--	--	--	--	--	IPR007632 [Anoctamin]
A0A3Q1M2M7	Anoctamin	ANO6	1562.8	1644.6	1576.9	1629.3	1632.2	1759.4	0.952877	0.188232	-0.0696381	Nonsignificant	None	1	Molecular Function:protein dimerization activity (GO:0046983)	anoctamin-6	--	--	--	--	--	IPR007632 [Anoctamin] ; IPR032394 [Anoctamin, dimerisation domain]
P51122	Acidic leucine-rich nuclear phosphoprotein 32 family member A	ANP32A	1783.7	1550.3	1588.9	1948.9	2157.2	1985.8	0.808106	0.0156953	-0.307384	Nonsignificant	None	--	--	acidic leucine-rich nuclear phosphoprotein 32 family member A/C/D	--	--	Leucine-rich repeat (LRR) protein	K	Transcription ;	--
Q3SZC6	Acidic leucine-rich nuclear phosphoprotein 32 family member B	ANP32B	1954.5	1891.5	1806.6	2021.6	2201	1995.6	0.909041	0.0717623	-0.137582	Nonsignificant	None	--	--	acidic leucine-rich nuclear phosphoprotein 32 family member B	--	--	Leucine-rich repeat (LRR) protein	K	Transcription ;	--
Q0VCH0	Acidic (Leucine-rich) nuclear phosphoprotein 32 family, member E	ANP32E	1716.4	1511.9	1508.5	1997.1	2030	1897.9	0.79946	0.00754707	-0.322902	Nonsignificant	None	--	--	acidic leucine-rich nuclear phosphoprotein 32 family member E	--	--	--	--	--	--
A0A3Q1MB09	Aminopeptidase	ANPEP	11217.8	10036.6	9542.2	24483	23416.7	12814.3	0.507241	0.113296	-0.979258	Nonsignificant	None	2	Molecular Function:metallopeptidase activity (GO:0008237),Molecular Function:zinc ion binding (GO:0008270)	aminopeptidase N	3.4.11.2	ko00480 Glutathione metabolism ko01100 Metabolic pathways ko04614 Renin-angiotensin system ko04640 Hematopoietic cell lineage	Aminopeptidase N	E	Amino acid transport and metabolism ;	IPR014782 [Peptidase M1, membrane alanine aminopeptidase, N-terminal] ; IPR024571 [ERAP1-like C-terminal domain]
E1BNU4	Adenine nucleotide translocase lysine methyltransferase	ANTKMT	84.3	97.1	84.2	73	74.7	87.4	1.12973	0.178813	0.175981	Nonsignificant	None	--	--	--	--	--	Methylase of polypeptide chain release factors	J	Translation, ribosomal structure and biogenesis ;	--
E1BC74	ANTXR cell adhesion molecule 1	ANTXR1	198.6	182.9	190.6	205.7	188.6	185.4	0.98689	0.760507	-0.0190391	Nonsignificant	None	2	Molecular Function:receptor activity (GO:0004872),Cellular Component:integral component of membrane (GO:0016021)	anthrax toxin receptor	--	ko04621 NOD-like receptor signaling pathway	--	--	--	IPR002035 [von Willebrand factor, type A] ; IPR008399 [Anthrax toxin receptor, C-terminal] ; IPR008400 [Anthrax toxin receptor, extracellular]
Q08DG9	Anthrax toxin receptor	ANTXR2	348.6	348	367.4	389.8	410.9	362.8	0.914482	0.0961717	-0.128973	Nonsignificant	None	2	Molecular Function:receptor activity (GO:0004872),Cellular Component:integral component of membrane (GO:0016021)	anthrax toxin receptor	--	ko04621 NOD-like receptor signaling pathway	Secreted protein containing bacterial Ig-like domain and vWFA domain	R	General function prediction only ;	IPR002035 [von Willebrand factor, type A] ; IPR008399 [Anthrax toxin receptor, C-terminal] ; IPR008400 [Anthrax toxin receptor, extracellular]
P46193	Annexin A1	ANXA1	28892.1	27428.3	26047.4	35730.3	33625.2	40754.9	0.748047	0.0151482	-0.418798	Nonsignificant	None	2	Molecular Function:calcium ion binding (GO:0005509),Molecular Function:calcium-dependent phospholipid binding (GO:0005544)	annexin A1	--	--	--	--	--	IPR018502 [Annexin repeat]
F1MUN7	Annexin	ANXA11	8012.2	7698.2	7382.6	9112.6	9393.9	8025.1	0.870396	0.0655015	-0.200256	Nonsignificant	None	2	Molecular Function:calcium ion binding (GO:0005509),Molecular Function:calcium-dependent phospholipid binding (GO:0005544)	annexin A7/11	--	--	Tfp pilus assembly protein FimV	NW	Cell motility ; Extracellular structures ;	IPR018502 [Annexin repeat]
P04272	Annexin A2	ANXA2	68421	67658	64118	76400.4	74149.6	99179.4	0.801656	0.111268	-0.318945	Nonsignificant	None	2	Molecular Function:calcium ion binding (GO:0005509),Molecular Function:calcium-dependent phospholipid binding (GO:0005544)	annexin A2	--	--	--	--	--	IPR018502 [Annexin repeat]
F1MWQ2	Annexin	ANXA3	5739.4	6016.5	6082.2	5937.3	6064.5	7029.8	0.937289	0.331786	-0.0934349	Nonsignificant	None	2	Molecular Function:calcium ion binding (GO:0005509),Molecular Function:calcium-dependent phospholipid binding (GO:0005544)	annexin A3	--	--	--	--	--	IPR018502 [Annexin repeat]
P13214	Annexin A4	ANXA4	13090.9	12932.6	12031.8	12827.1	13425.5	12803.3	0.97438	0.438012	-0.0374431	Nonsignificant	None	2	Molecular Function:calcium ion binding (GO:0005509),Molecular Function:calcium-dependent phospholipid binding (GO:0005544)	annexin A4	--	--	Tfp pilus assembly protein FimV	NW	Cell motility ; Extracellular structures ;	IPR018502 [Annexin repeat]
P81287	Annexin A5	ANXA5	2085.3	1245.4	425	2446	2067.4	398.8	0.764566	0.651388	-0.387287	Nonsignificant	None	2	Molecular Function:calcium ion binding (GO:0005509),Molecular Function:calcium-dependent phospholipid binding (GO:0005544)	annexin A5	--	--	Tfp pilus assembly protein FimV	NW	Cell motility ; Extracellular structures ;	IPR018502 [Annexin repeat]
P79134	Annexin A6	ANXA6	39254.4	40183.4	42524.4	35986.7	33622.5	46422.6	1.05111	0.651098	0.0719138	Nonsignificant	None	2	Molecular Function:calcium ion binding (GO:0005509),Molecular Function:calcium-dependent phospholipid binding (GO:0005544)	annexin A6	--	--	--	--	--	IPR018502 [Annexin repeat]
A0A3Q1M4F5	Annexin	ANXA7	6462.1	6031	5778	6705.9	6828.9	6855.3	0.896077	0.0261364	-0.158305	Nonsignificant	None	2	Molecular Function:calcium ion binding (GO:0005509),Molecular Function:calcium-dependent phospholipid binding (GO:0005544)	annexin A7/11	--	--	--	--	--	IPR018502 [Annexin repeat]
A0A3Q1MTA5	Annexin	ANXA8L1	4408.7	4745.1	3979.4	2728.2	3487.6	4381	1.23936	0.18361	0.30959	Nonsignificant	None	2	Molecular Function:calcium ion binding (GO:0005509),Molecular Function:calcium-dependent phospholipid binding (GO:0005544)	annexin A8	--	--	Tfp pilus assembly protein FimV	NW	Cell motility ; Extracellular structures ;	IPR018502 [Annexin repeat]
Q3MHQ1	Amine oxidase	AOC1	2802.8	2770.6	3047.9	2563.8	2611.4	2873	1.07121	0.215706	0.0992393	Nonsignificant	None	5	Molecular Function:copper ion binding (GO:0005507),Molecular Function:primary amine oxidase activity (GO:0008131),Biological Process:amine metabolic process (GO:0009308),Molecular Function:quinone binding (GO:0048038),Biological Process:oxidation-reduction process (GO:0055114)	diamine oxidase	1.4.3.22	ko00330 Arginine and proline metabolism ko00340 Histidine metabolism ko00380 Tryptophan metabolism ko01100 Metabolic pathways	Cu2+-containing amine oxidase	Q	Secondary metabolites biosynthesis, transport and catabolism ;	IPR015798 [Copper amine oxidase, C-terminal] ; IPR015800 [Copper amine oxidase, N2-terminal] ; IPR015802 [Copper amine oxidase, N3-terminal]
Q9TTK6	Membrane primary amine oxidase	AOC3	12392.1	12521.9	10316.4	13617.1	12762.5	12294.7	0.910951	0.230639	-0.134554	Nonsignificant	None	5	Molecular Function:copper ion binding (GO:0005507),Molecular Function:primary amine oxidase activity (GO:0008131),Biological Process:amine metabolic process (GO:0009308),Molecular Function:quinone binding (GO:0048038),Biological Process:oxidation-reduction process (GO:0055114)	primary-amine oxidase	1.4.3.21	ko00260 Glycine, serine and threonine metabolism ko00350 Tyrosine metabolism ko00360 Phenylalanine metabolism ko00410 beta-Alanine metabolism ko01100 Metabolic pathways	Cu2+-containing amine oxidase	Q	Secondary metabolites biosynthesis, transport and catabolism ;	IPR015798 [Copper amine oxidase, C-terminal] ; IPR015800 [Copper amine oxidase, N2-terminal] ; IPR015802 [Copper amine oxidase, N3-terminal]
P48034	Aldehyde oxidase 1	AOX1	16644.2	12856.5	11066	16122.6	15626.7	12513.3	0.916501	0.570294	-0.125792	Nonsignificant	None	5	Molecular Function:electron carrier activity (GO:0009055),Molecular Function:oxidoreductase activity (GO:0016491),Molecular Function:metal ion binding (GO:0046872),Molecular Function:iron-sulfur cluster binding (GO:0051536),Biological Process:oxidation-reduction process (GO:0055114)	aldehyde oxidase	1.2.3.1	ko00280 Valine, leucine and isoleucine degradation ko00350 Tyrosine metabolism ko00380 Tryptophan metabolism ko00750 Vitamin B6 metabolism ko00760 Nicotinate and nicotinamide metabolism ko00830 Retinol metabolism ko00982 Drug metabolism - cytochrome P450 ko01100 Metabolic pathways ko04630 Jak-STAT signaling pathway	Xanthine dehydrogenase, molybdopterin-binding subunit B	F	Nucleotide transport and metabolism ;	IPR000674 [Aldehyde oxidase/xanthine dehydrogenase, a/b hammerhead] ; IPR001041 [2Fe-2S ferredoxin-type iron-sulfur binding domain] ; IPR002346 [Molybdopterin dehydrogenase, FAD-binding] ; IPR002888 [[2Fe-2S]-binding] ; IPR005107 [CO dehydrogenase flavoprotein, C-terminal] ; IPR008274 [Aldehyde oxidase/xanthine dehydrogenase, molybdopterin binding]
A0A3Q1LMB5	AP complex subunit beta	AP1B1	4642.8	4824.4	5041.1	4726.4	4835.4	5322.9	0.974712	0.593358	-0.0369517	Nonsignificant	None	4	Biological Process:intracellular protein transport (GO:0006886),Biological Process:vesicle-mediated transport (GO:0016192),Cellular Component:membrane coat (GO:0030117),Cellular Component:clathrin adaptor complex (GO:0030131)	AP-1 complex subunit beta-1	--	ko04142 Lysosome	Predicted NTPase, NACHT family domain	T	Signal transduction mechanisms ;	IPR002553 [Clathrin/coatomer adaptor, adaptin-like, N-terminal] ; IPR008152 [Clathrin adaptor, alpha/beta/gamma-adaptin, appendage, Ig-like subdomain] ; IPR015151 [Beta-adaptin appendage, C-terminal subdomain]
A0A3Q1M952	AP-1 complex subunit gamma	AP1G1	2369	2282.5	2303.4	2270.5	2237.3	2525.5	0.988853	0.79624	-0.016172	Nonsignificant	None	4	Biological Process:intracellular protein transport (GO:0006886),Biological Process:vesicle-mediated transport (GO:0016192),Cellular Component:membrane coat (GO:0030117),Cellular Component:clathrin adaptor complex (GO:0030131)	AP-1 complex subunit gamma-1	--	ko04142 Lysosome	--	--	--	IPR002553 [Clathrin/coatomer adaptor, adaptin-like, N-terminal] ; IPR008152 [Clathrin adaptor, alpha/beta/gamma-adaptin, appendage, Ig-like subdomain]
A8E4N0	AP-1 complex subunit gamma	AP1G2	336.3	331.1	363.1	412.9	495.3	598	0.684172	0.0435864	-0.547569	Nonsignificant	None	4	Biological Process:intracellular protein transport (GO:0006886),Biological Process:vesicle-mediated transport (GO:0016192),Cellular Component:membrane coat (GO:0030117),Cellular Component:clathrin adaptor complex (GO:0030131)	AP-1 complex subunit gamma-1	--	ko04142 Lysosome	--	--	--	IPR002553 [Clathrin/coatomer adaptor, adaptin-like, N-terminal] ; IPR008152 [Clathrin adaptor, alpha/beta/gamma-adaptin, appendage, Ig-like subdomain]
Q2KJ81	AP-1 complex subunit mu-1	AP1M1	2694.6	2804	2815	2836.8	2929.6	3225.9	0.924524	0.140843	-0.113217	Nonsignificant	None	--	--	AP-1 complex subunit mu	--	ko04142 Lysosome	--	--	--	IPR022775 [AP complex, mu/sigma subunit] ; IPR028565 [Mu homology domain]
A0A3Q1LVF9	AP-2 complex subunit alpha	AP2A1	4382.1	4297.8	4218.9	5209.1	5094.8	5353	0.823841	0.000481014	-0.279562	Nonsignificant	None	4	Biological Process:intracellular protein transport (GO:0006886),Biological Process:vesicle-mediated transport (GO:0016192),Cellular Component:membrane coat (GO:0030117),Cellular Component:clathrin adaptor complex (GO:0030131)	AP-2 complex subunit alpha	--	ko04144 Endocytosis ko04721 Synaptic vesicle cycle ko04961 Endocrine and other factor-regulated calcium reabsorption ko05016 Huntington's disease	--	--	--	IPR002553 [Clathrin/coatomer adaptor, adaptin-like, N-terminal] ; IPR003164 [Clathrin adaptor, alpha-adaptin, appendage, C-terminal subdomain] ; IPR008152 [Clathrin adaptor, alpha/beta/gamma-adaptin, appendage, Ig-like subdomain]
A0A3Q1LIW3	AP-2 complex subunit alpha	AP2A2	6414.3	6552.6	6343.1	6148.9	6149.5	6428.7	1.03113	0.156751	0.0442207	Nonsignificant	None	4	Biological Process:intracellular protein transport (GO:0006886),Biological Process:vesicle-mediated transport (GO:0016192),Cellular Component:membrane coat (GO:0030117),Cellular Component:clathrin adaptor complex (GO:0030131)	AP-2 complex subunit alpha	--	ko04144 Endocytosis ko04721 Synaptic vesicle cycle ko04961 Endocrine and other factor-regulated calcium reabsorption ko05016 Huntington's disease	--	--	--	IPR002553 [Clathrin/coatomer adaptor, adaptin-like, N-terminal] ; IPR003164 [Clathrin adaptor, alpha-adaptin, appendage, C-terminal subdomain] ; IPR008152 [Clathrin adaptor, alpha/beta/gamma-adaptin, appendage, Ig-like subdomain]
P63009	AP-2 complex subunit beta	AP2B1	5996.8	5892.9	5907.1	6950	7192	7110.1	0.837414	0.000123395	-0.255988	Nonsignificant	None	4	Biological Process:intracellular protein transport (GO:0006886),Biological Process:vesicle-mediated transport (GO:0016192),Cellular Component:membrane coat (GO:0030117),Cellular Component:clathrin adaptor complex (GO:0030131)	AP-2 complex subunit beta-1	--	ko04144 Endocytosis ko04721 Synaptic vesicle cycle ko04961 Endocrine and other factor-regulated calcium reabsorption ko05016 Huntington's disease	Predicted NTPase, NACHT family domain	T	Signal transduction mechanisms ;	IPR002553 [Clathrin/coatomer adaptor, adaptin-like, N-terminal] ; IPR008152 [Clathrin adaptor, alpha/beta/gamma-adaptin, appendage, Ig-like subdomain] ; IPR015151 [Beta-adaptin appendage, C-terminal subdomain]
Q3ZC13	AP-2 complex subunit mu	AP2M1	5192.7	5183.2	5077.1	6027.5	5845.7	6015.3	0.863851	0.000305256	-0.211145	Nonsignificant	None	--	--	AP-2 complex subunit mu-1	--	ko04144 Endocytosis ko04721 Synaptic vesicle cycle ko04961 Endocrine and other factor-regulated calcium reabsorption ko05016 Huntington's disease	--	--	--	IPR022775 [AP complex, mu/sigma subunit] ; IPR028565 [Mu homology domain]
A0A3Q1NN45	AP complex subunit sigma	AP2S1	1299.8	1276.8	1271.8	1388.3	1414.2	1527.8	0.888714	0.0212816	-0.170208	Nonsignificant	None	--	--	AP-2 complex subunit sigma-1	--	ko04144 Endocytosis ko04721 Synaptic vesicle cycle ko04961 Endocrine and other factor-regulated calcium reabsorption ko05016 Huntington's disease	--	--	--	IPR022775 [AP complex, mu/sigma subunit]
Q32PG1	AP-3 complex subunit beta-1	AP3B1	3126.6	3053.1	3355	3175.2	3210.5	3701.9	0.94519	0.393169	-0.0813235	Nonsignificant	None	3	Biological Process:intracellular protein transport (GO:0006886),Biological Process:vesicle-mediated transport (GO:0016192),Cellular Component:membrane coat (GO:0030117)	AP-3 complex subunit beta	--	ko04142 Lysosome	--	--	--	IPR002553 [Clathrin/coatomer adaptor, adaptin-like, N-terminal] ; IPR029390 [AP-3 complex subunit beta, C-terminal domain] ; IPR029394 [AP-3 complex subunit beta 1, serine-rich domain]
E1BME2	AP-3 complex subunit beta	AP3B2	438.7	489.3	668.2	636	742.7	601.6	0.806039	0.191512	-0.311078	Nonsignificant	None	3	Biological Process:intracellular protein transport (GO:0006886),Biological Process:vesicle-mediated transport (GO:0016192),Cellular Component:membrane coat (GO:0030117)	AP-3 complex subunit beta	--	ko04142 Lysosome	--	--	--	IPR002553 [Clathrin/coatomer adaptor, adaptin-like, N-terminal] ; IPR029390 [AP-3 complex subunit beta, C-terminal domain]
Q865S1	AP-3 complex subunit delta-1	AP3D1	2006.1	2153	2315	2238	2171.7	2539.5	0.931632	0.333498	-0.102167	Nonsignificant	None	5	Biological Process:intracellular protein transport (GO:0006886),Biological Process:protein transport (GO:0015031),Biological Process:vesicle-mediated transport (GO:0016192),Cellular Component:membrane coat (GO:0030117),Cellular Component:AP-3 adaptor complex (GO:0030123)	AP-3 complex subunit delta	--	ko04142 Lysosome	--	--	--	IPR002553 [Clathrin/coatomer adaptor, adaptin-like, N-terminal] ; IPR010474 [AP-3 complex subunit delta-1]
Q24K11	AP-3 complex subunit mu-1	AP3M1	2195.7	2185.4	2262	2350.9	2334.7	2668.6	0.903307	0.100285	-0.146712	Nonsignificant	None	--	--	AP-3 complex subunit mu	--	ko04142 Lysosome	--	--	--	IPR022775 [AP complex, mu/sigma subunit] ; IPR028565 [Mu homology domain]
A0A3Q1LXV9	AP complex subunit sigma	AP3S1	118.1	125.2	134.8	148	134.6	160.5	0.853306	0.0717873	-0.228864	Nonsignificant	None	--	--	AP-3 complex subunit sigma	--	ko04142 Lysosome	--	--	--	IPR022775 [AP complex, mu/sigma subunit]
Q1JPI2	Adaptor-related protein complex 3, sigma 2 subunit (Fragment)	AP3S2	114.3	122.2	140	208.5	172.2	182.3	0.668739	0.00929162	-0.580485	Nonsignificant	None	--	--	AP-3 complex subunit sigma	--	ko04142 Lysosome	--	--	--	IPR022775 [AP complex, mu/sigma subunit]
A2T1U6	Aminopeptidase B	AP-B	3140.3	3017.8	3056.4	3816.9	3373.4	3756.2	0.841776	0.0158069	-0.248492	Nonsignificant	None	2	Molecular Function:metallopeptidase activity (GO:0008237),Molecular Function:zinc ion binding (GO:0008270)	aminopeptidase B	3.4.11.6	--	Aminopeptidase N	E	Amino acid transport and metabolism ;	IPR014782 [Peptidase M1, membrane alanine aminopeptidase, N-terminal] ; IPR015211 [Peptidase M1, leukotriene A4 hydrolase/aminopeptidase C-terminal]
Q3T004	Serum amyloid P-component	APCS	1262.4	1336.4	1553.1	703.2	695.6	1531.7	1.41679	0.234128	0.502625	Nonsignificant	None	--	--	--	--	--	Autotransporter translocation and assembly factor TamB	U	Intracellular trafficking, secretion, and vesicular transport ;	IPR001759 [Pentraxin-related]
P80227	Acylamino-acid-releasing enzyme	APEH	3475.1	3496.1	4012.8	3342.3	3201	3282.3	1.1179	0.0992274	0.160786	Nonsignificant	None	2	Biological Process:proteolysis (GO:0006508),Molecular Function:serine-type peptidase activity (GO:0008236)	acylaminoacyl-peptidase	3.4.19.1	--	Dipeptidyl aminopeptidase/acylaminoacyl peptidase	E	Amino acid transport and metabolism ;	IPR001375 [Peptidase S9, prolyl oligopeptidase, catalytic domain]
A0A140T846	DNA-(apurinic or apyrimidinic site) endonuclease	APEX1	1840.9	1799.2	1697.6	2132.7	2120.4	2020.5	0.850819	0.00490426	-0.233075	Nonsignificant	None	--	--	AP endonuclease 1	4.2.99.18	ko03410 Base excision repair	Exonuclease III	L	Replication, recombination and repair ;	IPR005135 [Endonuclease/exonuclease/phosphatase]
E1BEI0	Apoptosis inhibitor 5	API5	2617.6	2463.4	2413.9	2727.6	2792.2	2647.9	0.917627	0.0390498	-0.124021	Nonsignificant	None	--	--	--	--	--	--	--	--	IPR008383 [Apoptosis inhibitory 5]
Q0VCJ2	Methylthioribulose-1-phosphate dehydratase	APIP	317.4	291.4	277.4	380	368.9	413.5	0.762388	0.00664878	-0.391402	Nonsignificant	None	--	--	methylthioribulose-1-phosphate dehydratase	4.2.1.109	ko00270 Cysteine and methionine metabolism ko01100 Metabolic pathways	Ribulose-5-phosphate 4-epimerase/Fuculose-1-phosphate aldolase	G	Carbohydrate transport and metabolism ;	IPR001303 [Class II aldolase/adducin N-terminal]
Q3T0E5	Adipocyte plasma membrane-associated protein	APMAP	309.7	399.2	493.1	152.5	171.7	524.5	1.41628	0.422757	0.50211	Nonsignificant	None	2	Biological Process:biosynthetic process (GO:0009058),Molecular Function:strictosidine synthase activity (GO:0016844)	adipocyte plasma membrane-associated protein	--	--	Sugar lactone lactonase YvrE	G	Carbohydrate transport and metabolism ;	IPR018119 [Strictosidine synthase, conserved region]
P15497	Apolipoprotein A-I	APOA1	29935.3	33779.3	47547.6	50985	53275.1	57247.1	0.688899	0.0413948	-0.537635	Nonsignificant	None	4	Cellular Component:extracellular region (GO:0005576),Biological Process:lipid transport (GO:0006869),Molecular Function:lipid binding (GO:0008289),Biological Process:lipoprotein metabolic process (GO:0042157)	apolipoprotein A-I	--	ko03320 PPAR signaling pathway ko04975 Fat digestion and absorption ko04977 Vitamin digestion and absorption ko04979 Cholesterol metabolism ko05143 African trypanosomiasis	DNA anti-recombination protein (rearrangement mutator) RmuC	L	Replication, recombination and repair ;	IPR000074 [Apolipoprotein A/E]
P81644	Apolipoprotein A-II	APOA2	2196.6	2181.1	2854.7	5452.6	4517.8	3461.2	0.538462	0.0285315	-0.893085	Significant	down	--	--	apolipoprotein A-II	--	ko03320 PPAR signaling pathway ko04979 Cholesterol metabolism	--	--	--	--
V6F7X3	Apolipoprotein A-IV	APOA4	10358.5	11468.4	16308.3	13240.3	14784	11971.3	0.953485	0.771934	-0.068718	Nonsignificant	None	4	Cellular Component:extracellular region (GO:0005576),Biological Process:lipid transport (GO:0006869),Molecular Function:lipid binding (GO:0008289),Biological Process:lipoprotein metabolic process (GO:0042157)	apolipoprotein A-IV	--	ko04975 Fat digestion and absorption ko04977 Vitamin digestion and absorption ko04979 Cholesterol metabolism	Protein involved in chromosome segregation, interacts with SMC proteins	D	Cell cycle control, cell division, chromosome partitioning ;	IPR000074 [Apolipoprotein A/E]
A0A3Q1MFR4	Apolipoprotein B	APOB	97.8	103.1	126.9	141.5	128.8	105.6	0.87204	0.310011	-0.197533	Nonsignificant	None	2	Molecular Function:lipid transporter activity (GO:0005319),Biological Process:lipid transport (GO:0006869)	apolipoprotein B	--	ko04975 Fat digestion and absorption ko04977 Vitamin digestion and absorption ko04979 Cholesterol metabolism	PPE-repeat protein	S	Function unknown ;	IPR001747 [Lipid transport protein, N-terminal] ; IPR009454 [Lipid transport, open beta-sheet] ; IPR015255 [Vitellinogen, open beta-sheet] ; IPR022176 [Apolipoprotein B100 C-terminal]
Q3SYR3	Probable C->U-editing enzyme APOBEC-2	APOBEC2	8541.4	8912.4	8856.3	2308.7	2400.6	2175.1	3.8217	1.0562e-06	1.93421	Significant	up	1	Molecular Function:zinc ion binding (GO:0008270)	C->U-editing enzyme APOBEC2	3.5.4.-	--	--	--	--	IPR013158 [APOBEC-like, N-terminal]
V6F9A3	Apolipoprotein C-III	ApoC3	1128.3	1260.8	1843.7	2010.1	2417.9	1796.3	0.680044	0.0807026	-0.556299	Nonsignificant	None	4	Cellular Component:extracellular region (GO:0005576),Biological Process:lipid transport (GO:0006869),Molecular Function:lipid binding (GO:0008289),Biological Process:lipoprotein metabolic process (GO:0042157)	apolipoprotein C-III	--	ko03320 PPAR signaling pathway ko04979 Cholesterol metabolism	--	--	--	IPR008403 [Apolipoprotein CIII]
F1MS32	Apolipoprotein D	APOD	5526.2	5668.1	8135.4	8098.3	8782	7758.4	0.784526	0.120367	-0.350107	Nonsignificant	None	--	--	apolipoprotein D and lipocalin family protein	--	--	Bacterial lipocalin	M	Cell wall/membrane/envelope biogenesis ;	IPR000566 [Lipocalin/cytosolic fatty-acid binding domain]
A0A3Q1LPF0	Apolipoprotein E	APOE	1815.9	1767.8	1963.6	3024.2	2968.3	2508.8	0.652524	0.00476454	-0.615898	Significant	down	4	Cellular Component:extracellular region (GO:0005576),Biological Process:lipid transport (GO:0006869),Molecular Function:lipid binding (GO:0008289),Biological Process:lipoprotein metabolic process (GO:0042157)	apolipoprotein E	--	ko04979 Cholesterol metabolism ko05010 Alzheimer's disease	--	--	--	IPR000074 [Apolipoprotein A/E]
P17690	Beta-2-glycoprotein 1	APOH	8390.2	9034.3	11008.6	12633.3	13825.1	9088.9	0.799867	0.218451	-0.322169	Nonsignificant	None	--	--	beta-2-glycoprotein 1	--	ko04979 Cholesterol metabolism	--	--	--	IPR000436 [Sushi/SCR/CCP domain] ; IPR015104 [Beta-2-glycoprotein-1 fifth domain]
Q3SZ27	MICOS complex subunit MIC27	APOL	1938.7	2009.7	2151.6	2427.1	2293.2	2291.1	0.870012	0.0169375	-0.200893	Nonsignificant	None	2	Biological Process:cristae formation (GO:0042407),Cellular Component:MICOS complex (GO:0061617)	--	--	--	--	--	--	IPR019166 [MICOS complex subunit MIC26/MIC27]
Q68RU0	Ovarian and testicular apolipoprotein N	ApoN	1080.8	1201.8	1440.7	1437.3	1469.2	1665.4	0.814388	0.0908228	-0.296212	Nonsignificant	None	--	--	--	--	--	--	--	--	IPR026114 [Apolipoprotein F]
A0A3Q1LUG2	Amyloid-beta A4 protein	APP	738.5	707.5	664.6	735.1	736.8	671.1	0.984881	0.740653	-0.0219787	Nonsignificant	None	4	Molecular Function:serine-type endopeptidase inhibitor activity (GO:0004867),Molecular Function:heparin binding (GO:0008201),Cellular Component:integral component of membrane (GO:0016021),Molecular Function:transition metal ion binding (GO:0046914)	amyloid beta A4 protein	--	ko04726 Serotonergic synapse ko05010 Alzheimer's disease	--	--	--	IPR002223 [Pancreatic trypsin inhibitor Kunitz domain] ; IPR011178 [Amyloidogenic glycoprotein, copper-binding] ; IPR013803 [Amyloidogenic glycoprotein, amyloid-beta peptide] ; IPR015849 [Amyloidogenic glycoprotein, heparin-binding] ; IPR019543 [Beta-amyloid precursor protein C-terminal] ; IPR024329 [Amyloidogenic glycoprotein, E2 domain]
A0A3Q1ND22	Adaptor protein, phosphotyrosine interacting with PH domain and leucine zipper 1	APPL1	1674.6	1625.4	1717.4	1615.5	1730.6	1810.9	0.97293	0.498722	-0.0395921	Nonsignificant	None	1	Molecular Function:protein binding (GO:0005515)	DCC-interacting protein 13 alpha	--	ko04211 Longevity regulating pathway ko05200 Pathways in cancer ko05210 Colorectal cancer	--	--	--	IPR001849 [Pleckstrin homology domain] ; IPR006020 [PTB/PI domain]
Q56JW4	Adenine phosphoribosyltransferase	APRT	4248.6	3898	3930.2	4837	4373.7	4726	0.866547	0.025713	-0.206651	Nonsignificant	None	1	Biological Process:nucleoside metabolic process (GO:0009116)	adenine phosphoribosyltransferase	2.4.2.7	ko00230 Purine metabolism ko01100 Metabolic pathways	Adenine/guanine phosphoribosyltransferase or related PRPP-binding protein	F	Nucleotide transport and metabolism ;	IPR000836 [Phosphoribosyltransferase domain]
Q32L74	Aquaporin 7	AQP7	259.4	312.7	277.6	280.2	253.3	289.2	1.03282	0.660411	0.0465871	Nonsignificant	None	3	Molecular Function:transporter activity (GO:0005215),Biological Process:transport (GO:0006810),Cellular Component:membrane (GO:0016020)	aquaporin-7	--	ko03320 PPAR signaling pathway ko04923 Regulation of lipolysis in adipocytes	Glycerol uptake facilitator and related aquaporins (Major Intrinsic Protein Family)	G	Carbohydrate transport and metabolism ;	IPR000425 [Major intrinsic protein]
Q5BIM4	Non-specific serine/threonine protein kinase	ARAF	668.2	671.1	725.5	689.3	705.6	772.2	0.952794	0.339481	-0.0697637	Nonsignificant	None	4	Molecular Function:protein kinase activity (GO:0004672),Biological Process:protein phosphorylation (GO:0006468),Biological Process:signal transduction (GO:0007165),Biological Process:intracellular signal transduction (GO:0035556)	A-Raf proto-oncogene serine/threonine-protein kinase	2.7.11.1	ko01521 EGFR tyrosine kinase inhibitor resistance ko01522 Endocrine resistance ko04010 MAPK signaling pathway ko04012 ErbB signaling pathway ko04068 FoxO signaling pathway ko04270 Vascular smooth muscle contraction ko04650 Natural killer cell mediated cytotoxicity ko04720 Long-term potentiation ko04726 Serotonergic synapse ko04730 Long-term depression ko04810 Regulation of actin cytoskeleton ko04…	Ankyrin repeat	T	Signal transduction mechanisms ;	IPR001245 [Serine-threonine/tyrosine-protein kinase catalytic domain] ; IPR002219 [Protein kinase C-like, phorbol ester/diacylglycerol-binding domain] ; IPR003116 [Raf-like Ras-binding]
A0A3Q1LWB8	ArfGAP with RhoGAP domain, ankyrin repeat and PH domain 1	ARAP1	515	520.7	552.6	498.4	508	553.9	1.01795	0.676018	0.02566	Nonsignificant	None	3	Molecular Function:GTPase activator activity (GO:0005096),Molecular Function:protein binding (GO:0005515),Biological Process:signal transduction (GO:0007165)	Arf-GAP with Rho-GAP domain, ANK repeat and PH domain-containing protein 1	--	ko04144 Endocytosis	--	--	--	IPR000159 [Ras-associating (RA) domain] ; IPR000198 [Rho GTPase-activating protein domain] ; IPR001164 [Arf GTPase activating protein] ; IPR001660 [Sterile alpha motif domain] ; IPR001849 [Pleckstrin homology domain]
P53619	Coatomer subunit delta	ARCN1	6682	6404.8	6507.8	7834.1	8088.9	7817.3	0.825373	0.000318751	-0.276882	Nonsignificant	None	--	--	coatomer subunit delta	--	--	--	--	--	IPR022775 [AP complex, mu/sigma subunit] ; IPR028565 [Mu homology domain]
Q5E9I6	ADP-ribosylation factor 3	ARF3	1843.6	1875.3	1899.4	2089.9	1980.6	2230.8	0.89161	0.0373538	-0.165516	Nonsignificant	None	1	Molecular Function:GTP binding (GO:0005525)	ADP-ribosylation factor 3	--	ko04144 Endocytosis	GTPase SAR1 family domain	R	General function prediction only ;	IPR006689 [Small GTPase superfamily, ARF/SAR type]
Q3SZF2	ADP-ribosylation factor 4	ARF4	3969.2	4049.7	4294.6	4083.7	4076.5	5129.4	0.926552	0.420982	-0.110057	Nonsignificant	None	1	Molecular Function:GTP binding (GO:0005525)	ADP-ribosylation factor 4	--	--	GTPase SAR1 family domain	R	General function prediction only ;	IPR006689 [Small GTPase superfamily, ARF/SAR type]
A4IFP7	ADP ribosylation factor 5	ARF5	354.5	354.3	326.1	363.5	391.4	406.8	0.89085	0.0554894	-0.166746	Nonsignificant	None	1	Molecular Function:GTP binding (GO:0005525)	ADP-ribosylation factor 5	--	ko04144 Endocytosis	GTPase SAR1 family domain	R	General function prediction only ;	IPR006689 [Small GTPase superfamily, ARF/SAR type]
G3N3N1	ADP-ribosylation factor 6	ARF6	2337.8	2312	2249.7	2394.7	2363.4	2410.9	0.962408	0.0387255	-0.0552801	Nonsignificant	None	1	Molecular Function:GTP binding (GO:0005525)	ADP-ribosylation factor 6	--	ko04014 Ras signaling pathway ko04072 Phospholipase D signaling pathway ko04144 Endocytosis ko04666 Fc gamma R-mediated phagocytosis	GTPase SAR1 family domain	R	General function prediction only ;	IPR006689 [Small GTPase superfamily, ARF/SAR type]
Q0V8A7	ADP-ribosylation factor GTPase activating protein 1	ARFGAP1	642.3	684.7	661.1	634.5	672.7	663.8	1.00868	0.752036	0.0124625	Nonsignificant	None	1	Molecular Function:GTPase activator activity (GO:0005096)	ADP-ribosylation factor GTPase-activating protein 1	--	ko04144 Endocytosis	--	--	--	IPR001164 [Arf GTPase activating protein]
A0A3Q1N0C8	ADP ribosylation factor guanine nucleotide exchange factor 2	ARFGEF2	389.2	399.1	409.9	661	460.1	453.4	0.761003	0.206085	-0.394025	Nonsignificant	None	2	Molecular Function:ARF guanyl-nucleotide exchange factor activity (GO:0005086),Biological Process:regulation of ARF protein signal transduction (GO:0032012)	brefeldin A-inhibited guanine nucleotide-exchange protein	--	ko04144 Endocytosis	Guanine-nucleotide exchange factor, contains Sec7 domain	R	General function prediction only ;	IPR000904 [Sec7 domain] ; IPR015403 [Sec7, C-terminal] ; IPR032629 [Mon2, dimerisation and cyclophilin-binding domain] ; IPR032691 [Guanine nucleotide exchange factor, N-terminal]
Q2TA42	Arginine and glutamate-rich protein 1	ARGLU1	780.6	650.3	642.3	734.5	784.3	765.5	0.907587	0.209632	-0.139893	Nonsignificant	None	--	--	arginine and glutamate-rich protein 1	--	--	--	--	--	IPR033371 [Arginine and glutamate-rich protein 1]
F6RWK1	Rho GTPase activating protein 1	ARHGAP1	2925.1	2649.8	2413.4	3205.6	3231.1	2759.6	0.868643	0.131461	-0.203165	Nonsignificant	None	1	Biological Process:signal transduction (GO:0007165)	Rho GTPase-activating protein 1	--	--	--	--	--	IPR000198 [Rho GTPase-activating protein domain] ; IPR001251 [CRAL-TRIO lipid binding domain]
A0A3Q1MH24	Rho GTPase activating protein 12	ARHGAP12	598.1	547.2	530.3	823.7	955.2	604.9	0.702911	0.0861047	-0.508585	Nonsignificant	None	2	Molecular Function:protein binding (GO:0005515),Biological Process:signal transduction (GO:0007165)	Rho GTPase-activating protein 12/27	--	--	--	--	--	IPR000198 [Rho GTPase-activating protein domain] ; IPR001452 [SH3 domain] ; IPR001849 [Pleckstrin homology domain]
F1N458	Rho GTPase activating protein 17	ARHGAP17	1961.7	1885.8	1919.3	1958	1981.6	2317.7	0.921612	0.238862	-0.117769	Nonsignificant	None	3	Molecular Function:protein binding (GO:0005515),Cellular Component:cytoplasm (GO:0005737),Biological Process:signal transduction (GO:0007165)	Rho GTPase-activating protein 17	--	ko04530 Tight junction	--	--	--	IPR000198 [Rho GTPase-activating protein domain] ; IPR004148 [BAR domain]
A6QQF8	ARHGAP18 protein	ARHGAP18	109.7	111.1	100.8	104.8	99	155.4	0.895323	0.528905	-0.15952	Nonsignificant	None	1	Biological Process:signal transduction (GO:0007165)	Rho GTPase-activating protein 18/28/40	--	--	--	--	--	IPR000198 [Rho GTPase-activating protein domain]
Q2KJ55	Rho GTPase activating protein 25	ARHGAP25	123.6	110.5	115.4	143.9	143.8	155.4	0.788761	0.004531	-0.34234	Nonsignificant	None	1	Biological Process:signal transduction (GO:0007165)	Rho GTPase-activating protein 22/24/25	--	--	--	--	--	IPR000198 [Rho GTPase-activating protein domain] ; IPR001849 [Pleckstrin homology domain]
E1B801	Rho GTPase activating protein 35	ARHGAP35	550.3	573.4	531.2	603.1	594.7	623	0.908886	0.0202159	-0.137828	Nonsignificant	None	3	Molecular Function:GTP binding (GO:0005525),Biological Process:signal transduction (GO:0007165),Biological Process:small GTPase mediated signal transduction (GO:0007264)	glucocorticoid receptor DNA-binding factor 1	--	ko04510 Focal adhesion ko04611 Platelet activation ko04670 Leukocyte transendothelial migration ko04810 Regulation of actin cytoskeleton	--	--	--	IPR000198 [Rho GTPase-activating protein domain] ; IPR001806 [Small GTPase superfamily] ; IPR002713 [FF domain] ; IPR032835 [Rho GTPase-activating protein, FF domain]
A0A452DJ82	Rho GDP-dissociation inhibitor 1	ARHGDIA	9613.3	9919.2	9392.2	11156.8	10826.1	11960.2	0.852153	0.0106271	-0.230816	Nonsignificant	None	2	Molecular Function:Rho GDP-dissociation inhibitor activity (GO:0005094),Cellular Component:cytoplasm (GO:0005737)	Rho GDP-dissociation inhibitor	--	ko04722 Neurotrophin signaling pathway ko04962 Vasopressin-regulated water reabsorption	--	--	--	IPR000406 [Rho protein GDP-dissociation inhibitor]
Q9TU03	Rho GDP-dissociation inhibitor 2	ARHGDIB	4307.3	3852.3	3716.9	5104	4952.4	5377.4	0.769512	0.00550893	-0.377984	Nonsignificant	None	2	Molecular Function:Rho GDP-dissociation inhibitor activity (GO:0005094),Cellular Component:cytoplasm (GO:0005737)	Rho GDP-dissociation inhibitor	--	ko04722 Neurotrophin signaling pathway ko04962 Vasopressin-regulated water reabsorption	--	--	--	IPR000406 [Rho protein GDP-dissociation inhibitor]
A0A3Q1NB40	Rho guanine nucleotide exchange factor 1	ARHGEF1	467.2	435.1	447	478.8	482.2	490.3	0.929718	0.0270279	-0.105135	Nonsignificant	None	3	Molecular Function:Rho guanyl-nucleotide exchange factor activity (GO:0005089),Cellular Component:cytoplasm (GO:0005737),Biological Process:regulation of Rho protein signal transduction (GO:0035023)	Rho guanine nucleotide exchange factor 1	--	ko04270 Vascular smooth muscle contraction ko04611 Platelet activation ko04810 Regulation of actin cytoskeleton ko05200 Pathways in cancer ko05205 Proteoglycans in cancer	--	--	--	IPR000219 [Dbl homology (DH) domain] ; IPR015212 [Regulator of G protein signalling-like domain]
A0A3Q1MT41	Rho guanine nucleotide exchange factor 17	ARHGEF17	275.6	277.5	244	286.5	292.5	284.9	0.922676	0.115499	-0.116104	Nonsignificant	None	2	Molecular Function:Rho guanyl-nucleotide exchange factor activity (GO:0005089),Biological Process:regulation of Rho protein signal transduction (GO:0035023)	Rho guanine nucleotide exchange factor 17	--	--	--	--	--	IPR000219 [Dbl homology (DH) domain]
A0A3Q1LNZ7	Guanine nucleotide exchange factor H1	ARHGEF2	916.1	899.5	921.9	917.3	939.2	1026.1	0.949663	0.226757	-0.0745117	Nonsignificant	None	2	Molecular Function:Rho guanyl-nucleotide exchange factor activity (GO:0005089),Biological Process:regulation of Rho protein signal transduction (GO:0035023)	Rho guanine nucleotide exchange factor 2	--	ko04530 Tight junction ko05418 Fluid shear stress and atherosclerosis	--	--	--	IPR000219 [Dbl homology (DH) domain]
F1MJ96	Rho guanine nucleotide exchange factor 37	ARHGEF37	318.1	332.8	352.5	380.4	364.7	385.5	0.887493	0.0226967	-0.172192	Nonsignificant	None	4	Molecular Function:Rho guanyl-nucleotide exchange factor activity (GO:0005089),Molecular Function:protein binding (GO:0005515),Cellular Component:cytoplasm (GO:0005737),Biological Process:regulation of Rho protein signal transduction (GO:0035023)	Rho guanine nucleotide exchange factor 37	--	--	--	--	--	IPR000219 [Dbl homology (DH) domain] ; IPR001452 [SH3 domain] ; IPR004148 [BAR domain]
A0A3Q1M694	Rho guanine nucleotide exchange factor 7	ARHGEF7	1921	1829.1	1851.6	2064.7	2106.4	2007.6	0.906615	0.0084544	-0.141439	Nonsignificant	None	2	Molecular Function:Rho guanyl-nucleotide exchange factor activity (GO:0005089),Biological Process:regulation of Rho protein signal transduction (GO:0035023)	Rho guanine nucleotide exchange factor 7	--	ko04810 Regulation of actin cytoskeleton	--	--	--	IPR000219 [Dbl homology (DH) domain] ; IPR001849 [Pleckstrin homology domain] ; IPR011511 [Variant SH3 domain] ; IPR032409 [Rho guanine nucleotide exchange factor, coiled-coil domain]
A0A3Q1N3L4	AT-rich interaction domain 1A	ARID1A	1613.2	759	287.5	1888	1783.6	331.7	0.664377	0.51932	-0.589926	Nonsignificant	None	1	Molecular Function:DNA binding (GO:0003677)	AT-rich interactive domain-containing protein 1	--	ko05225 Hepatocellular carcinoma	--	--	--	IPR001606 [ARID DNA-binding domain] ; IPR033388 [SWI/SNF-like complex subunit BAF250, C-terminal]
A2VEA3	E3 ubiquitin-protein ligase ARIH1	ARIH1	946.9	875.9	863.7	725.4	755	752	1.20341	0.00537849	0.267132	Nonsignificant	None	--	--	ariadne-1	2.3.2.27	--	--	--	--	IPR002867 [IBR domain]
Q2YDM1	ADP-ribosylation factor-like protein 1	ARL1	1267.6	1298.3	1327.8	1397.4	1425.8	1473.4	0.906228	0.00885773	-0.142054	Nonsignificant	None	1	Molecular Function:GTP binding (GO:0005525)	ADP-ribosylation factor-like protein 1	--	--	GTPase SAR1 family domain	R	General function prediction only ;	IPR006689 [Small GTPase superfamily, ARF/SAR type]
Q5EA19	ADP-ribosylation factor-like protein 15	ARL15	219.6	229.6	221.7	214.9	239.9	241.4	0.96366	0.407337	-0.0534041	Nonsignificant	None	1	Molecular Function:GTP binding (GO:0005525)	ADP-ribosylation factor-like protein 15	--	--	GTPase SAR1 family domain	R	General function prediction only ;	IPR006689 [Small GTPase superfamily, ARF/SAR type]
Q2TA37	ADP-ribosylation factor-like protein 2	ARL2	1112.4	1191.5	1179.9	1158.7	1178.6	1393	0.93392	0.356785	-0.0986299	Nonsignificant	None	1	Molecular Function:GTP binding (GO:0005525)	ADP-ribosylation factor-like protein 2	--	--	GTPase SAR1 family domain	R	General function prediction only ;	IPR006689 [Small GTPase superfamily, ARF/SAR type]
Q32PC9	ADP-ribosylation factor-like protein 2-binding protein	ARL2BP	271.8	269.6	253.3	269.1	279.5	257.2	0.986225	0.692238	-0.0200115	Nonsignificant	None	--	--	ADP-ribosylation factor-like protein 2-binding protein	--	--	--	--	--	IPR023379 [ADP-ribosylation factor-like 2-binding protein, domain]
G1K192	ADP-ribosylation factor-like protein 3	ARL3	2045.5	2013	1990.5	1892.1	1777.3	1774.8	1.11109	0.00854346	0.151977	Nonsignificant	None	1	Molecular Function:GTP binding (GO:0005525)	ADP-ribosylation factor-like protein 3	--	--	GTPase SAR1 family domain	R	General function prediction only ;	IPR006689 [Small GTPase superfamily, ARF/SAR type]
Q0IIM2	ADP-ribosylation factor-like protein 6	ARL6	179.9	184.6	194	161.5	169.3	167.4	1.12104	0.0134867	0.164832	Nonsignificant	None	1	Molecular Function:GTP binding (GO:0005525)	ADP-ribosylation factor-like protein 6	--	--	GTPase SAR1 family domain	R	General function prediction only ;	IPR006689 [Small GTPase superfamily, ARF/SAR type]
A0JN37	ADP ribosylation factor like GTPase 6 interacting protein 1	ARL6IP1	781	715.3	830	807.2	810.1	878.6	0.932049	0.236212	-0.101523	Nonsignificant	None	--	--	--	--	--	--	--	--	--
Q5E9M1	PRA1 family protein 3	ARL6IP5	4487.1	4392.1	4613	4530.6	4595.5	5978.6	0.893245	0.372919	-0.162872	Nonsignificant	None	--	--	PRA1 family protein 3	--	--	--	--	--	IPR004895 [Prenylated rab acceptor PRA1]
G3X6L5	ADP ribosylation factor like GTPase 8A	ARL8A	580.6	544.5	527.5	415.9	431.3	522.6	1.20645	0.0625089	0.270772	Nonsignificant	None	1	Molecular Function:GTP binding (GO:0005525)	ADP-ribosylation factor-like protein 8	--	--	GTPase SAR1 family domain	R	General function prediction only ;	IPR006689 [Small GTPase superfamily, ARF/SAR type]
F2Z4I5	ADP-ribosylation factor-like protein 8B	ARL8B	1890.6	1807	1812.5	1362.2	1271.5	1666.9	1.28124	0.0302545	0.357541	Nonsignificant	None	1	Molecular Function:GTP binding (GO:0005525)	ADP-ribosylation factor-like protein 8	--	--	GTPase SAR1 family domain	R	General function prediction only ;	IPR006689 [Small GTPase superfamily, ARF/SAR type]
A0A3Q1MK64	Armadillo repeat containing 10	ARMC10	2269.1	2331.9	2289.6	2456.9	2325	2332.4	0.968556	0.184898	-0.0460922	Nonsignificant	None	--	--	--	--	--	--	--	--	IPR006911 [Armadillo repeat-containing domain]
A0A3Q1LWP0	Armadillo repeat-containing protein 8	ARMC8	130.9	133.6	136.9	141.2	150.4	126.9	0.95914	0.464351	-0.060187	Nonsignificant	None	1	Molecular Function:protein binding (GO:0005515)	--	--	--	--	--	--	IPR000225 [Armadillo]
Q1RMT5	Armadillo repeat containing X-linked 2	ARMCX2	117	121.1	127.6	146.5	145.2	127.1	0.873209	0.0642771	-0.195601	Nonsignificant	None	--	--	--	--	--	--	--	--	IPR006911 [Armadillo repeat-containing domain]
E1BE36	Armadillo repeat containing X-linked 3	ARMCX3	562	553.6	542.7	450.7	469.5	457.8	1.20341	0.00028209	0.267129	Nonsignificant	None	--	--	--	--	--	--	--	--	IPR006911 [Armadillo repeat-containing domain]
A3KMX8	Damage-control phosphatase ARMT1	ARMT1	516.7	538.5	575.2	516.8	493.5	673.5	0.968286	0.778063	-0.0464948	Nonsignificant	None	--	--	--	--	--	Uncharacterized conserved protein, contains ATP-grasp and redox domains	S	Function unknown ;	IPR002791 [Domain of unknown function DUF89]
Q1JP79	Actin-related protein 2/3 complex subunit 1A	ARPC1A	3315.7	3341.6	3263.6	3296.1	3339.7	3368.2	0.991693	0.423082	-0.0120341	Nonsignificant	None	1	Molecular Function:protein binding (GO:0005515)	actin related protein 2/3 complex, subunit 1A/1B	--	ko04144 Endocytosis ko04666 Fc gamma R-mediated phagocytosis ko04810 Regulation of actin cytoskeleton ko05100 Bacterial invasion of epithelial cells ko05132 Salmonella infection	WD40 repeat	R	General function prediction only ;	IPR001680 [WD40 repeat]
Q58CQ2	Actin-related protein 2/3 complex subunit 1B	ARPC1B	3969.5	3569.2	3647.5	4681.6	4805.2	4798	0.783084	0.00131461	-0.352761	Nonsignificant	None	1	Molecular Function:protein binding (GO:0005515)	actin related protein 2/3 complex, subunit 1A/1B	--	ko04144 Endocytosis ko04666 Fc gamma R-mediated phagocytosis ko04810 Regulation of actin cytoskeleton ko05100 Bacterial invasion of epithelial cells ko05132 Salmonella infection	WD40 repeat	R	General function prediction only ;	IPR001680 [WD40 repeat]
Q3MHR7	Actin-related protein 2/3 complex subunit 2	ARPC2	10911.5	10492.6	10693.6	11586	11263.7	13554.2	0.88171	0.119193	-0.181623	Nonsignificant	None	4	Cellular Component:Arp2/3 protein complex (GO:0005885),Cellular Component:actin cytoskeleton (GO:0015629),Biological Process:regulation of actin filament polymerization (GO:0030833),Biological Process:Arp2/3 complex-mediated actin nucleation (GO:0034314)	actin related protein 2/3 complex, subunit 2	--	ko04144 Endocytosis ko04666 Fc gamma R-mediated phagocytosis ko04810 Regulation of actin cytoskeleton ko05100 Bacterial invasion of epithelial cells ko05132 Salmonella infection	--	--	--	IPR007188 [Actin-related protein 2/3 complex subunit 2]
Q3T035	Actin-related protein 2/3 complex subunit 3	ARPC3	4046.1	3667.3	3574.8	4159.7	4024.6	4567.3	0.885238	0.0885538	-0.175863	Nonsignificant	None	4	Cellular Component:cytoskeleton (GO:0005856),Cellular Component:Arp2/3 protein complex (GO:0005885),Biological Process:regulation of actin filament polymerization (GO:0030833),Biological Process:Arp2/3 complex-mediated actin nucleation (GO:0034314)	actin related protein 2/3 complex, subunit 3	--	ko04144 Endocytosis ko04666 Fc gamma R-mediated phagocytosis ko04810 Regulation of actin cytoskeleton ko05100 Bacterial invasion of epithelial cells ko05132 Salmonella infection	--	--	--	IPR007204 [Actin-related protein 2/3 complex subunit 3]
Q148J6	Actin-related protein 2/3 complex subunit 4	ARPC4	2787.5	2814.8	2611.8	3118.6	2728.6	3044.1	0.923836	0.170819	-0.114292	Nonsignificant	None	4	Cellular Component:Arp2/3 protein complex (GO:0005885),Cellular Component:actin cytoskeleton (GO:0015629),Biological Process:actin filament polymerization (GO:0030041),Biological Process:Arp2/3 complex-mediated actin nucleation (GO:0034314)	actin related protein 2/3 complex, subunit 4	--	ko04144 Endocytosis ko04666 Fc gamma R-mediated phagocytosis ko04810 Regulation of actin cytoskeleton ko05100 Bacterial invasion of epithelial cells ko05132 Salmonella infection	--	--	--	IPR008384 [Actin-related protein 2/3 complex subunit 4]
G3MXC8	Actin-related protein 2/3 complex subunit 5	ARPC5	4133	3939.6	3914.3	4199.5	4381.8	4663.5	0.905027	0.0505588	-0.143967	Nonsignificant	None	4	Cellular Component:Arp2/3 protein complex (GO:0005885),Cellular Component:actin cytoskeleton (GO:0015629),Biological Process:regulation of actin filament polymerization (GO:0030833),Biological Process:Arp2/3 complex-mediated actin nucleation (GO:0034314)	actin related protein 2/3 complex, subunit 5	--	ko04144 Endocytosis ko04666 Fc gamma R-mediated phagocytosis ko04810 Regulation of actin cytoskeleton ko05100 Bacterial invasion of epithelial cells ko05132 Salmonella infection	--	--	--	IPR006789 [Actin-related protein 2/3 complex subunit 5]
Q5E963	Actin-related protein 2/3 complex subunit 5-like protein	ARPC5L	266.7	253.8	267.2	261.2	228.5	311.7	0.982905	0.861732	-0.0248762	Nonsignificant	None	4	Cellular Component:Arp2/3 protein complex (GO:0005885),Cellular Component:actin cytoskeleton (GO:0015629),Biological Process:regulation of actin filament polymerization (GO:0030833),Biological Process:Arp2/3 complex-mediated actin nucleation (GO:0034314)	actin related protein 2/3 complex, subunit 5	--	ko04144 Endocytosis ko04666 Fc gamma R-mediated phagocytosis ko04810 Regulation of actin cytoskeleton ko05100 Bacterial invasion of epithelial cells ko05132 Salmonella infection	--	--	--	IPR006789 [Actin-related protein 2/3 complex subunit 5]
A0A3Q1N203	Arpin	ARPIN	692.5	696.4	658.1	843.5	880.9	799.4	0.811079	0.00389459	-0.302086	Nonsignificant	None	--	--	--	--	--	--	--	--	IPR018889 [Uncharacterised protein family UPF0552]
A0A3Q1M6P7	Beta-arrestin-1	ARRB1	1444.4	1463.2	1468.1	1667.3	1661	1510	0.904388	0.092746	-0.144986	Nonsignificant	None	--	--	beta-arrestin	--	ko04010 MAPK signaling pathway ko04062 Chemokine signaling pathway ko04144 Endocytosis ko04340 Hedgehog signaling pathway ko04740 Olfactory transduction ko04926 Relaxin signaling pathway ko05032 Morphine addiction	--	--	--	IPR011021 [Arrestin-like, N-terminal] ; IPR011022 [Arrestin C-terminal-like domain]
E1BPV1	ARVCF delta catenin family member	ARVCF	679.9	854.4	942.9	656.6	642.6	973.9	1.08979	0.635762	0.124049	Nonsignificant	None	1	Molecular Function:protein binding (GO:0005515)	catenin (cadherin-associated protein), delta 1	--	ko04015 Rap1 signaling pathway ko04520 Adherens junction ko04670 Leukocyte transendothelial migration	--	--	--	IPR000225 [Armadillo]
Q58DQ0	Arsenic (+3 oxidation state) methyltransferase	AS3MT	896	873.8	922	1036.6	951.7	1187.1	0.847704	0.0833475	-0.238367	Nonsignificant	None	--	--	arsenite methyltransferase	2.1.1.137	--	Ubiquinone/menaquinone biosynthesis C-methylase UbiE	H	Coenzyme transport and metabolism ;	IPR025714 [Methyltransferase domain]
A0A3Q1MEY4	Ceramidase	ASAH1	1432	1393.3	1338.2	1399.6	1390.6	1588.4	0.950875	0.36356	-0.0726728	Nonsignificant	None	--	--	acid ceramidase	3.5.1.23	ko00600 Sphingolipid metabolism ko01100 Metabolic pathways ko04071 Sphingolipid signaling pathway ko04142 Lysosome	Predicted choloylglycine hydrolase	R	General function prediction only ;	IPR029130 [Acid ceramidase, N-terminal] ; IPR029132 [Choloylglycine hydrolase/NAAA C-terminal]
Q3SZE4	Ankyrin repeat and SOCS box protein 11	ASB11	401.6	437.9	453.5	380.9	388.6	459	1.0525	0.502685	0.0738244	Nonsignificant	None	1	Biological Process:intracellular signal transduction (GO:0035556)	ankyrin repeat and SOCS box protein 11	--	--	TPR repeat	T	Signal transduction mechanisms ;	IPR001496 [SOCS box domain] ; IPR020683 [Ankyrin repeat-containing domain]
G3MYK8	Activating signal cointegrator 1 complex subunit 3	ASCC3	184.4	171.7	171.2	164.8	160	176.7	1.05145	0.261284	0.0723743	Nonsignificant	None	2	Molecular Function:nucleic acid binding (GO:0003676),Molecular Function:ATP binding (GO:0005524)	activating signal cointegrator complex subunit 3	3.6.4.12	--	Replicative superfamily II helicase	L	Replication, recombination and repair ;	IPR001650 [Helicase, C-terminal] ; IPR004179 [Sec63 domain] ; IPR011545 [DEAD/DEAH box helicase domain]
A0A0A8J2N9	Amino acid transporter	ASCT2	697.9	793.4	729.9	532.3	535.3	782.5	1.20058	0.230449	0.263736	Nonsignificant	None	2	Molecular Function:symporter activity (GO:0015293),Cellular Component:integral component of membrane (GO:0016021)	solute carrier family 1 (neutral amino acid transporter), member 5	--	ko04974 Protein digestion and absorption ko05230 Central carbon metabolism in cancer	Na+/H+-dicarboxylate symporter	C	Energy production and conversion ;	IPR001991 [Sodium:dicarboxylate symporter]
Q3SZJ0	Argininosuccinate lyase	ASL	3484.6	3211.5	3168.6	3606.3	3633.7	4115.4	0.868723	0.061398	-0.203031	Nonsignificant	None	--	--	argininosuccinate lyase	4.3.2.1	ko00220 Arginine biosynthesis ko00250 Alanine, aspartate and glutamate metabolism ko01100 Metabolic pathways ko01230 Biosynthesis of amino acids	Argininosuccinate lyase	E	Amino acid transport and metabolism ;	IPR022761 [Fumarate lyase, N-terminal] ; IPR029419 [Argininosuccinate lyase, C-terminal]
Q0V8F7	Acetylserotonin O-methyltransferase-like (Fragment)	ASMTL	740.7	669.6	734.4	757	735.9	849.2	0.915717	0.188458	-0.127027	Nonsignificant	None	1	Molecular Function:nucleoside-triphosphate diphosphatase activity (GO:0047429)	--	--	--	Predicted house-cleaning NTP pyrophosphatase, Maf/HAM1 superfamily	Q	Secondary metabolites biosynthesis, transport and catabolism ;	IPR003697 [Maf-like protein] ; IPR031725 [Acetylserotonin O-methyltransferase, dimerisation domain]
Q1LZA3	Asparagine synthetase [glutamine-hydrolyzing]	ASNS	3292.7	3294.3	3348.2	3235	2973.3	3867.2	0.986075	0.876477	-0.0202305	Nonsignificant	None	2	Molecular Function:asparagine synthase (glutamine-hydrolyzing) activity (GO:0004066),Biological Process:asparagine biosynthetic process (GO:0006529)	asparagine synthase (glutamine-hydrolysing)	6.3.5.4	ko00250 Alanine, aspartate and glutamate metabolism ko01100 Metabolic pathways	Asparagine synthetase B (glutamine-hydrolyzing)	E	Amino acid transport and metabolism ;	IPR001962 [Asparagine synthase] ; IPR017932 [Glutamine amidotransferase type 2 domain]
P46446	Aspartoacylase	ASPA	561.1	635.7	552.1	535	502.9	586.7	1.07651	0.314179	0.106363	Nonsignificant	None	1	Biological Process:metabolic process (GO:0008152)	aspartoacylase	3.5.1.15	ko00250 Alanine, aspartate and glutamate metabolism ko00340 Histidine metabolism ko01100 Metabolic pathways	Succinylglutamate desuccinylase	E	Amino acid transport and metabolism ;	IPR007036 [Succinylglutamate desuccinylase/aspartoacylase]
Q28056	Aspartyl/asparaginyl beta-hydroxylase	ASPH	11290.3	11862.1	12383.7	11204.7	10446.1	12540.8	1.03932	0.550822	0.0556434	Nonsignificant	None	2	Cellular Component:membrane (GO:0016020),Biological Process:peptidyl-amino acid modification (GO:0018193)	aspartate beta-hydroxylase	1.14.11.16	--	Aspartyl/asparaginyl beta-hydroxylase, cupin superfamily	O	Posttranslational modification, protein turnover, chaperones ;	IPR007803 [Aspartyl/asparaginy/proline hydroxylase] ; IPR007943 [Aspartyl beta-hydroxylase/Triadin domain]
Q3ZBN5	Asporin	ASPN	17106.5	14972.3	14774.7	8521.7	9938.5	11314.9	1.57358	0.00660342	0.65405	Significant	up	1	Molecular Function:protein binding (GO:0005515)	asporin	--	--	Leucine-rich repeat (LRR) protein	K	Transcription ;	IPR000372 [Leucine-rich repeat N-terminal domain] ; IPR001611 [Leucine-rich repeat] ; IPR026906 [Leucine rich repeat 5]
F1MTZ8	ASPSCR1 tether for SLC2A4, UBX domain containing	ASPSCR1	139.4	146.7	152.7	150.7	161.8	174.7	0.900657	0.111629	-0.150951	Nonsignificant	None	1	Molecular Function:protein binding (GO:0005515)	tether containing UBX domain for GLUT4	--	ko05202 Transcriptional misregulation in cancer	--	--	--	IPR001012 [UBX domain] ; IPR021569 [TUG ubiquitin-like domain]
Q32LE5	Isoaspartyl peptidase/L-asparaginase	ASRGL1	3862.3	3659.7	3991.5	4292.6	5017.1	6232.9	0.740771	0.0794848	-0.432901	Nonsignificant	None	1	Molecular Function:hydrolase activity (GO:0016787)	beta-aspartyl-peptidase (threonine type)	3.4.19.5	--	Isoaspartyl peptidase or L-asparaginase, Ntn-hydrolase superfamily	E	Amino acid transport and metabolism ;	IPR000246 [Peptidase T2, asparaginase 2]
P14568	Argininosuccinate synthase	ASS1	1190	1210.7	1252.5	1375	1362.1	1507.9	0.860589	0.0169887	-0.216604	Nonsignificant	None	3	Molecular Function:argininosuccinate synthase activity (GO:0004055),Molecular Function:ATP binding (GO:0005524),Biological Process:arginine biosynthetic process (GO:0006526)	argininosuccinate synthase	6.3.4.5	ko00220 Arginine biosynthesis ko00250 Alanine, aspartate and glutamate metabolism ko01100 Metabolic pathways ko01230 Biosynthesis of amino acids ko05418 Fluid shear stress and atherosclerosis	Argininosuccinate synthase	E	Amino acid transport and metabolism ;	IPR001518 [Argininosuccinate synthase]
F6QV99	Outer mitochondrial transmembrane helix translocase	ATAD1	147.5	139.5	142.7	156.7	154.3	178.1	0.878552	0.0666374	-0.1868	Nonsignificant	None	1	Molecular Function:ATP binding (GO:0005524)				ATP-dependent 26S proteasome regulatory subunit	O	Posttranslational modification, protein turnover, chaperones ;	IPR003959 [ATPase, AAA-type, core]
A7YWC4	ATPase family AAA domain-containing protein 3	ATAD3	1104.7	1226.6	1309.7	1106.2	1095.6	1331	1.03063	0.729254	0.0435227	Nonsignificant	None	1	Molecular Function:ATP binding (GO:0005524)	ATPase family AAA domain-containing protein 3A/B	--	--	Predicted ATPase, AAA+ superfamily	R	General function prediction only ;	IPR003959 [ATPase, AAA-type, core] ; IPR021911 [ATPase family AAA domain-containing protein 3, domain of unknown function DUF3523]
E1BI60	Arginyl-tRNA--protein transferase 1	ATE1	883.9	854.9	828.7	832	791.8	773.6	1.07095	0.073256	0.0988936	Nonsignificant	None	2	Molecular Function:arginyltransferase activity (GO:0004057),Biological Process:protein arginylation (GO:0016598)	arginyl-tRNA---protein transferase	2.3.2.8	--	Arginyl-tRNA--protein-N-Asp/Glu arginylyltransferase	O	Posttranslational modification, protein turnover, chaperones ;	IPR007471 [Arginine-tRNA-protein transferase, N-terminal] ; IPR007472 [Arginine-tRNA-protein transferase, C-terminal]
Q2HJE0	Autophagy-related protein 101	ATG101	115.3	124.8	125.4	114.5	113.6	117.8	1.05666	0.136319	0.0795164	Nonsignificant	None	1	Biological Process:autophagy (GO:0006914)	autophagy-related protein 101	--	ko04136 Autophagy - other ko04140 Autophagy - animal ko04211 Longevity regulating pathway	--	--	--	IPR012445 [Autophagy-related protein 101]
Q0VCL3	Ubiquitin-like-conjugating enzyme ATG3	ATG3	1596.8	1513.6	1710.7	1454.6	1573.5	1984.6	0.961777	0.726864	-0.0562255	Nonsignificant	None	--	--	ubiquitin-like-conjugating enzyme ATG3	--	ko04136 Autophagy - other ko04140 Autophagy - animal ko05167 Kaposi's sarcoma-associated herpesvirus infection	--	--	--	IPR007134 [Autophagy-related protein 3, N-terminal] ; IPR007135 [Autophagy-related protein 3] ; IPR019461 [Autophagy-related protein 3, C-terminal]
A0A3Q1LM92	Ubiquitin-like modifier-activating enzyme ATG7	ATG7	913.5	865.6	836.4	1009.6	932.8	992.5	0.891172	0.0302065	-0.166225	Nonsignificant	None	1	Molecular Function:small protein activating enzyme activity (GO:0008641)	ubiquitin-like modifier-activating enzyme ATG7	--	ko04136 Autophagy - other ko04140 Autophagy - animal ko04216 Ferroptosis	Molybdopterin or thiamine biosynthesis adenylyltransferase	H	Coenzyme transport and metabolism ;	IPR000594 [THIF-type NAD/FAD binding fold] ; IPR032197 [Ubiquitin-like modifier-activating enzyme Atg7, N-terminal]
D6BQM3	Adipose triglyceride lipase	ATGL	725.5	766.3	920.3	743.2	768.9	923.4	0.990392	0.928586	-0.0139283	Nonsignificant	None	1	Biological Process:lipid metabolic process (GO:0006629)	patatin-like phospholipase domain-containing protein 2	3.1.1.3	ko00561 Glycerolipid metabolism ko01100 Metabolic pathways ko04923 Regulation of lipolysis in adipocytes	Predicted acylesterase/phospholipase RssA, containd patatin domain	R	General function prediction only ;	IPR002641 [Patatin/Phospholipase A2-related]
Q0VCK0	Bifunctional purine biosynthesis protein ATIC	ATIC	12841.6	13016.4	13423.4	14875.6	14130.2	16291.9	0.867183	0.037935	-0.205591	Nonsignificant	None	3	Molecular Function:IMP cyclohydrolase activity (GO:0003937),Molecular Function:phosphoribosylaminoimidazolecarboxamide formyltransferase activity (GO:0004643),Biological Process:purine nucleotide biosynthetic process (GO:0006164)	--	--	ko00230 Purine metabolism ko00670 One carbon pool by folate ko01100 Metabolic pathways ko01523 Antifolate resistance	AICAR transformylase/IMP cyclohydrolase PurH	F	Nucleotide transport and metabolism ;	IPR002695 [AICARFT/IMPCHase bienzyme] ; IPR011607 [Methylglyoxal synthase-like domain]
A0A3Q1LP31	Atlastin GTPase 2	ATL2	1232.1	1349.2	1440.2	1577.6	1396.8	1491.3	0.900531	0.136784	-0.151153	Nonsignificant	None	2	Molecular Function:GTPase activity (GO:0003924),Molecular Function:GTP binding (GO:0005525)	atlastin	3.6.5.-	--	--	--	--	IPR015894 [Guanylate-binding protein, N-terminal]
A0A3Q1LYU3	Atlastin GTPase 3	ATL3	6143.5	6852.7	7081.6	8804.4	8000.4	10868.5	0.72553	0.0481072	-0.462893	Nonsignificant	None	2	Molecular Function:GTPase activity (GO:0003924),Molecular Function:GTP binding (GO:0005525)	atlastin	3.6.5.-	--	--	--	--	IPR003191 [Guanylate-binding protein, C-terminal] ; IPR015894 [Guanylate-binding protein, N-terminal]
Q3T0E0	Copper transport protein ATOX1	ATOX1	2361.5	2340.8	2386.2	2766.4	2712.8	3687.5	0.773288	0.159732	-0.370922	Nonsignificant	None	2	Biological Process:metal ion transport (GO:0030001),Molecular Function:metal ion binding (GO:0046872)	copper chaperone	--	ko04978 Mineral absorption	--	--	--	IPR006121 [Heavy metal-associated domain, HMA]
A0A3Q1MJ54	Phospholipid-transporting ATPase	ATP11B	335.7	331.8	337.1	334.4	340.1	377.5	0.954943	0.362768	-0.0665135	Nonsignificant	None	2	Molecular Function:nucleotide binding (GO:0000166),Molecular Function:metal ion binding (GO:0046872)	phospholipid-translocating ATPase	3.6.3.1	--	Magnesium-transporting ATPase (P-type)	P	Inorganic ion transport and metabolism ;	IPR008250 [P-type ATPase, A domain] ; IPR032630 [P-type ATPase, C-terminal] ; IPR032631 [P-type ATPase, N-terminal]
F1MYA8	ATPase 13A1	ATP13A1	553.5	679.1	630.6	354	371.7	424.2	1.62031	0.00488697	0.696274	Significant	up	2	Molecular Function:nucleotide binding (GO:0000166),Molecular Function:metal ion binding (GO:0046872)	manganese-transporting P-type ATPase	3.6.3.-	--	Magnesium-transporting ATPase (P-type)	P	Inorganic ion transport and metabolism ;	IPR008250 [P-type ATPase, A domain]
A0A3Q1M5T0	ATPase 13A3	ATP13A3	453.4	439.2	423.6	490.3	535.1	504	0.860599	0.0108461	-0.216587	Nonsignificant	None	5	Molecular Function:nucleotide binding (GO:0000166),Biological Process:cation transport (GO:0006812),Cellular Component:integral component of membrane (GO:0016021),Molecular Function:ATPase activity (GO:0016887),Molecular Function:metal ion binding (GO:0046872)	cation-transporting P-type ATPase 13A3/4/5	3.6.3.-	--	Magnesium-transporting ATPase (P-type)	P	Inorganic ion transport and metabolism ;	IPR004014 [Cation-transporting P-type ATPase, N-terminal] ; IPR006544 [P-type ATPase, subfamily V] ; IPR008250 [P-type ATPase, A domain]
A0A3Q1LUJ8	Sodium/potassium-transporting ATPase subunit alpha	ATP1A1	4978	5041.8	5204.4	6573.5	6623.8	6104.2	0.788757	0.0016024	-0.342347	Nonsignificant	None	2	Molecular Function:nucleotide binding (GO:0000166),Molecular Function:metal ion binding (GO:0046872)	sodium/potassium-transporting ATPase subunit alpha	3.6.3.9	ko04022 cGMP-PKG signaling pathway ko04024 cAMP signaling pathway ko04260 Cardiac muscle contraction ko04261 Adrenergic signaling in cardiomyocytes ko04911 Insulin secretion ko04918 Thyroid hormone synthesis ko04919 Thyroid hormone signaling pathway ko04925 Aldosterone synthesis and secretion ko04960 Aldosterone-regulated sodium reabsorption ko04961 Endocrine and other factor-regulated calcium re…	Magnesium-transporting ATPase (P-type)	P	Inorganic ion transport and metabolism ;	IPR004014 [Cation-transporting P-type ATPase, N-terminal] ; IPR006068 [Cation-transporting P-type ATPase, C-terminal] ; IPR008250 [P-type ATPase, A domain]
A2VDL6	Sodium/potassium-transporting ATPase subunit alpha-2	ATP1A2	662.5	573.2	515.4	575.4	585.2	469.7	1.0741	0.515761	0.103124	Nonsignificant	None	2	Molecular Function:nucleotide binding (GO:0000166),Molecular Function:metal ion binding (GO:0046872)	sodium/potassium-transporting ATPase subunit alpha	3.6.3.9	ko04022 cGMP-PKG signaling pathway ko04024 cAMP signaling pathway ko04260 Cardiac muscle contraction ko04261 Adrenergic signaling in cardiomyocytes ko04911 Insulin secretion ko04918 Thyroid hormone synthesis ko04919 Thyroid hormone signaling pathway ko04925 Aldosterone synthesis and secretion ko04960 Aldosterone-regulated sodium reabsorption ko04961 Endocrine and other factor-regulated calcium re…	Magnesium-transporting ATPase (P-type)	P	Inorganic ion transport and metabolism ;	IPR004014 [Cation-transporting P-type ATPase, N-terminal] ; IPR006068 [Cation-transporting P-type ATPase, C-terminal] ; IPR008250 [P-type ATPase, A domain]
G3MWR4	Sodium/potassium-transporting ATPase subunit beta	ATP1B1	890.6	891	866.9	773.6	765	719.5	1.17289	0.00218736	0.230066	Nonsignificant	None	3	Cellular Component:sodium:potassium-exchanging ATPase complex (GO:0005890),Biological Process:potassium ion transport (GO:0006813),Biological Process:sodium ion transport (GO:0006814)	sodium/potassium-transporting ATPase subunit beta	--	ko04022 cGMP-PKG signaling pathway ko04024 cAMP signaling pathway ko04260 Cardiac muscle contraction ko04261 Adrenergic signaling in cardiomyocytes ko04911 Insulin secretion ko04918 Thyroid hormone synthesis ko04919 Thyroid hormone signaling pathway ko04925 Aldosterone synthesis and secretion ko04960 Aldosterone-regulated sodium reabsorption ko04961 Endocrine and other factor-regulated calcium re…	--	--	--	IPR000402 [Sodium/potassium-transporting ATPase subunit beta]
Q3T0C6	Sodium/potassium-transporting ATPase subunit beta-3	ATP1B3	1605	1591.9	1595.6	1801.3	1822	2156.9	0.829124	0.103621	-0.270341	Nonsignificant	None	3	Cellular Component:sodium:potassium-exchanging ATPase complex (GO:0005890),Biological Process:potassium ion transport (GO:0006813),Biological Process:sodium ion transport (GO:0006814)	sodium/potassium-transporting ATPase subunit beta	--	ko04022 cGMP-PKG signaling pathway ko04024 cAMP signaling pathway ko04260 Cardiac muscle contraction ko04261 Adrenergic signaling in cardiomyocytes ko04911 Insulin secretion ko04918 Thyroid hormone synthesis ko04919 Thyroid hormone signaling pathway ko04925 Aldosterone synthesis and secretion ko04960 Aldosterone-regulated sodium reabsorption ko04961 Endocrine and other factor-regulated calcium re…	--	--	--	IPR000402 [Sodium/potassium-transporting ATPase subunit beta]
Q0VCY0	Sarcoplasmic/endoplasmic reticulum calcium ATPase 1	ATP2A1	14803.7	18065.2	13948.6	6283.3	6263.6	5925.5	2.53446	0.0165092	1.34168	Significant	up	2	Molecular Function:nucleotide binding (GO:0000166),Molecular Function:metal ion binding (GO:0046872)	Ca2+ transporting ATPase, sarcoplasmic/endoplasmic reticulum	3.6.3.8	ko04020 Calcium signaling pathway ko04022 cGMP-PKG signaling pathway ko04972 Pancreatic secretion ko05010 Alzheimer's disease	Magnesium-transporting ATPase (P-type)	P	Inorganic ion transport and metabolism ;	IPR004014 [Cation-transporting P-type ATPase, N-terminal] ; IPR006068 [Cation-transporting P-type ATPase, C-terminal] ; IPR008250 [P-type ATPase, A domain] ; IPR023214 [HAD-like domain]
A0A3Q1M9U0	Calcium-transporting ATPase	ATP2A2	21698.4	20951.2	17320	8980.6	9155.9	9106.1	2.20132	0.014912	1.13837	Significant	up	2	Molecular Function:nucleotide binding (GO:0000166),Molecular Function:metal ion binding (GO:0046872)	Ca2+ transporting ATPase, sarcoplasmic/endoplasmic reticulum	3.6.3.8	ko04020 Calcium signaling pathway ko04022 cGMP-PKG signaling pathway ko04972 Pancreatic secretion ko05010 Alzheimer's disease	Magnesium-transporting ATPase (P-type)	P	Inorganic ion transport and metabolism ;	IPR004014 [Cation-transporting P-type ATPase, N-terminal] ; IPR006068 [Cation-transporting P-type ATPase, C-terminal] ; IPR008250 [P-type ATPase, A domain] ; IPR023214 [HAD-like domain]
A0A3Q1N127	Calcium-transporting ATPase	ATP2A3	85.1	73.1	63.4	84.3	80.9	96.7	0.846124	0.164355	-0.241058	Nonsignificant	None	2	Molecular Function:nucleotide binding (GO:0000166),Molecular Function:metal ion binding (GO:0046872)	Ca2+ transporting ATPase, sarcoplasmic/endoplasmic reticulum	3.6.3.8	ko04020 Calcium signaling pathway ko04022 cGMP-PKG signaling pathway ko04972 Pancreatic secretion ko05010 Alzheimer's disease	Magnesium-transporting ATPase (P-type)	P	Inorganic ion transport and metabolism ;	IPR004014 [Cation-transporting P-type ATPase, N-terminal] ; IPR006068 [Cation-transporting P-type ATPase, C-terminal] ; IPR008250 [P-type ATPase, A domain]
A0A3Q1MU03	Calcium-transporting ATPase	ATP2B1	2592.7	2727.5	2847.6	2792.3	2775.8	3295.8	0.921468	0.279944	-0.117994	Nonsignificant	None	3	Molecular Function:nucleotide binding (GO:0000166),Molecular Function:calcium-transporting ATPase activity (GO:0005388),Molecular Function:metal ion binding (GO:0046872)	Ca2+ transporting ATPase, plasma membrane	3.6.3.8	ko04020 Calcium signaling pathway ko04022 cGMP-PKG signaling pathway ko04024 cAMP signaling pathway ko04261 Adrenergic signaling in cardiomyocytes ko04925 Aldosterone synthesis and secretion ko04970 Salivary secretion ko04972 Pancreatic secretion	Magnesium-transporting ATPase (P-type)	P	Inorganic ion transport and metabolism ;	IPR006068 [Cation-transporting P-type ATPase, C-terminal] ; IPR008250 [P-type ATPase, A domain] ; IPR022141 [Plasma membrane calcium transporting P-type ATPase, C-terminal]
A0A3Q1MIH7	Calcium-transporting ATPase	ATP2B3	390	364.5	354	388	399.6	329.1	0.992657	0.915866	-0.0106329	Nonsignificant	None	3	Molecular Function:nucleotide binding (GO:0000166),Molecular Function:calcium-transporting ATPase activity (GO:0005388),Molecular Function:metal ion binding (GO:0046872)	Ca2+ transporting ATPase, plasma membrane	3.6.3.8	ko04020 Calcium signaling pathway ko04022 cGMP-PKG signaling pathway ko04024 cAMP signaling pathway ko04261 Adrenergic signaling in cardiomyocytes ko04925 Aldosterone synthesis and secretion ko04970 Salivary secretion ko04972 Pancreatic secretion	Magnesium-transporting ATPase (P-type)	P	Inorganic ion transport and metabolism ;	IPR004014 [Cation-transporting P-type ATPase, N-terminal] ; IPR006068 [Cation-transporting P-type ATPase, C-terminal] ; IPR008250 [P-type ATPase, A domain] ; IPR022141 [Plasma membrane calcium transporting P-type ATPase, C-terminal] ; IPR023214 [HAD-like domain]
D3K0R6	Plasma membrane calcium-transporting ATPase 4	ATP2B4	1650.4	1677.5	1601.6	1749.5	1720.4	1600.3	0.97225	0.407938	-0.0406013	Nonsignificant	None	3	Molecular Function:nucleotide binding (GO:0000166),Molecular Function:calcium-transporting ATPase activity (GO:0005388),Molecular Function:metal ion binding (GO:0046872)	Ca2+ transporting ATPase, plasma membrane	3.6.3.8	ko04020 Calcium signaling pathway ko04022 cGMP-PKG signaling pathway ko04024 cAMP signaling pathway ko04261 Adrenergic signaling in cardiomyocytes ko04925 Aldosterone synthesis and secretion ko04970 Salivary secretion ko04972 Pancreatic secretion	Magnesium-transporting ATPase (P-type)	P	Inorganic ion transport and metabolism ;	IPR004014 [Cation-transporting P-type ATPase, N-terminal] ; IPR006068 [Cation-transporting P-type ATPase, C-terminal] ; IPR008250 [P-type ATPase, A domain] ; IPR022141 [Plasma membrane calcium transporting P-type ATPase, C-terminal] ; IPR023214 [HAD-like domain]
F1MLB8	ATP synthase subunit alpha	ATP5F1A	241	255.8	273.1	208.6	207.5	241.8	1.17024	0.0626504	0.226803	Nonsignificant	None	4	Molecular Function:ATP binding (GO:0005524),Biological Process:ATP synthesis coupled proton transport (GO:0015986),Biological Process:proton transport (GO:0015992),Biological Process:ATP metabolic process (GO:0046034)	F-type H+-transporting ATPase subunit alpha	--	ko00190 Oxidative phosphorylation ko01100 Metabolic pathways ko05010 Alzheimer's disease ko05012 Parkinson's disease ko05016 Huntington's disease	FoF1-type ATP synthase, alpha subunit	C	Energy production and conversion ;	IPR000194 [ATPase, F1/V1/A1 complex, alpha/beta subunit, nucleotide-binding domain] ; IPR000793 [ATP synthase, alpha subunit, C-terminal] ; IPR004100 [ATPase, F1/V1/A1 complex, alpha/beta subunit, N-terminal domain]
P00829	ATP synthase subunit beta, mitochondrial	ATP5F1B	32630	33077	34396.5	29553.3	28414.8	32722.1	1.1038	0.0874743	0.142474	Nonsignificant	None	3	Molecular Function:ATP binding (GO:0005524),Biological Process:proton transport (GO:0015992),Biological Process:ATP metabolic process (GO:0046034)	F-type H+-transporting ATPase subunit beta	3.6.3.14	ko00190 Oxidative phosphorylation ko01100 Metabolic pathways ko05010 Alzheimer's disease ko05012 Parkinson's disease ko05016 Huntington's disease	FoF1-type ATP synthase, beta subunit	C	Energy production and conversion ;	IPR000194 [ATPase, F1/V1/A1 complex, alpha/beta subunit, nucleotide-binding domain] ; IPR004100 [ATPase, F1/V1/A1 complex, alpha/beta subunit, N-terminal domain]
P05631	ATP synthase subunit gamma, mitochondrial	ATP5F1C	5791.6	5836.3	6122.9	5384	5526.8	5912.1	1.05516	0.176718	0.0774576	Nonsignificant	None	1	Biological Process:ATP synthesis coupled proton transport (GO:0015986)	F-type H+-transporting ATPase subunit gamma	--	ko00190 Oxidative phosphorylation ko01100 Metabolic pathways ko05010 Alzheimer's disease ko05012 Parkinson's disease ko05016 Huntington's disease	FoF1-type ATP synthase, gamma subunit	C	Energy production and conversion ;	IPR000131 [ATP synthase, F1 complex, gamma subunit]
P05630	ATP synthase subunit delta, mitochondrial	ATP5F1D	1747.4	1523.1	1684.6	1406.3	1421.3	1619.8	1.11416	0.152385	0.155952	Nonsignificant	None	1	Biological Process:ATP synthesis coupled proton transport (GO:0015986)	F-type H+-transporting ATPase subunit delta	--	ko00190 Oxidative phosphorylation ko01100 Metabolic pathways ko05010 Alzheimer's disease ko05012 Parkinson's disease ko05016 Huntington's disease	FoF1-type ATP synthase, epsilon subunit	C	Energy production and conversion ;	IPR020546 [ATP synthase, F1 complex, delta/epsilon subunit, N-terminal]
P01096	ATPase inhibitor, mitochondrial	ATP5IF1	2367.7	1942	2140.9	2091.4	1875.7	1893.7	1.10063	0.235838	0.138336	Nonsignificant	None	3	Cellular Component:mitochondrion (GO:0005739),Biological Process:negative regulation of ATPase activity (GO:0032780),Molecular Function:ATPase inhibitor activity (GO:0042030)	ATPase inhibitor, mitochondrial	--	--	--	--	--	IPR007648 [Mitochondrial ATPase inhibitor]
Q00361	ATP synthase subunit e, mitochondrial	ATP5ME	2267	2257.5	2165.6	1992.7	1949.2	2056.4	1.11533	0.00680126	0.157474	Nonsignificant	None	2	Molecular Function:hydrogen ion transmembrane transporter activity (GO:0015078),Biological Process:ATP synthesis coupled proton transport (GO:0015986)	F-type H+-transporting ATPase subunit e	--	ko00190 Oxidative phosphorylation ko01100 Metabolic pathways	--	--	--	IPR008386 [ATP synthase, F0 complex, subunit E, mitochondrial]
A0A3Q1ML66	ATP synthase membrane subunit f	ATP5MF	2531.2	2569.7	2721.6	2260.3	2188.7	2358.9	1.14903	0.0113689	0.20042	Nonsignificant	None	--	--	F-type H+-transporting ATPase subunit f	--	ko00190 Oxidative phosphorylation ko01100 Metabolic pathways	--	--	--	IPR019344 [Mitochondrial F1-F0 ATP synthase subunit F, predicted]
Q28852	ATP synthase subunit g, mitochondrial	ATP5MG	3504.3	3518.8	3567.5	3118.5	2805.4	3016.1	1.18463	0.00427224	0.244438	Nonsignificant	None	2	Molecular Function:hydrogen ion transmembrane transporter activity (GO:0015078),Biological Process:ATP synthesis coupled proton transport (GO:0015986)	F-type H+-transporting ATPase subunit g	--	ko00190 Oxidative phosphorylation ko01100 Metabolic pathways	--	--	--	IPR006808 [ATP synthase, F0 complex, subunit G, mitochondrial]
P14790	ATP synthase subunit ATP5MJ, mitochondrial	ATP5MJ	916.1	690.6	676.6	617.4	610.7	681.8	1.19551	0.198514	0.257623	Nonsignificant	None	1	Cellular Component:mitochondrion (GO:0005739)	6.8 kDa mitochondrial proteolipid	--	--	--	--	--	IPR012574 [Mitochondrial proteolipid]
A0A3Q1M4M4	ATP synthase subunit b	ATP5PB	3498.4	3418.4	3388.9	3381.3	3253.8	3508.1	1.01602	0.537267	0.0229296	Nonsignificant	None	2	Molecular Function:hydrogen ion transmembrane transporter activity (GO:0015078),Biological Process:ATP synthesis coupled proton transport (GO:0015986)	F-type H+-transporting ATPase subunit b	--	ko00190 Oxidative phosphorylation ko01100 Metabolic pathways ko05010 Alzheimer's disease ko05012 Parkinson's disease ko05016 Huntington's disease	--	--	--	IPR008688 [ATP synthase, F0 complex, subunit B/MI25]
P13620	ATP synthase subunit d, mitochondrial	ATP5PD	14073.5	13533	14020.8	12847.3	12806.5	13585.4	1.06086	0.059986	0.0852344	Nonsignificant	None	--	--	F-type H+-transporting ATPase subunit d	--	ko00190 Oxidative phosphorylation ko01100 Metabolic pathways ko05010 Alzheimer's disease ko05012 Parkinson's disease ko05016 Huntington's disease	--	--	--	--
A0A452DJ42	ATP synthase peripheral stalk subunit F6	ATP5PF	4105.1	4115.3	4617.6	4095.5	4200.9	4722.3	0.98612	0.82635	-0.0201649	Nonsignificant	None	2	Molecular Function:hydrogen ion transmembrane transporter activity (GO:0015078),Biological Process:ATP synthesis coupled proton transport (GO:0015986)	F-type H+-transporting ATPase subunit 6	--	ko00190 Oxidative phosphorylation ko01100 Metabolic pathways ko05010 Alzheimer's disease ko05012 Parkinson's disease ko05016 Huntington's disease	--	--	--	IPR008387 [ATP synthase-coupling factor 6, mitochondrial]
A0A3Q1MVM8	ATP synthase peripheral stalk subunit OSCP	ATP5PO	8972.6	8437.3	8821.3	7457.8	7608.4	7845.1	1.1449	0.00477148	0.195224	Nonsignificant	None	1	Biological Process:ATP synthesis coupled proton transport (GO:0015986)	F-type H+-transporting ATPase subunit O	--	ko00190 Oxidative phosphorylation ko01100 Metabolic pathways ko05010 Alzheimer's disease ko05012 Parkinson's disease ko05016 Huntington's disease	FoF1-type ATP synthase, delta subunit	C	Energy production and conversion ;	IPR000711 [ATPase, OSCP/delta subunit]
P40682	V-type proton ATPase subunit S1	ATP6AP1	99.3	108.5	110.6	76.6	67.5	88.3	1.37005	0.0145463	0.45423	Nonsignificant	None	1	Biological Process:ATP hydrolysis coupled proton transport (GO:0015991)	V-type H+-transporting ATPase S1 subunit	--	ko00190 Oxidative phosphorylation ko01100 Metabolic pathways ko04142 Lysosome ko04145 Phagosome ko05152 Tuberculosis ko05161 Hepatitis B ko05323 Rheumatoid arthritis	--	--	--	IPR008388 [ATPase, V1 complex, subunit S1]
A0A3Q1MS24	V-type proton ATPase subunit a	ATP6V0A1	1112.3	1187.4	1293	1241.9	1193.2	1432.5	0.928922	0.365603	-0.10637	Nonsignificant	None	2	Molecular Function:hydrogen ion transmembrane transporter activity (GO:0015078),Biological Process:ATP hydrolysis coupled proton transport (GO:0015991)	V-type H+-transporting ATPase subunit a	--	ko00190 Oxidative phosphorylation ko01100 Metabolic pathways ko04142 Lysosome ko04145 Phagosome ko04721 Synaptic vesicle cycle ko04966 Collecting duct acid secretion ko05152 Tuberculosis ko05165 Human papillomavirus infection ko05323 Rheumatoid arthritis	Archaeal/vacuolar-type H+-ATPase subunit I/STV1	C	Energy production and conversion ;	IPR002490 [V-type ATPase, V0 complex, 116kDa subunit family]
P61420	V-type proton ATPase subunit d 1	ATP6V0D1	2564.2	2496.4	2695.1	2866.1	3033.4	3253.9	0.847303	0.0211684	-0.239051	Nonsignificant	None	--	--	V-type H+-transporting ATPase subunit d	--	ko00190 Oxidative phosphorylation ko01100 Metabolic pathways ko04142 Lysosome ko04145 Phagosome ko04721 Synaptic vesicle cycle ko04966 Collecting duct acid secretion ko05152 Tuberculosis ko05203 Viral carcinogenesis ko05323 Rheumatoid arthritis	--	--	--	IPR002843 [ATPase, V0 complex, c/d subunit]
P31404	V-type proton ATPase catalytic subunit A	ATP6V1A	5462.4	5668.9	6293	6071.5	5994.8	7426.4	0.893888	0.261453	-0.161833	Nonsignificant	None	3	Molecular Function:ATP binding (GO:0005524),Biological Process:proton transport (GO:0015992),Biological Process:ATP metabolic process (GO:0046034)	V-type H+-transporting ATPase subunit A	3.6.3.14	ko00190 Oxidative phosphorylation ko01100 Metabolic pathways ko04145 Phagosome ko04150 mTOR signaling pathway ko04721 Synaptic vesicle cycle ko04966 Collecting duct acid secretion ko05323 Rheumatoid arthritis	Archaeal/vacuolar-type H+-ATPase catalytic subunit A/Vma1	C	Energy production and conversion ;	IPR000194 [ATPase, F1/V1/A1 complex, alpha/beta subunit, nucleotide-binding domain] ; IPR004100 [ATPase, F1/V1/A1 complex, alpha/beta subunit, N-terminal domain] ; IPR031686 [ATPsynthase alpha/beta subunit, N-terminal extension]
P31408	V-type proton ATPase subunit B, brain isoform	ATP6V1B2	3539.6	3716.4	3986.1	4024.7	3851.1	4680.4	0.895343	0.19777	-0.159488	Nonsignificant	None	3	Molecular Function:ATP binding (GO:0005524),Biological Process:proton transport (GO:0015992),Biological Process:ATP metabolic process (GO:0046034)	V-type H+-transporting ATPase subunit B	--	ko00190 Oxidative phosphorylation ko01100 Metabolic pathways ko04145 Phagosome ko04150 mTOR signaling pathway ko04721 Synaptic vesicle cycle ko04966 Collecting duct acid secretion ko05323 Rheumatoid arthritis	Archaeal/vacuolar-type H+-ATPase subunit B/Vma2	C	Energy production and conversion ;	IPR000194 [ATPase, F1/V1/A1 complex, alpha/beta subunit, nucleotide-binding domain] ; IPR004100 [ATPase, F1/V1/A1 complex, alpha/beta subunit, N-terminal domain]
P21282	V-type proton ATPase subunit C 1	ATP6V1C1	2965.2	2956.8	3087.4	3360.7	3159.2	4272.8	0.834768	0.223503	-0.260553	Nonsignificant	None	2	Molecular Function:hydrogen ion transmembrane transporter activity (GO:0015078),Biological Process:ATP hydrolysis coupled proton transport (GO:0015991)	V-type H+-transporting ATPase subunit C	--	ko00190 Oxidative phosphorylation ko01100 Metabolic pathways ko04145 Phagosome ko04150 mTOR signaling pathway ko04721 Synaptic vesicle cycle ko04966 Collecting duct acid secretion ko05323 Rheumatoid arthritis	--	--	--	IPR004907 [ATPase, V1 complex, subunit C]
P39942	V-type proton ATPase subunit D	ATP6V1D	559.9	543.1	529.7	574.5	622.2	617	0.900204	0.025887	-0.151676	Nonsignificant	None	--	--	V-type H+-transporting ATPase subunit D	--	ko00190 Oxidative phosphorylation ko01100 Metabolic pathways ko04145 Phagosome ko04150 mTOR signaling pathway ko04721 Synaptic vesicle cycle ko04966 Collecting duct acid secretion ko05323 Rheumatoid arthritis	Archaeal/vacuolar-type H+-ATPase subunit D/Vma8	C	Energy production and conversion ;	IPR002699 [ATPase, V1 complex, subunit D]
A0A3Q1NNP6	V-type proton ATPase subunit E 1	ATP6V1E1	1466.3	1486.8	1589	1407.9	1364.9	1922.1	0.967454	0.794532	-0.047735	Nonsignificant	None	1	Biological Process:ATP hydrolysis coupled proton transport (GO:0015991)	V-type H+-transporting ATPase subunit E	--	ko00190 Oxidative phosphorylation ko01100 Metabolic pathways ko04145 Phagosome ko04150 mTOR signaling pathway ko04721 Synaptic vesicle cycle ko04966 Collecting duct acid secretion ko05323 Rheumatoid arthritis	--	--	--	IPR002842 [ATPase, V1/A1 complex, subunit E]
Q28029	V-type proton ATPase subunit F	ATP6V1F	1059.5	1086.1	1155.2	1253.1	1097	1197.9	0.930327	0.200853	-0.10419	Nonsignificant	None	1	Biological Process:ion transmembrane transport (GO:0034220)	V-type H+-transporting ATPase subunit F	--	ko00190 Oxidative phosphorylation ko01100 Metabolic pathways ko04145 Phagosome ko04150 mTOR signaling pathway ko04721 Synaptic vesicle cycle ko04966 Collecting duct acid secretion ko05323 Rheumatoid arthritis	Archaeal/vacuolar-type H+-ATPase subunit F/Vma7	C	Energy production and conversion ;	IPR008218 [ATPase, V1 complex, subunit F]
P79251	V-type proton ATPase subunit G 1	ATP6V1G1	145.5	139.5	147.9	160.7	179.4	154.9	0.874545	0.0568095	-0.193395	Nonsignificant	None	--	--	V-type H+-transporting ATPase subunit G	--	ko00190 Oxidative phosphorylation ko01100 Metabolic pathways ko04145 Phagosome ko04150 mTOR signaling pathway ko04721 Synaptic vesicle cycle ko04966 Collecting duct acid secretion ko05323 Rheumatoid arthritis	--	--	--	--
O46563	V-type proton ATPase subunit H	ATP6V1H	1433.7	1513.8	1614.4	1805.1	1694.7	1845.5	0.853441	0.0193789	-0.228636	Nonsignificant	None	1	Biological Process:ATP hydrolysis coupled proton transport (GO:0015991)	V-type H+-transporting ATPase subunit H	--	ko00190 Oxidative phosphorylation ko01100 Metabolic pathways ko04142 Lysosome ko04145 Phagosome ko04150 mTOR signaling pathway ko04721 Synaptic vesicle cycle ko05152 Tuberculosis ko05323 Rheumatoid arthritis	--	--	--	IPR011987 [ATPase, V1 complex, subunit H, C-terminal]
Q45LV2	ATP synthase protein 8	ATP8	1740.8	1586.4	1259.7	1400.6	1176.7	1705.7	1.07095	0.653008	0.0988978	Nonsignificant	None	2	Molecular Function:hydrogen ion transmembrane transporter activity (GO:0015078),Biological Process:ATP synthesis coupled proton transport (GO:0015986)	F-type H+-transporting ATPase subunit 8	--	ko00190 Oxidative phosphorylation ko01100 Metabolic pathways ko05010 Alzheimer's disease ko05012 Parkinson's disease ko05016 Huntington's disease	--	--	--	IPR001421 [ATP synthase protein 8, metazoa]
F1MG81	ATP synthase mitochondrial F1 complex assembly factor 1	ATPAF1	80.7	92.5	105.3	74.6	75.1	110.8	1.0691	0.688888	0.096394	Nonsignificant	None	2	Cellular Component:mitochondrion (GO:0005739),Biological Process:protein complex assembly (GO:0006461)	ATP synthase mitochondrial F1 complex assembly factor 1	--	--	--	--	--	IPR010591 [ATP11]
F1MH20	Ataxin-10	ATXN10	465	455.7	457.1	621.6	629.2	538.8	0.769893	0.0405196	-0.377271	Nonsignificant	None	--	--	ataxin-10	--	--	--	--	--	IPR019156 [Ataxin-10 domain]
A0A3Q1MDP8	Ataxin 2	ATXN2	371.9	309	269.7	306.9	315.6	320.4	1.00817	0.939427	0.0117336	Nonsignificant	None	--	--	--	--	--	--	--	--	IPR009604 [LsmAD domain] ; IPR009818 [Ataxin-2, C-terminal] ; IPR025852 [Ataxin 2, SM domain]
A0A3Q1LW69	Ataxin 2 like	ATXN2L	601.2	582.8	647.9	756.4	788	878.4	0.756109	0.00890084	-0.403335	Nonsignificant	None	--	--	--	--	--	--	--	--	IPR009604 [LsmAD domain] ; IPR009818 [Ataxin-2, C-terminal] ; IPR025852 [Ataxin 2, SM domain]
A0A3Q1M9N4	AU RNA binding methylglutaconyl-CoA hydratase	AUH	1695.3	1698.6	1987.9	1388.9	1347.2	1931.2	1.15309	0.323388	0.205501	Nonsignificant	None	2	Molecular Function:catalytic activity (GO:0003824),Biological Process:metabolic process (GO:0008152)	--	--	--	Enoyl-CoA hydratase/carnithine racemase	I	Lipid transport and metabolism ;	IPR001753 [Crotonase superfamily]
Q3ZC65	AUP1 lipid droplet regulating VLDL assembly factor	AUP1	175.4	182.1	229.8	187.9	164.1	242.4	0.988055	0.93849	-0.0173365	Nonsignificant	None	1	Molecular Function:protein binding (GO:0005515)	ancient ubiquitous protein 1	--	--	--	--	--	IPR003892 [Ubiquitin system component Cue]
A0A3Q1NA18	Apoptosis and caspase activation inhibitor	AVEN	654.9	691.7	622.7	566.1	592.2	597.9	1.12134	0.0329436	0.165226	Nonsignificant	None	--	--	--	--	--	--	--	--	--
A0A3Q1MRN2	Receptor protein-tyrosine kinase	AXL	1126.5	1194.9	1067.3	960.4	1002.3	1054.8	1.12302	0.0542662	0.167378	Nonsignificant	None	3	Molecular Function:protein kinase activity (GO:0004672),Molecular Function:protein binding (GO:0005515),Biological Process:protein phosphorylation (GO:0006468)	AXL receptor tyrosine kinase	2.7.10.1	ko01521 EGFR tyrosine kinase inhibitor resistance	Ankyrin repeat	T	Signal transduction mechanisms ;	IPR001245 [Serine-threonine/tyrosine-protein kinase catalytic domain] ; IPR003961 [Fibronectin type III]
A0A452DK44	Zinc-alpha-2-glycoprotein	AZGP1	4085.8	4287.8	5357.2	5055.5	5367.8	4520.6	0.918823	0.434141	-0.122141	Nonsignificant	None	--	--	--	--	--	--	--	--	IPR003597 [Immunoglobulin C1-set] ; IPR011161 [MHC class I-like antigen recognition-like]
P01888	Beta-2-microglobulin	B2M	1580.6	1410.6	1542.4	1708.5	1743.5	1566.7	0.903342	0.0962444	-0.146657	Nonsignificant	None	--	--	beta-2-microglobulin	--	ko04612 Antigen processing and presentation	--	--	--	IPR003597 [Immunoglobulin C1-set]
F1MKA0	Beta 3-glucosyltransferase	B3GLCT	1301.5	1256.7	1243.1	955.7	955.5	990.7	1.30993	0.000144333	0.389495	Nonsignificant	None	1	Cellular Component:membrane (GO:0016020)	glycoprotein-N-acetylgalactosamine 3-beta-galactosyltransferase	2.4.1.122	ko00512 Mucin type O-glycan biosynthesis ko01100 Metabolic pathways	--	--	--	IPR003378 [Fringe-like]
P08037	Beta-1,4-galactosyltransferase 1	B4GALT1	767	710.2	847.9	1040.4	1031.7	1036.4	0.747981	0.0222565	-0.418926	Nonsignificant	None	--	--	--	--	ko00052 Galactose metabolism ko00510 N-Glycan biosynthesis ko00514 Other types of O-glycan biosynthesis ko00515 Mannose type O-glycan biosynthesis ko00533 Glycosaminoglycan biosynthesis - keratan sulfate ko00601 Glycosphingolipid biosynthesis - lacto and neolacto series ko01100 Metabolic pathways	Glycosyltransferase, GT2 family	G	Carbohydrate transport and metabolism ;	IPR027791 [Galactosyltransferase, C-terminal] ; IPR027995 [Galactosyltransferase, N-terminal]
A6QQW8	BRISC and BRCA1-A complex member 2	BABAM2	142.2	120.6	118.4	146.1	153.7	142.1	0.862639	0.071846	-0.213172	Nonsignificant	None	--	--	BRCA1-A complex subunit BRE	--	ko03440 Homologous recombination	--	--	--	IPR010358 [Brain/reproductive organ-expressed protein]
Q148J7	BAG family molecular chaperone regulator 1	BAG1	470.2	465.3	456.8	470.6	517.1	517.3	0.925116	0.0789352	-0.112293	Nonsignificant	None	2	Molecular Function:protein binding (GO:0005515),Molecular Function:chaperone binding (GO:0051087)	BCL2-associated athanogene 1	--	ko04141 Protein processing in endoplasmic reticulum	--	--	--	IPR000626 [Ubiquitin domain] ; IPR003103 [BAG domain]
F1MIU2	BAG cochaperone 3	BAG3	5659.5	5342	5411.7	4425.2	4481.9	5338.7	1.15214	0.0807417	0.20432	Nonsignificant	None	2	Molecular Function:protein binding (GO:0005515),Molecular Function:chaperone binding (GO:0051087)	BCL2-associated athanogene 3	--	--	--	--	--	IPR001202 [WW domain] ; IPR003103 [BAG domain]
Q2TA08	BAG family molecular chaperone regulator 5	BAG5	615.1	590.6	604.1	642.9	646.1	718.3	0.901609	0.0619819	-0.149426	Nonsignificant	None	1	Molecular Function:chaperone binding (GO:0051087)	BCL2-associated athanogene 5	--	--	--	--	--	IPR003103 [BAG domain]
F1MY28	BCL2-associated athanogene 6	BAG6	1388.3	1357.3	1446.1	1577.2	1626.4	1809.7	0.836116	0.0220928	-0.258225	Nonsignificant	None	1	Molecular Function:protein binding (GO:0005515)	--	--	--	Ubiquitin	O	Posttranslational modification, protein turnover, chaperones ;	IPR000626 [Ubiquitin domain] ; IPR021925 [Protein of unknown function DUF3538]
A0A3Q1NIC2	Brain-specific angiogenesis inhibitor 1-associated protein 2	BAIAP2	793.7	802.1	957.6	844.9	844.5	925.7	0.976406	0.747975	-0.0344466	Nonsignificant	None	2	Molecular Function:protein binding (GO:0005515),Biological Process:plasma membrane organization (GO:0007009)	BAI1-associated protein 2	--	ko04520 Adherens junction ko04810 Regulation of actin cytoskeleton	--	--	--	IPR001452 [SH3 domain] ; IPR013606 [IMD/I-BAR domain]
Q05KI7	BCL2-antagonist/killer 1	BAK1	679.6	680.5	665.7	551.8	616.7	485.9	1.22449	0.0795127	0.292184	Nonsignificant	None	1	Biological Process:regulation of apoptotic process (GO:0042981)	Bcl-2 homologous antagonist/killer	--	ko01524 Platinum drug resistance ko04141 Protein processing in endoplasmic reticulum ko04210 Apoptosis ko04215 Apoptosis - multiple species ko05165 Human papillomavirus infection ko05167 Kaposi's sarcoma-associated herpesvirus infection ko05200 Pathways in cancer ko05202 Transcriptional misregulation in cancer ko05203 Viral carcinogenesis ko05206 MicroRNAs in cancer ko05210 Colorectal cancer ko05…	--	--	--	IPR026298 [Blc2 family]
P61283	Barrier-to-autointegration factor	BANF1	2465.3	2576.8	2630.6	3585.6	3402.5	3096.7	0.760818	0.00594197	-0.394376	Nonsignificant	None	1	Molecular Function:DNA binding (GO:0003677)	barrier-to-autointegration factor	--	--	--	--	--	IPR004122 [Barrier- to-autointegration factor, BAF]
Q32LD1	Chromatin complexes subunit BAP18	BAP18	375.7	372.2	399.3	545.6	550.1	418.8	0.757478	0.0492695	-0.400725	Nonsignificant	None	--	--	--	--	--	--	--	--	--
P80724	Brain acid soluble protein 1	BASP1	461.4	450.9	451.6	768.1	729.7	553	0.665058	0.0740778	-0.588449	Nonsignificant	None	--	--	brain acid soluble protein 1	--	--	--	--	--	IPR008408 [Brain acid soluble protein 1]
E1B6X6	Bromodomain adjacent to zinc finger domain 1B	BAZ1B	70.7	69.2	67.2	71.8	78.8	72.7	0.927452	0.0895814	-0.108656	Nonsignificant	None	1	Molecular Function:protein binding (GO:0005515)	bromodomain adjacent to zinc finger domain protein 1B	--	--	--	--	--	IPR001487 [Bromodomain] ; IPR013136 [WSTF/Acf1/Cbp146] ; IPR019787 [Zinc finger, PHD-finger] ; IPR028941 [WHIM2 domain] ; IPR028942 [WHIM1 domain]
Q9MZ08	Basal cell adhesion molecule	BCAM	6323.5	5956.3	4882.8	6449.5	6048.9	5483.6	0.954432	0.624005	-0.0672854	Nonsignificant	None	1	Molecular Function:protein binding (GO:0005515)	Lutheran blood group glycoprotein	--	--	--	--	--	IPR007110 [Immunoglobulin-like domain] ; IPR013162 [CD80-like, immunoglobulin C2-set]
Q5E9F1	B-cell receptor-associated protein	BCAP31	7508.7	7629	7376.3	9816.5	8742.3	11891.1	0.739378	0.102549	-0.435615	Nonsignificant	None	3	Cellular Component:endoplasmic reticulum (GO:0005783),Biological Process:intracellular protein transport (GO:0006886),Cellular Component:integral component of membrane (GO:0016021)	B-cell receptor-associated protein 31	--	ko04141 Protein processing in endoplasmic reticulum ko05165 Human papillomavirus infection	--	--	--	IPR008417 [B-cell receptor-associated protein 29/31]
Q5E9D4	Pre-mRNA-splicing factor SPF27	BCAS2	80.6	67.7	77.4	74.6	85.2	84.6	0.923486	0.295396	-0.114838	Nonsignificant	None	1	Biological Process:mRNA processing (GO:0006397)	pre-mRNA-splicing factor SPF27	--	ko03040 Spliceosome	--	--	--	IPR008409 [Pre-mRNA-splicing factor SPF27]
Q0V8J6	Branched-chain-amino-acid aminotransferase (Fragment)	BCAT2	3319.6	3089	3133.5	4153.5	4058.5	3065.6	0.846111	0.178504	-0.241081	Nonsignificant	None	2	Molecular Function:catalytic activity (GO:0003824),Biological Process:metabolic process (GO:0008152)	branched-chain amino acid aminotransferase	2.6.1.42	ko00270 Cysteine and methionine metabolism ko00280 Valine, leucine and isoleucine degradation ko00290 Valine, leucine and isoleucine biosynthesis ko00770 Pantothenate and CoA biosynthesis ko01100 Metabolic pathways ko01210 2-Oxocarboxylic acid metabolism ko01230 Biosynthesis of amino acids	Branched-chain amino acid aminotransferase/4-amino-4-deoxychorismate lyase	EH	Amino acid transport and metabolism ; Coenzyme transport and metabolism ;	IPR001544 [Aminotransferase class IV]
P32749	Cholinesterase	BCHE	1565.6	1642.2	1531.3	1411	1273	1614	1.10263	0.23149	0.140948	Nonsignificant	None	--	--	cholinesterase	3.1.1.8	--	Carboxylesterase type B	I	Lipid transport and metabolism ;	IPR002018 [Carboxylesterase, type B] ; IPR014788 [Acetylcholinesterase, tetramerisation domain]
P11178	2-oxoisovalerate dehydrogenase subunit alpha, mitochondrial	BCKDHA	2364.3	2310.4	3016	2315.3	2217.8	2792.9	1.04978	0.694727	0.0700892	Nonsignificant	None	1	Biological Process:metabolic process (GO:0008152)	2-oxoisovalerate dehydrogenase E1 component alpha subunit	1.2.4.4	ko00280 Valine, leucine and isoleucine degradation ko00640 Propanoate metabolism ko01100 Metabolic pathways	TPP-dependent pyruvate or acetoin dehydrogenase subunit alpha	C	Energy production and conversion ;	IPR001017 [Dehydrogenase, E1 component]
P21839	2-oxoisovalerate dehydrogenase subunit beta, mitochondrial	BCKDHB	1518.5	1527.5	1960.7	1307.6	1199.8	1698.4	1.19043	0.273152	0.25148	Nonsignificant	None	--	--	2-oxoisovalerate dehydrogenase E1 component beta subunit	1.2.4.4	ko00280 Valine, leucine and isoleucine degradation ko00640 Propanoate metabolism ko01100 Metabolic pathways	Pyruvate/2-oxoglutarate/acetoin dehydrogenase complex, dehydrogenase (E1) component	C	Energy production and conversion ;	IPR005475 [Transketolase-like, pyrimidine-binding domain] ; IPR033248 [Transketolase, C-terminal domain]
Q2KJG8	[3-methyl-2-oxobutanoate dehydrogenase [lipoamide]] kinase, mitochondrial	BCKDK	202.8	207.4	208.8	188.5	156.8	208.3	1.11814	0.282481	0.161095	Nonsignificant	None	--	--	[3-methyl-2-oxobutanoate dehydrogenase (acetyl-transferring)] kinase	2.7.11.4	--	Signal transduction histidine kinase regulating C4-dicarboxylate transport system	T	Signal transduction mechanisms ;	IPR003594 [Histidine kinase-like ATPase, C-terminal domain] ; IPR018955 [Branched-chain alpha-ketoacid dehydrogenase kinase/Pyruvate dehydrogenase kinase, N-terminal]
F1MNK0	BCL2 like 13	BCL2L13	1376.6	1341.3	1573.5	1201.9	1120.4	1699.4	1.06706	0.668483	0.0936429	Nonsignificant	None	1	Biological Process:regulation of apoptotic process (GO:0042981)	Bcl-2-like protein 13	--	ko04137 Mitophagy - animal ko05134 Legionellosis	--	--	--	IPR026298 [Blc2 family]
Q02337	D-beta-hydroxybutyrate dehydrogenase, mitochondrial	BDH1	4670.8	5376.7	7713.5	4097.6	3988.4	4049.6	1.46355	0.178101	0.549467	Nonsignificant	None	--	--	3-hydroxybutyrate dehydrogenase	1.1.1.30	ko00072 Synthesis and degradation of ketone bodies ko00650 Butanoate metabolism ko01100 Metabolic pathways	NAD(P)-dependent dehydrogenase, short-chain alcohol dehydrogenase family	IQR	Lipid transport and metabolism ; Secondary metabolites biosynthesis, transport and catabolism ; General function prediction only ;	IPR002347 [Short-chain dehydrogenase/reductase SDR]
F1MLA4	3-hydroxybutyrate dehydrogenase type 2	BDH2	294.1	331	368.2	365.9	383.8	420.4	0.848902	0.0922114	-0.23633	Nonsignificant	None	--	--	3-hydroxybutyrate dehydrogenase	1.1.1.30	ko00072 Synthesis and degradation of ketone bodies ko00650 Butanoate metabolism ko01100 Metabolic pathways	NAD(P)-dependent dehydrogenase, short-chain alcohol dehydrogenase family	IQR	Lipid transport and metabolism ; Secondary metabolites biosynthesis, transport and catabolism ; General function prediction only ;	--
P21809	Biglycan	BGN	19650	20536.3	19260.8	28779.5	35432.6	16031.9	0.740829	0.347338	-0.432787	Nonsignificant	None	1	Molecular Function:protein binding (GO:0005515)	biglycan	--	--	Leucine-rich repeat (LRR) protein	K	Transcription ;	IPR000372 [Leucine-rich repeat N-terminal domain] ; IPR001611 [Leucine-rich repeat]
G3N3P0	BICD cargo adaptor 2	BICD2	172.5	179.4	159.6	161.2	174.1	166.6	1.01913	0.667088	0.0273343	Nonsignificant	None	2	Cellular Component:Golgi apparatus (GO:0005794),Biological Process:transport (GO:0006810)	protein bicaudal D	--	--	--	--	--	IPR018477 [Bicaudal-D protein, microtubule-associated]
Q05KI6	BH3-interacting domain death agonist	BID1	443.9	447.4	403.8	380	401	376.2	1.11917	0.0451033	0.162425	Nonsignificant	None	2	Cellular Component:cytoplasm (GO:0005737),Biological Process:positive regulation of apoptotic process (GO:0043065)	BH3 interacting domain death agonist	--	ko01524 Platinum drug resistance ko04071 Sphingolipid signaling pathway ko04115 p53 signaling pathway ko04210 Apoptosis ko04215 Apoptosis - multiple species ko04217 Necroptosis ko04650 Natural killer cell mediated cytotoxicity ko04932 Non-alcoholic fatty liver disease (NAFLD) ko05010 Alzheimer's disease ko05014 Amyotrophic lateral sclerosis (ALS) ko05152 Tuberculosis ko05167 Kaposi's sarcoma-asso…	--	--	--	IPR010479 [BH3-interacting domain death agonist]
Q2KJ23	Bridging integrator 1	BIN1	11117.7	10682.8	10116.9	7057.8	6909.9	7000.9	1.52215	0.00541035	0.606113	Significant	up	2	Molecular Function:protein binding (GO:0005515),Cellular Component:cytoplasm (GO:0005737)	amphiphysin	--	ko04144 Endocytosis ko04666 Fc gamma R-mediated phagocytosis	--	--	--	IPR001452 [SH3 domain] ; IPR004148 [BAR domain]
A0A3Q1M4A1	Bridging integrator 3	BIN3	131.1	107.7	116.3	158.7	152.4	123.4	0.817261	0.108287	-0.291131	Nonsignificant	None	2	Molecular Function:protein binding (GO:0005515),Cellular Component:cytoplasm (GO:0005737)	bridging integrator 3	--	--	--	--	--	IPR004148 [BAR domain]
A0A3Q1N8N0	Baculoviral IAP repeat containing 6	BIRC6	86.5	107.7	93.3	80	86.4	108.8	1.04469	0.721993	0.0630815	Nonsignificant	None	3	Molecular Function:ubiquitin-protein transferase activity (GO:0004842),Biological Process:apoptotic process (GO:0006915),Biological Process:regulation of cytokinesis (GO:0032465)	baculoviral IAP repeat-containing protein 6 (apollon)	2.3.2.23	ko04120 Ubiquitin mediated proteolysis ko04215 Apoptosis - multiple species	--	--	--	IPR000608 [Ubiquitin-conjugating enzyme E2] ; IPR001370 [BIR repeat] ; IPR022103 [Baculoviral IAP repeat-containing protein 6]
E1BL29	Bleomycin hydrolase	BLMH	3066.1	2825.6	2746.2	2543	2484.4	2744.5	1.11143	0.0809511	0.152413	Nonsignificant	None	2	Molecular Function:cysteine-type endopeptidase activity (GO:0004197),Biological Process:proteolysis (GO:0006508)	bleomycin hydrolase	3.4.22.40	--	Aminopeptidase C	E	Amino acid transport and metabolism ;	IPR004134 [Peptidase C1B, bleomycin hydrolase]
Q2NKW0	Biogenesis of lysosome-related organelles complex 1 subunit 1	BLOC1S1	1259	1341.2	1011.6	1075.9	1057.7	941.8	1.17442	0.171864	0.231944	Nonsignificant	None	1	Cellular Component:BLOC-1 complex (GO:0031083)	biogenesis of lysosome-related organelles complex 1 subunit 1	--	--	--	--	--	IPR009395 [Biogenesis of lysosome-related organelles complex 1 subunit 1]
A5PJP1	Biogenesis of lysosome-related organelles complex 1 subunit 3	BLOC1S3	456.2	415.9	422.9	408.3	434.2	449.1	1.00263	0.950692	0.00379275	Nonsignificant	None	--	--	biogenesis of lysosome-related organelles complex 1 subunit 3	--	--	--	--	--	IPR017245 [BLOC-1 complex, subunit 3]
A0A3Q1MQ83	Biliverdin reductase A	BLVRA	3041.6	3253.5	3426.7	3461.4	3363.1	4471.6	0.860633	0.230488	-0.216529	Nonsignificant	None	5	Molecular Function:biliverdin reductase activity (GO:0004074),Molecular Function:zinc ion binding (GO:0008270),Molecular Function:oxidoreductase activity (GO:0016491),Biological Process:heme catabolic process (GO:0042167),Biological Process:oxidation-reduction process (GO:0055114)	biliverdin reductase	1.3.1.24	ko00860 Porphyrin and chlorophyll metabolism ko01100 Metabolic pathways	Predicted dehydrogenase	R	General function prediction only ;	IPR000683 [Oxidoreductase, N-terminal] ; IPR015249 [Biliverdin reductase, catalytic]
P52556	Flavin reductase (NADPH)	BLVRB	4099.2	4257.3	4571.1	4161.2	4063.5	4622.4	1.00627	0.909299	0.00901173	Nonsignificant	None	--	--	--	--	ko00740 Riboflavin metabolism ko00860 Porphyrin and chlorophyll metabolism ko01100 Metabolic pathways	Uncharacterized conserved protein YbjT, contains NAD(P)-binding and DUF2867 domains	R	General function prediction only ;	IPR016040 [NAD(P)-binding domain]
F1N353	BCL2 interacting protein 1	BNIP1	1889.5	1956.6	2152.1	2276.8	2239.1	2439.4	0.862393	0.0331106	-0.213583	Nonsignificant	None	--	--	protein transport protein SEC20	--	ko04130 SNARE interactions in vesicular transport	--	--	--	IPR005606 [Sec20]
K7QF87	MHC class I antigen	BoLA	832.2	271.4	131.7	136.5	128.1	142.4	3.03514	0.326103	1.60176	Nonsignificant	None	2	Biological Process:immune response (GO:0006955),Biological Process:antigen processing and presentation (GO:0019882)	major histocompatibility complex, class I	--	ko04144 Endocytosis ko04145 Phagosome ko04218 Cellular senescence ko04514 Cell adhesion molecules (CAMs) ko04612 Antigen processing and presentation ko04940 Type I diabetes mellitus ko05165 Human papillomavirus infection ko05166 HTLV-I infection ko05167 Kaposi's sarcoma-associated herpesvirus infection ko05168 Herpes simplex infection ko05169 Epstein-Barr virus infection ko05203 Viral carcinogene…	--	--	--	IPR003597 [Immunoglobulin C1-set] ; IPR010579 [MHC class I, alpha chain, C-terminal] ; IPR011161 [MHC class I-like antigen recognition-like]
Q3T138	BolA-like protein 1	BOLA1	318.7	347.9	289.2	382.7	350	419	0.829904	0.0670279	-0.268984	Nonsignificant	None	--	--	BolA-like protein 1	--	--	Stress-induced morphogen (activity unknown)	T	Signal transduction mechanisms ;	IPR002634 [BolA protein]
F1MYN0	Uncharacterized protein	BOLA2B	127.4	136	159	148.1	144.6	174.9	0.903336	0.324942	-0.146665	Nonsignificant	None	--	--	--	--	--	Acid stress-induced BolA-like protein IbaG/YrbA, predicted regulator of iron metabolism	T	Signal transduction mechanisms ;	IPR002634 [BolA protein]
Q5XWD0	MHC class II antigen	BoLA-DQA	293.7	238.8	195.3	272.1	299.3	230.3	0.907821	0.518447	-0.13952	Nonsignificant	None	4	Biological Process:immune response (GO:0006955),Cellular Component:membrane (GO:0016020),Biological Process:antigen processing and presentation (GO:0019882),Cellular Component:MHC class II protein complex (GO:0042613)	major histocompatibility complex, class II	--	ko04145 Phagosome ko04514 Cell adhesion molecules (CAMs) ko04612 Antigen processing and presentation ko04640 Hematopoietic cell lineage ko04658 Th1 and Th2 cell differentiation ko04659 Th17 cell differentiation ko04672 Intestinal immune network for IgA production ko04940 Type I diabetes mellitus ko05140 Leishmaniasis ko05145 Toxoplasmosis ko05150 Staphylococcus aureus infection ko05152 Tuberculos…	--	--	--	IPR001003 [MHC class II, alpha chain, N-terminal] ; IPR003597 [Immunoglobulin C1-set] ; IPR032431 [Immunoglobulin C1-set, C-terminal extension]
Q05K81	MHC class II antigen (Fragment)	BoLA-DQA1	615.9	430.5	389	457.1	464.1	387.7	1.09665	0.598765	0.133098	Nonsignificant	None	4	Biological Process:immune response (GO:0006955),Cellular Component:membrane (GO:0016020),Biological Process:antigen processing and presentation (GO:0019882),Cellular Component:MHC class II protein complex (GO:0042613)	major histocompatibility complex, class II	--	ko04145 Phagosome ko04514 Cell adhesion molecules (CAMs) ko04612 Antigen processing and presentation ko04640 Hematopoietic cell lineage ko04658 Th1 and Th2 cell differentiation ko04659 Th17 cell differentiation ko04672 Intestinal immune network for IgA production ko04940 Type I diabetes mellitus ko05140 Leishmaniasis ko05145 Toxoplasmosis ko05150 Staphylococcus aureus infection ko05152 Tuberculos…	--	--	--	IPR001003 [MHC class II, alpha chain, N-terminal]
A0A2S1GHW0	MHC class II antigen (Fragment)	BoLA-DQA2	708.4	376.2	270.4	521.1	556.8	260.9	1.0121	0.97494	0.0173524	Nonsignificant	None	--	--	major histocompatibility complex, class II	--	ko04145 Phagosome ko04514 Cell adhesion molecules (CAMs) ko04612 Antigen processing and presentation ko04640 Hematopoietic cell lineage ko04658 Th1 and Th2 cell differentiation ko04659 Th17 cell differentiation ko04672 Intestinal immune network for IgA production ko04940 Type I diabetes mellitus ko05140 Leishmaniasis ko05145 Toxoplasmosis ko05150 Staphylococcus aureus infection ko05152 Tuberculos…	--	--	--	IPR003597 [Immunoglobulin C1-set]
Q3ZCL4	Major histocompatibility complex, class II, DR alpha	BOLA-DRA	2231.9	1681	1644.1	2435.4	2205.5	2143.1	0.819133	0.123076	-0.28783	Nonsignificant	None	4	Biological Process:immune response (GO:0006955),Cellular Component:membrane (GO:0016020),Biological Process:antigen processing and presentation (GO:0019882),Cellular Component:MHC class II protein complex (GO:0042613)	major histocompatibility complex, class II	--	ko04145 Phagosome ko04514 Cell adhesion molecules (CAMs) ko04612 Antigen processing and presentation ko04640 Hematopoietic cell lineage ko04658 Th1 and Th2 cell differentiation ko04659 Th17 cell differentiation ko04672 Intestinal immune network for IgA production ko04940 Type I diabetes mellitus ko05140 Leishmaniasis ko05145 Toxoplasmosis ko05150 Staphylococcus aureus infection ko05152 Tuberculos…	--	--	--	IPR001003 [MHC class II, alpha chain, N-terminal] ; IPR003597 [Immunoglobulin C1-set] ; IPR032431 [Immunoglobulin C1-set, C-terminal extension]
Q8MHP0	MHC class II antigen	BoLA-DRB3	1052.8	746.1	688.9	913.2	917.7	953.8	0.893382	0.473871	-0.162651	Nonsignificant	None	4	Biological Process:immune response (GO:0006955),Cellular Component:membrane (GO:0016020),Biological Process:antigen processing and presentation (GO:0019882),Cellular Component:MHC class II protein complex (GO:0042613)	major histocompatibility complex, class II	--	ko04145 Phagosome ko04514 Cell adhesion molecules (CAMs) ko04612 Antigen processing and presentation ko04640 Hematopoietic cell lineage ko04658 Th1 and Th2 cell differentiation ko04659 Th17 cell differentiation ko04672 Intestinal immune network for IgA production ko04940 Type I diabetes mellitus ko05140 Leishmaniasis ko05145 Toxoplasmosis ko05150 Staphylococcus aureus infection ko05152 Tuberculos…	--	--	--	IPR000353 [MHC class II, beta chain, N-terminal] ; IPR003597 [Immunoglobulin C1-set]
H6V5F1	MHC class I antigen (Fragment)	BoLA-N	903.2	476.4	286.1	336.5	244.3	286.8	1.91989	0.281045	0.941027	Nonsignificant	None	2	Biological Process:immune response (GO:0006955),Biological Process:antigen processing and presentation (GO:0019882)	major histocompatibility complex, class I	--	ko04144 Endocytosis ko04145 Phagosome ko04218 Cellular senescence ko04514 Cell adhesion molecules (CAMs) ko04612 Antigen processing and presentation ko04940 Type I diabetes mellitus ko05165 Human papillomavirus infection ko05166 HTLV-I infection ko05167 Kaposi's sarcoma-associated herpesvirus infection ko05168 Herpes simplex infection ko05169 Epstein-Barr virus infection ko05203 Viral carcinogene…	--	--	--	IPR003597 [Immunoglobulin C1-set] ; IPR010579 [MHC class I, alpha chain, C-terminal] ; IPR011161 [MHC class I-like antigen recognition-like]
A0A3Q1LNT2	BLOC-1-related complex subunit 5	BORCS5	377.5	367.4	407.3	386	391	424.1	0.959287	0.389969	-0.0599651	Nonsignificant	None	--	--	BLOC-1 related complex subunit 5	--	--	--	--	--	IPR018780 [Tumour suppressor protein, LOH1CR12]
A0A0N4STM9	BLOC-1-related complex subunit 6	BORCS6	459.6	451.6	457.5	490.1	502.1	536.8	0.89516	0.0197488	-0.159782	Nonsignificant	None	--	--	BLOC-1 related complex subunit 6	--	--	--	--	--	IPR019314 [BLOC-1-related complex subunit 6]
Q2KIB7	BLOC-1-related complex subunit 7	BORCS7	271.8	258.9	302.9	283.8	293.2	311.8	0.937894	0.299094	-0.0925035	Nonsignificant	None	--	--	BLOC-1 related complex subunit 7	--	--	--	--	--	IPR032143 [BLOC-1-related complex subunit 7]
Q3T014	Bisphosphoglycerate mutase	BPGM	463.3	398.3	427.1	572.2	688.9	531.3	0.71898	0.0298327	-0.475976	Nonsignificant	None	--	--	--	--	ko00010 Glycolysis / Gluconeogenesis ko00260 Glycine, serine and threonine metabolism ko01100 Metabolic pathways	Phosphoglycerate mutase (BPG-dependent)	G	Carbohydrate transport and metabolism ;	IPR013078 [Histidine phosphatase superfamily, clade-1]
Q2KIX6	Biphenyl hydrolase-like (Serine hydrolase)	BPHL	4844.2	4739.7	4832.4	3749.1	3519.5	4484.3	1.22662	0.0908829	0.294684	Nonsignificant	None	--	--	valacyclovir hydrolase	3.1.-.-	--	Lysophospholipase, alpha-beta hydrolase superfamily	I	Lipid transport and metabolism ;	IPR000073 [Alpha/beta hydrolase fold-1]
A0A3Q1MCU7	3(2),5-bisphosphate nucleotidase 1	BPNT1	3137.5	3268.9	3539.5	3960.2	3854.9	4380.7	0.815518	0.0197909	-0.294211	Nonsignificant	None	1	Biological Process:phosphatidylinositol phosphorylation (GO:0046854)	3'(2'), 5'-bisphosphate nucleotidase	3.1.3.7	ko00920 Sulfur metabolism ko01100 Metabolic pathways	3'-Phosphoadenosine 5'-phosphosulfate (PAPS) 3'-phosphatase	P	Inorganic ion transport and metabolism ;	IPR000760 [Inositol monophosphatase-like]
A0A452DIR7	Golgi-resident adenosine 3,5-bisphosphate 3-phosphatase	BPNT2	52.5	65.2	64	58.5	70.5	65.5	0.93419	0.468923	-0.0982117	Nonsignificant	None	1	Biological Process:phosphatidylinositol phosphorylation (GO:0046854)	--	--	ko00562 Inositol phosphate metabolism ko00920 Sulfur metabolism ko01100 Metabolic pathways ko04070 Phosphatidylinositol signaling system	3'-Phosphoadenosine 5'-phosphosulfate (PAPS) 3'-phosphatase	P	Inorganic ion transport and metabolism ;	IPR000760 [Inositol monophosphatase-like]
F1N3J5	Bromodomain containing 9	BRD9	813.2	730.5	917	859.7	955.1	791.9	0.94399	0.534937	-0.0831558	Nonsignificant	None	1	Molecular Function:protein binding (GO:0005515)	bromodomain-containing protein 9	--	--	--	--	--	IPR001487 [Bromodomain] ; IPR021900 [Protein of unknown function DUF3512]
A8YXX8	BRICK1 subunit of SCAR/WAVE actin nucleating complex	BRK1	1118	1051.7	1021	1444.5	1444.1	1374.5	0.748446	0.000634567	-0.41803	Nonsignificant	None	--	--	chromosome 3 open reading frame 10	--	ko04810 Regulation of actin cytoskeleton	--	--	--	--
P39873	Brain ribonuclease	BRN	1052.9	934.7	965.5	1966.4	2563.1	1337.7	0.503324	0.109569	-0.990442	Nonsignificant	None	--	--	pancreatic ribonuclease	3.1.27.5	--	--	--	--	IPR023412 [Ribonuclease A-domain]
F1MU85	BRO1 domain- and CAAX motif-containing protein	BROX	648.7	622.6	667	731.1	704.9	681.4	0.915415	0.0363886	-0.127502	Nonsignificant	None	--	--	--	--	--	--	--	--	IPR004328 [BRO1 domain]
Q3ZBX0	Basigin	BSG	8009.1	9351.8	12781.5	12583.5	12407.7	19364.8	0.679556	0.153602	-0.557335	Nonsignificant	None	--	--	basigin	--	--	--	--	--	--
J7M5G6	Bone marrow stromal antigen 2 type A-1	bst-2A1	533.3	486.1	497.4	606	605.1	628	0.824751	0.00260855	-0.277969	Nonsignificant	None	1	Biological Process:defense response to virus (GO:0051607)	bone marrow stromal cell antigen 2	--	--	--	--	--	IPR024886 [Bone marrow stromal antigen 2]
Q2KIY7	Transcription factor BTF3 homolog 4	BTF3L4	869.4	738.4	700.4	756.4	874.2	755.5	0.967353	0.708295	-0.0478863	Nonsignificant	None	--	--	nascent polypeptide-associated complex subunit beta	--		--	--	--	IPR002715 [Nascent polypeptide-associated complex NAC domain]
G3N208	Butyrophilin like 9	BTNL9	262.3	306.3	318.5	249	242.4	275.8	1.15628	0.114873	0.209494	Nonsignificant	None	1	Molecular Function:protein binding (GO:0005515)	butyrophilin	--	--	--	--	--	IPR003877 [SPRY domain] ; IPR006574 [SPRY-associated] ; IPR013106 [Immunoglobulin V-set domain]
Q1JQB2	Mitotic checkpoint protein BUB3	BUB3	645.1	581.9	588.9	620.1	669.5	623	0.949441	0.276739	-0.0748504	Nonsignificant	None	1	Molecular Function:protein binding (GO:0005515)	cell cycle arrest protein BUB3	--	ko04110 Cell cycle ko05166 HTLV-I infection	Predicted NTPase, NACHT family domain	T	Signal transduction mechanisms ;	IPR001680 [WD40 repeat]
Q2NKU3	Protein BUD31 homolog	BUD31	399.2	342.7	337.8	444	436.4	484	0.791337	0.0182287	-0.337636	Nonsignificant	None	1	Cellular Component:nucleus (GO:0005634)	bud site selection protein 31	--	ko03040 Spliceosome	--	--	--	IPR001748 [G10 protein]
F1MZK4	Basic leucine zipper and W2 domains 1	BZW1	3026.3	2858.8	3062	3693.7	3819.5	4018.2	0.77589	0.00160795	-0.366076	Nonsignificant	None	1	Molecular Function:protein binding (GO:0005515)	--	--	--	--	--	--	IPR003307 [W2 domain]
A6H7D7	BZW2 protein	BZW2	465.6	476.2	521.6	401.1	376.8	402.4	1.23985	0.00779311	0.310171	Nonsignificant	None	1	Molecular Function:protein binding (GO:0005515)	--	--	--	--	--	--	IPR003307 [W2 domain]
A0A3Q1M537	Chromosome 10 C15orf48 homolog	C10H15orf48	637.4	575.8	529.9	547.7	544.1	589.5	1.03676	0.581362	0.0520782	Nonsignificant	None	--	--	--	--	--	--	--	--	IPR010530 [NADH-ubiquinone reductase complex 1 MLRQ subunit]
Q1RMH0	C11HXORF26 protein (Fragment)	C11HXORF26	1384.8	1363	1388.8	1458.4	1418.4	1441.7	0.957879	0.0126437	-0.0620848	Nonsignificant	None	--	--	--	--	--	--	--	--	IPR021148 [Polysaccharide biosynthesis domain]
Q58D33	MYG1 protein	C12orf10	185	153.6	169.5	281.1	280.7	287.9	0.597976	0.000262125	-0.741841	Significant	down	--	--	--	--	--	Uncharacterized protein, UPF0160 family	S	Function unknown ;	IPR003226 [Metal-dependent protein hydrolase]
A0A3Q1MF92	Chromosome 13 C20orf27 homolog	C13H20orf27	216.3	189.9	174.3	190.5	180.2	186	1.04275	0.563541	0.060396	Nonsignificant	None	--	--	--	--	--	--	--	--	IPR026794 [Uncharacterised protein family UPF0687]
A0A3Q1MKU7	Chromosome 18 C19orf33 homolog	C18H19orf33	221.5	261.8	218.8	183.4	179.4	160.3	1.34219	0.0188017	0.42459	Nonsignificant	None	1	Cellular Component:nucleus (GO:0005634)	--	--	--	--	--	--	IPR026621 [Immortalization up-regulated protein]
Q5E9E3	Complement C1q subcomponent subunit A	C1QA	337.6	295.1	357.1	521.1	582.6	381.6	0.666397	0.0567001	-0.585545	Nonsignificant	None	--	--	complement C1q subcomponent subunit A	--	ko04610 Complement and coagulation cascades ko05020 Prion diseases ko05133 Pertussis ko05142 Chagas disease (American trypanosomiasis) ko05150 Staphylococcus aureus infection ko05322 Systemic lupus erythematosus	Type V secretory pathway, adhesin AidA	MU	Cell wall/membrane/envelope biogenesis ; Intracellular trafficking, secretion, and vesicular transport ;	IPR001073 [C1q domain] ; IPR008160 [Collagen triple helix repeat]
Q3T0B6	Complement component 1 Q subcomponent-binding protein, mitochondrial	C1QBP	3371	3471.6	3793.9	3422.8	3381.3	3945.7	0.98946	0.873133	-0.0152863	Nonsignificant	None	1	Cellular Component:mitochondrial matrix (GO:0005759)	complement component 1 Q subcomponent-binding protein, mitochondrial	--	ko05168 Herpes simplex infection	--	--	--	IPR003428 [Mitochondrial glycoprotein]
Q1RMH5	C1QC protein (Fragment)	C1QC	1542.7	1361.1	1447.7	2016	2184.4	1552.1	0.756454	0.0759662	-0.402676	Nonsignificant	None	--	--	complement C1q subcomponent subunit C	--	ko04610 Complement and coagulation cascades ko05020 Prion diseases ko05133 Pertussis ko05142 Chagas disease (American trypanosomiasis) ko05150 Staphylococcus aureus infection ko05322 Systemic lupus erythematosus	Type V secretory pathway, adhesin AidA	MU	Cell wall/membrane/envelope biogenesis ; Intracellular trafficking, secretion, and vesicular transport ;	IPR001073 [C1q domain] ; IPR008160 [Collagen triple helix repeat]
A3KMW5	C1QTNF1 protein	C1QTNF1	108	111.4	113.9	106.5	108.2	119.8	0.996413	0.933666	-0.00518489	Nonsignificant	None	--	--	--	--	--	Cell division protein DamX, binds to the septal ring, contains C-terminal SPOR domain	D	Cell cycle control, cell division, chromosome partitioning ;	IPR001073 [C1q domain] ; IPR008160 [Collagen triple helix repeat]
E1B766	C1q and TNF related 7	C1QTNF7	554.1	520.8	505.8	865.5	888.3	603.2	0.670641	0.102181	-0.576388	Nonsignificant	None	--	--	--	--	--	Transcription elongation factor	K	Transcription ;	IPR001073 [C1q domain] ; IPR008160 [Collagen triple helix repeat]
A0A3Q1MGP1	Complement subcomponent C1r	C1R	3765	3515.1	4025.6	5105	5514.9	4219.3	0.761881	0.0452605	-0.392363	Nonsignificant	None	2	Molecular Function:serine-type endopeptidase activity (GO:0004252),Biological Process:proteolysis (GO:0006508)	complement component 1, r subcomponent	3.4.21.41	ko04145 Phagosome ko04610 Complement and coagulation cascades ko05133 Pertussis ko05150 Staphylococcus aureus infection ko05322 Systemic lupus erythematosus	Secreted trypsin-like serine protease	O	Posttranslational modification, protein turnover, chaperones ;	IPR000436 [Sushi/SCR/CCP domain] ; IPR000859 [CUB domain] ; IPR001254 [Serine proteases, trypsin domain]
F1MJ12	Complement C1s subcomponent	C1S	2777.4	2659.4	3138.1	3766.7	4140.6	3539.2	0.749129	0.0134858	-0.416715	Nonsignificant	None	3	Molecular Function:serine-type endopeptidase activity (GO:0004252),Molecular Function:calcium ion binding (GO:0005509),Biological Process:proteolysis (GO:0006508)	complement component 1, s subcomponent	3.4.21.42	ko04610 Complement and coagulation cascades ko05133 Pertussis ko05150 Staphylococcus aureus infection ko05322 Systemic lupus erythematosus	Secreted trypsin-like serine protease	O	Posttranslational modification, protein turnover, chaperones ;	IPR000436 [Sushi/SCR/CCP domain] ; IPR000859 [CUB domain] ; IPR001254 [Serine proteases, trypsin domain] ; IPR001881 [EGF-like calcium-binding domain]
Q0V7N2	C3/C5 convertase	C2	2250.6	2012.1	2127.9	3010.1	3361.8	2287.6	0.737987	0.0796293	-0.438332	Nonsignificant	None	2	Molecular Function:serine-type endopeptidase activity (GO:0004252),Biological Process:proteolysis (GO:0006508)	complement component 2	3.4.21.43	ko04610 Complement and coagulation cascades ko05133 Pertussis ko05150 Staphylococcus aureus infection ko05322 Systemic lupus erythematosus	Secreted trypsin-like serine protease	O	Posttranslational modification, protein turnover, chaperones ;	IPR000436 [Sushi/SCR/CCP domain] ; IPR001254 [Serine proteases, trypsin domain] ; IPR002035 [von Willebrand factor, type A]
E1BBG4	Chromosome 20 C5orf51 homolog	C20H5orf51	415.6	412.7	440.5	430.6	447.3	566.6	0.878366	0.251441	-0.187106	Nonsignificant	None	--	--	--	--	--	--	--	--	--
M5FHQ6	Uncharacterized protein	C25H16ORF13	833.9	752.9	725.5	859.9	832.8	952	0.874315	0.084733	-0.193775	Nonsignificant	None	--	--	--	--	--	16S rRNA G1207 methylase RsmC	J	Translation, ribosomal structure and biogenesis ;	IPR010342 [Protein of unknown function DUF938]
F1MZ05	C2 calcium dependent domain containing 2	C2CD2	1007.6	975.2	1075	1391.5	1242.3	1303.2	0.776683	0.00499598	-0.364603	Nonsignificant	None	1	Molecular Function:protein binding (GO:0005515)	--	--	--	--	--	--	IPR000008 [C2 domain]
A7Z071	C2CD2 like	C2CD2L	456.8	449.2	491	618.3	758.2	499.1	0.744828	0.103661	-0.42502	Nonsignificant	None	--	--	--	--	--	--	--	--	--
A5PK60	Mitochondrial fission factor	C2H2orf33	191.9	208.8	205.8	153.6	116.9	165.8	1.3901	0.0219816	0.475187	Nonsignificant	None	--	--	mitochondrial fission factor	--	--	--	--	--	--
Q2UVX4	Complement C3	C3	84275.5	76959	83228.5	108291	114368	82358.2	0.801474	0.115726	-0.319272	Nonsignificant	None	3	Molecular Function:endopeptidase inhibitor activity (GO:0004866),Cellular Component:extracellular region (GO:0005576),Cellular Component:extracellular space (GO:0005615)	complement component 3	--	ko04145 Phagosome ko04610 Complement and coagulation cascades ko05133 Pertussis ko05134 Legionellosis ko05140 Leishmaniasis ko05142 Chagas disease (American trypanosomiasis) ko05150 Staphylococcus aureus infection ko05152 Tuberculosis ko05167 Kaposi's sarcoma-associated herpesvirus infection ko05168 Herpes simplex infection ko05203 Viral carcinogenesis ko05322 Systemic lupus erythematosus	Uncharacterized conserved protein YfaS, alpha-2-macroglobulin family	R	General function prediction only ;	IPR000020 [Anaphylatoxin/fibulin] ; IPR001599 [Alpha-2-macroglobulin] ; IPR002890 [Alpha-2-macroglobulin, N-terminal] ; IPR009048 [Alpha-macroglobulin, receptor-binding] ; IPR011625 [Alpha-2-macroglobulin, N-terminal 2] ; IPR011626 [Alpha-macroglobulin complement component] ; IPR018933 [Netrin module, non-TIMP type] ; IPR019565 [Alpha-2-macroglobulin, thiol-ester bond-forming]
F1MZT6	Chromosome 3 C1orf50 homolog	C3H1orf50	164.2	159.1	228.9	184.9	214.4	210.7	0.905246	0.472325	-0.143618	Nonsignificant	None	--	--	--	--	--	--	--	--	IPR019534 [Protein of unknown function DUF2452]
P01030	Complement C4 (Fragments)	C4	109	115.8	113.4	131.8	121.7	137.8	0.864298	0.0256044	-0.210398	Nonsignificant	None	2	Cellular Component:extracellular region (GO:0005576),Cellular Component:extracellular space (GO:0005615)	complement component 4	--	ko04610 Complement and coagulation cascades ko05133 Pertussis ko05150 Staphylococcus aureus infection ko05322 Systemic lupus erythematosus	Uncharacterized conserved protein YfaS, alpha-2-macroglobulin family	R	General function prediction only ;	IPR000020 [Anaphylatoxin/fibulin] ; IPR009048 [Alpha-macroglobulin, receptor-binding] ; IPR011626 [Alpha-macroglobulin complement component] ; IPR018933 [Netrin module, non-TIMP type] ; IPR019565 [Alpha-2-macroglobulin, thiol-ester bond-forming]
E1BH06	Complement component 4A	C4A	2409.3	2352.7	2693.8	4574.2	4698.8	2712.2	0.622084	0.0812244	-0.684819	Nonsignificant	None	3	Molecular Function:endopeptidase inhibitor activity (GO:0004866),Cellular Component:extracellular region (GO:0005576),Cellular Component:extracellular space (GO:0005615)	complement component 4	--	ko04610 Complement and coagulation cascades ko05133 Pertussis ko05150 Staphylococcus aureus infection ko05322 Systemic lupus erythematosus	Uncharacterized conserved protein YfaS, alpha-2-macroglobulin family	R	General function prediction only ;	IPR000020 [Anaphylatoxin/fibulin] ; IPR001599 [Alpha-2-macroglobulin] ; IPR002890 [Alpha-2-macroglobulin, N-terminal] ; IPR009048 [Alpha-macroglobulin, receptor-binding] ; IPR011625 [Alpha-2-macroglobulin, N-terminal 2] ; IPR011626 [Alpha-macroglobulin complement component] ; IPR018933 [Netrin module, non-TIMP type] ; IPR019565 [Alpha-2-macroglobulin, thiol-ester bond-forming]
Q28065	C4b-binding protein alpha chain	C4BPA	7606.5	6671.2	6912.8	11023.4	11867.1	7844.6	0.689456	0.0645024	-0.53647	Nonsignificant	None	--	--	complement component 4 binding protein, alpha	--	ko04610 Complement and coagulation cascades ko05133 Pertussis	--	--	--	IPR000436 [Sushi/SCR/CCP domain]
F1MY85	Complement C5a anaphylatoxin	C5	247	240.6	259.4	340	342	294.1	0.76529	0.0100044	-0.385921	Nonsignificant	None	3	Molecular Function:endopeptidase inhibitor activity (GO:0004866),Cellular Component:extracellular region (GO:0005576),Cellular Component:extracellular space (GO:0005615)	complement component 5	--	ko04610 Complement and coagulation cascades ko05020 Prion diseases ko05133 Pertussis ko05150 Staphylococcus aureus infection ko05168 Herpes simplex infection ko05322 Systemic lupus erythematosus	Uncharacterized conserved protein YfaS, alpha-2-macroglobulin family	R	General function prediction only ;	IPR000020 [Anaphylatoxin/fibulin] ; IPR001599 [Alpha-2-macroglobulin] ; IPR002890 [Alpha-2-macroglobulin, N-terminal] ; IPR009048 [Alpha-macroglobulin, receptor-binding] ; IPR011625 [Alpha-2-macroglobulin, N-terminal 2] ; IPR011626 [Alpha-macroglobulin complement component] ; IPR018933 [Netrin module, non-TIMP type]
F1MM86	Complement component C6	C6	5993.5	5551.9	5521.3	6756.3	7349.6	4931.7	0.896473	0.426732	-0.157667	Nonsignificant	None	1	Molecular Function:protein binding (GO:0005515)	complement component 6	--	ko04610 Complement and coagulation cascades ko05020 Prion diseases ko05322 Systemic lupus erythematosus	--	--	--	IPR000436 [Sushi/SCR/CCP domain] ; IPR000884 [Thrombospondin type-1 (TSP1) repeat] ; IPR002172 [Low-density lipoprotein (LDL) receptor class A repeat] ; IPR002350 [Kazal domain] ; IPR020864 [Membrane attack complex component/perforin (MACPF) domain]
Q29RQ1	Complement component C7	C7	3683.1	3849.3	4563	5153.5	5135	3960.1	0.848883	0.207777	-0.236362	Nonsignificant	None	1	Molecular Function:protein binding (GO:0005515)	complement component 7	--	ko04610 Complement and coagulation cascades ko05020 Prion diseases ko05322 Systemic lupus erythematosus	--	--	--	IPR000436 [Sushi/SCR/CCP domain] ; IPR000884 [Thrombospondin type-1 (TSP1) repeat] ; IPR002172 [Low-density lipoprotein (LDL) receptor class A repeat] ; IPR020864 [Membrane attack complex component/perforin (MACPF) domain]
F1MX87	Complement C8 alpha chain	C8A	216.6	212.2	212.5	329.4	344.4	262.4	0.685003	0.059477	-0.545817	Nonsignificant	None	1	Molecular Function:protein binding (GO:0005515)	complement component 8 subunit alpha	--	ko04610 Complement and coagulation cascades ko05020 Prion diseases ko05146 Amoebiasis ko05322 Systemic lupus erythematosus	--	--	--	IPR000884 [Thrombospondin type-1 (TSP1) repeat] ; IPR002172 [Low-density lipoprotein (LDL) receptor class A repeat] ; IPR020864 [Membrane attack complex component/perforin (MACPF) domain]
F1N102	Complement component 8 subunit beta	C8B	2574.3	2522.9	2967.4	3797.3	4385.4	2811.8	0.733512	0.111646	-0.447107	Nonsignificant	None	1	Molecular Function:protein binding (GO:0005515)	complement component 8 subunit beta	--	ko04610 Complement and coagulation cascades ko05020 Prion diseases ko05146 Amoebiasis ko05322 Systemic lupus erythematosus	--	--	--	IPR000884 [Thrombospondin type-1 (TSP1) repeat] ; IPR002172 [Low-density lipoprotein (LDL) receptor class A repeat] ; IPR020864 [Membrane attack complex component/perforin (MACPF) domain]
A8YXZ2	C8G protein	C8G	682	632.7	680.7	875.8	904.5	721.3	0.79765	0.0462887	-0.326173	Nonsignificant	None	--	--	complement component 8 subunit gamma	--	ko04610 Complement and coagulation cascades ko05020 Prion diseases ko05146 Amoebiasis ko05322 Systemic lupus erythematosus	--	--	--	IPR000566 [Lipocalin/cytosolic fatty-acid binding domain]
Q3MHN2	Complement component C9	C9	8110.9	7926	8894.3	9678.6	10749.6	7079.3	0.906342	0.489386	-0.141873	Nonsignificant	None	1	Molecular Function:protein binding (GO:0005515)	complement component 9	--	ko04610 Complement and coagulation cascades ko05020 Prion diseases ko05146 Amoebiasis ko05322 Systemic lupus erythematosus	--	--	--	IPR002172 [Low-density lipoprotein (LDL) receptor class A repeat] ; IPR020864 [Membrane attack complex component/perforin (MACPF) domain]
Q2KIM9	C9orf89 protein	C9orf89	122.8	118.7	129.6	107.1	111.5	125	1.08003	0.216559	0.111078	Nonsignificant	None	--	--	--	--	--	--	--	--	--
P00921	Carbonic anhydrase 2	CA2	5129.1	6686	7548.2	8079.5	8051.8	8270	0.793536	0.139776	-0.333633	Nonsignificant	None	--	--	carbonic anhydrase 2	4.2.1.1	ko00910 Nitrogen metabolism ko04964 Proximal tubule bicarbonate reclamation ko04966 Collecting duct acid secretion ko04971 Gastric acid secretion ko04972 Pancreatic secretion ko04976 Bile secretion	Carbonic anhydrase	P	Inorganic ion transport and metabolism ;	IPR001148 [Alpha carbonic anhydrase]
Q3SZX4	Carbonic anhydrase 3	CA3	50576.8	50021.1	44831.1	11978	12497.2	11021.4	4.09698	4.08509e-05	2.03456	Significant	up	--	--	carbonic anhydrase	4.2.1.1	ko00910 Nitrogen metabolism	Carbonic anhydrase	P	Inorganic ion transport and metabolism ;	IPR001148 [Alpha carbonic anhydrase]
A0A3Q1LST6	Carbonate dehydratase IV	CA4	117.4	139.6	134.2	116.6	139.6	138.8	0.99038	0.906007	-0.0139463	Nonsignificant	None	--	--	carbonic anhydrase 4	4.2.1.1	ko00910 Nitrogen metabolism ko04964 Proximal tubule bicarbonate reclamation	Carbonic anhydrase	P	Inorganic ion transport and metabolism ;	IPR001148 [Alpha carbonic anhydrase]
F1N5D1	Carbonic anhydrase	CA5B	512	490	443.2	522.6	522	560.9	0.900156	0.0901872	-0.151754	Nonsignificant	None	--	--	carbonic anhydrase	4.2.1.1	ko00910 Nitrogen metabolism	Carbonic anhydrase	P	Inorganic ion transport and metabolism ;	IPR001148 [Alpha carbonic anhydrase]
Q29RI6	Calcium-binding protein 39	CAB39	2603	2529.2	2572.9	2556.1	2559.7	2867.9	0.965104	0.428577	-0.0512438	Nonsignificant	None	--	--	calcium binding protein 39	--	ko04150 mTOR signaling pathway ko04152 AMPK signaling pathway	--	--	--	IPR013878 [Mo25-like]
F1N7F9	Calcium voltage-gated channel auxiliary subunit alpha2delta 1	CACNA2D1	421.9	522.6	464.1	528.9	539.9	359.8	0.986	0.923468	-0.02034	Nonsignificant	None	--	--	voltage-dependent calcium channel alpha-2/delta-1	--	ko04010 MAPK signaling pathway ko04260 Cardiac muscle contraction ko04261 Adrenergic signaling in cardiomyocytes ko04921 Oxytocin signaling pathway ko05410 Hypertrophic cardiomyopathy (HCM) ko05412 Arrhythmogenic right ventricular cardiomyopathy (ARVC) ko05414 Dilated cardiomyopathy (DCM)	Secreted protein containing bacterial Ig-like domain and vWFA domain	R	General function prediction only ;	IPR002035 [von Willebrand factor, type A] ; IPR013608 [VWA N-terminal] ; IPR013680 [Voltage-dependent calcium channel, alpha-2/delta subunit, conserved region]
Q3T168	Calcyclin-binding protein	CACYBP	1919.1	1905.6	2039.1	2007.4	2027.8	2050.8	0.96349	0.169423	-0.0536584	Nonsignificant	None	--	--	calcyclin binding protein	--	ko04310 Wnt signaling pathway	--	--	--	IPR007052 [CS domain] ; IPR007699 [SGS domain] ; IPR015120 [Siah interacting protein, N-terminal]
F1MVC0	CAD protein	CAD	510.9	471.2	475	482.5	457.9	528.2	0.992169	0.881668	-0.0113416	Nonsignificant	None	5	Molecular Function:ATP binding (GO:0005524),Biological Process:cellular amino acid metabolic process (GO:0006520),Molecular Function:amino acid binding (GO:0016597),Molecular Function:carboxyl- or carbamoyltransferase activity (GO:0016743),Molecular Function:hydrolase activity (GO:0016787)	--	--	ko00240 Pyrimidine metabolism ko00250 Alanine, aspartate and glutamate metabolism ko01100 Metabolic pathways	Carbamoylphosphate synthase small subunit	EF	Amino acid transport and metabolism ; Nucleotide transport and metabolism ;	IPR002474 [Carbamoyl-phosphate synthase, small subunit N-terminal domain] ; IPR005479 [Carbamoyl-phosphate synthetase large subunit-like, ATP-binding domain] ; IPR005480 [Carbamoyl-phosphate synthetase, large subunit oligomerisation domain] ; IPR006131 [Aspartate/ornithine carbamoyltransferase, Asp/Orn-binding domain] ; IPR006132 [Aspartate/ornithine carbamoyltransferase, carbamoyl-P binding] ; I…
Q2TBL2	Cell adhesion molecule 1	CADM1	385.7	412.9	400	339.2	360.6	340.9	1.15172	0.00725988	0.203796	Nonsignificant	None	--	--	cell adhesion molecule 1	--	ko04514 Cell adhesion molecules (CAMs)	--	--	--	IPR013106 [Immunoglobulin V-set domain] ; IPR013162 [CD80-like, immunoglobulin C2-set]
A0A3Q1MMJ7	Calcium homeostasis modulator family member 5	CALHM5	1103.3	961.8	831.4	946.2	956.5	938.3	1.01954	0.835835	0.0279118	Nonsignificant	None	--	--	--	--	--	--	--	--	IPR029569 [FAM26 family]
A0A3Q1LSI9	Calmodulin 2	CALM2	17254.2	18674.9	17173.1	20120.2	18552.8	23728	0.850983	0.126144	-0.232798	Nonsignificant	None	1	Molecular Function:calcium ion binding (GO:0005509)	calmodulin	--	ko04014 Ras signaling pathway ko04015 Rap1 signaling pathway ko04020 Calcium signaling pathway ko04022 cGMP-PKG signaling pathway ko04024 cAMP signaling pathway ko04070 Phosphatidylinositol signaling system ko04114 Oocyte meiosis ko04218 Cellular senescence ko04261 Adrenergic signaling in cardiomyocytes ko04270 Vascular smooth muscle contraction ko04371 Apelin signaling pathway ko04713 Circadian …	Ca2+-binding protein, EF-hand superfamily	T	Signal transduction mechanisms ;	IPR002048 [EF-hand domain]
P52193	Calreticulin	CALR	13804.5	13679.6	13411.2	14374.7	14597.4	14654.5	0.937394	0.00320561	-0.093273	Nonsignificant	None	4	Molecular Function:calcium ion binding (GO:0005509),Cellular Component:endoplasmic reticulum (GO:0005783),Biological Process:protein folding (GO:0006457),Molecular Function:unfolded protein binding (GO:0051082)	calreticulin	--	ko04141 Protein processing in endoplasmic reticulum ko04145 Phagosome ko04612 Antigen processing and presentation ko05142 Chagas disease (American trypanosomiasis) ko05166 HTLV-I infection	--	--	--	IPR001580 [Calreticulin/calnexin]
A0A3Q1NC75	Calumenin	CALU	2012.2	2252.7	2200.9	1648.3	1831.6	2547	1.07282	0.633318	0.101413	Nonsignificant	None	1	Molecular Function:calcium ion binding (GO:0005509)	--	--	--	Ca2+-binding protein, EF-hand superfamily	T	Signal transduction mechanisms ;	IPR002048 [EF-hand domain]
Q08DQ1	Calcium/calmodulin-dependent protein kinase I	CAMK1	902.8	908.7	1018	1238.6	1199.6	882.6	0.852054	0.240091	-0.230984	Nonsignificant	None	3	Molecular Function:protein kinase activity (GO:0004672),Molecular Function:ATP binding (GO:0005524),Biological Process:protein phosphorylation (GO:0006468)	calcium/calmodulin-dependent protein kinase I	2.7.11.17	ko04921 Oxytocin signaling pathway ko04925 Aldosterone synthesis and secretion	Serine/threonine protein kinase	T	Signal transduction mechanisms ;	IPR000719 [Protein kinase domain]
F1N063	Calcium/calmodulin dependent protein kinase ID	CAMK1D	200.2	188.6	180.1	266.2	259.6	195.2	0.789043	0.0960104	-0.341824	Nonsignificant	None	3	Molecular Function:protein kinase activity (GO:0004672),Molecular Function:ATP binding (GO:0005524),Biological Process:protein phosphorylation (GO:0006468)	calcium/calmodulin-dependent protein kinase I	2.7.11.17	ko04921 Oxytocin signaling pathway ko04925 Aldosterone synthesis and secretion	Serine/threonine protein kinase	T	Signal transduction mechanisms ;	IPR000719 [Protein kinase domain]
Q08E45	Calcium/calmodulin-dependent protein kinase	CAMK2A	575.2	577.9	518.9	306.4	313.4	348.2	1.72727	0.000535194	0.788496	Significant	up	5	Molecular Function:protein kinase activity (GO:0004672),Molecular Function:calmodulin-dependent protein kinase activity (GO:0004683),Molecular Function:calmodulin binding (GO:0005516),Molecular Function:ATP binding (GO:0005524),Biological Process:protein phosphorylation (GO:0006468)	calcium/calmodulin-dependent protein kinase (CaM kinase) II	2.7.11.17	ko04012 ErbB signaling pathway ko04020 Calcium signaling pathway ko04024 cAMP signaling pathway ko04066 HIF-1 signaling pathway ko04114 Oocyte meiosis ko04217 Necroptosis ko04261 Adrenergic signaling in cardiomyocytes ko04310 Wnt signaling pathway ko04360 Axon guidance ko04713 Circadian entrainment ko04720 Long-term potentiation ko04722 Neurotrophin signaling pathway ko04725 Cholinergic synapse k…	Serine/threonine protein kinase	T	Signal transduction mechanisms ;	IPR000719 [Protein kinase domain] ; IPR013543 [Calcium/calmodulin-dependent protein kinase II, association-domain]
A0A3Q1M9V1	Calcium/calmodulin-dependent protein kinase	CAMK2D	3108	2933.4	2898.3	2863.4	2854.2	3069.9	1.01732	0.624179	0.0247736	Nonsignificant	None	5	Molecular Function:protein kinase activity (GO:0004672),Molecular Function:calmodulin-dependent protein kinase activity (GO:0004683),Molecular Function:calmodulin binding (GO:0005516),Molecular Function:ATP binding (GO:0005524),Biological Process:protein phosphorylation (GO:0006468)	calcium/calmodulin-dependent protein kinase (CaM kinase) II	2.7.11.17	ko04012 ErbB signaling pathway ko04020 Calcium signaling pathway ko04024 cAMP signaling pathway ko04066 HIF-1 signaling pathway ko04114 Oocyte meiosis ko04217 Necroptosis ko04261 Adrenergic signaling in cardiomyocytes ko04310 Wnt signaling pathway ko04360 Axon guidance ko04713 Circadian entrainment ko04720 Long-term potentiation ko04722 Neurotrophin signaling pathway ko04725 Cholinergic synapse k…	Serine/threonine protein kinase	T	Signal transduction mechanisms ;	IPR000719 [Protein kinase domain] ; IPR013543 [Calcium/calmodulin-dependent protein kinase II, association-domain]
A0A3Q1NKC2	Calcium/calmodulin-dependent protein kinase	CAMK2G	2183.3	2163.2	1846	1387.8	1362.6	1470.2	1.46721	0.00448569	0.553074	Nonsignificant	None	5	Molecular Function:protein kinase activity (GO:0004672),Molecular Function:calmodulin-dependent protein kinase activity (GO:0004683),Molecular Function:calmodulin binding (GO:0005516),Molecular Function:ATP binding (GO:0005524),Biological Process:protein phosphorylation (GO:0006468)	calcium/calmodulin-dependent protein kinase (CaM kinase) II	2.7.11.17	ko04012 ErbB signaling pathway ko04020 Calcium signaling pathway ko04024 cAMP signaling pathway ko04066 HIF-1 signaling pathway ko04114 Oocyte meiosis ko04217 Necroptosis ko04261 Adrenergic signaling in cardiomyocytes ko04310 Wnt signaling pathway ko04360 Axon guidance ko04713 Circadian entrainment ko04720 Long-term potentiation ko04722 Neurotrophin signaling pathway ko04725 Cholinergic synapse k…	Serine/threonine protein kinase	T	Signal transduction mechanisms ;	IPR000719 [Protein kinase domain] ; IPR013543 [Calcium/calmodulin-dependent protein kinase II, association-domain]
A0A3Q1M1W0	Calcium/calmodulin dependent protein kinase kinase 2	CAMKK2	234	239.4	246.4	283.8	261.2	315.1	0.836879	0.0433852	-0.256908	Nonsignificant	None	3	Molecular Function:protein kinase activity (GO:0004672),Molecular Function:ATP binding (GO:0005524),Biological Process:protein phosphorylation (GO:0006468)	calcium/calmodulin-dependent protein kinase kinase 2	2.7.11.17	ko04140 Autophagy - animal ko04152 AMPK signaling pathway ko04211 Longevity regulating pathway ko04920 Adipocytokine signaling pathway ko04921 Oxytocin signaling pathway ko05034 Alcoholism	Serine/threonine protein kinase	T	Signal transduction mechanisms ;	IPR000719 [Protein kinase domain]
A7MBJ5	Cullin-associated NEDD8-dissociated protein 1	CAND1	12544.1	12259.8	12561.8	12779	12359.2	13769.3	0.960373	0.297364	-0.0583337	Nonsignificant	None	--	--	cullin-associated NEDD8-dissociated protein 1	--	--	--	--	--	IPR013932 [TATA-binding protein interacting (TIP20)]
E1BNE2	Cullin associated and neddylation dissociated 2 (putative)	CAND2	920.4	974	901.4	557.2	569.9	596.2	1.62235	0.000130043	0.698087	Significant	up	--	--	--	--	--	--	--	--	IPR013932 [TATA-binding protein interacting (TIP20)]
A7Z066	Calnexin	CANX	11691.6	12014.7	12658.6	14215.9	13379.3	15250.2	0.848747	0.024136	-0.236594	Nonsignificant	None	4	Molecular Function:calcium ion binding (GO:0005509),Cellular Component:endoplasmic reticulum (GO:0005783),Biological Process:protein folding (GO:0006457),Molecular Function:unfolded protein binding (GO:0051082)	calnexin	--	ko04141 Protein processing in endoplasmic reticulum ko04145 Phagosome ko04612 Antigen processing and presentation ko04918 Thyroid hormone synthesis ko05166 HTLV-I infection	--	--	--	IPR001580 [Calreticulin/calnexin]
Q3SYV4	Adenylyl cyclase-associated protein 1	CAP1	416.6	414.8	406.3	469	372.3	486.4	0.932214	0.487247	-0.101268	Nonsignificant	None	2	Molecular Function:actin binding (GO:0003779),Biological Process:cytoskeleton organization (GO:0007010)	adenylyl cyclase-associated protein	--	--	--	--	--	IPR013912 [Adenylate cyclase-associated CAP, C-terminal] ; IPR013992 [Adenylate cyclase-associated CAP, N-terminal]
F1N715	Adenylyl cyclase-associated protein	CAP2	3225	3312.3	2928.3	2241.7	2187.9	1975.6	1.4778	0.00197767	0.56345	Nonsignificant	None	2	Molecular Function:actin binding (GO:0003779),Biological Process:cytoskeleton organization (GO:0007010)	adenylyl cyclase-associated protein	--	--	--	--	--	IPR013912 [Adenylate cyclase-associated CAP, C-terminal] ; IPR013992 [Adenylate cyclase-associated CAP, N-terminal]
Q865V6	Macrophage-capping protein	CAPG	1765.8	1697	1755.9	3204.2	3500.9	2396.7	0.57337	0.0586771	-0.802461	Nonsignificant	None	--	--	capping protein (actin filament), gelsolin-like	--	--	--	--	--	IPR007123 [Gelsolin-like domain]
Q27970	Calpain-1 catalytic subunit	CAPN1	10522.7	10402.1	9488.2	8469.6	8541.1	9122.1	1.16379	0.0209863	0.218826	Nonsignificant	None	4	Molecular Function:calcium-dependent cysteine-type endopeptidase activity (GO:0004198),Molecular Function:calcium ion binding (GO:0005509),Cellular Component:intracellular (GO:0005622),Biological Process:proteolysis (GO:0006508)	calpain-1	3.4.22.52	ko04141 Protein processing in endoplasmic reticulum ko04210 Apoptosis ko04217 Necroptosis ko04218 Cellular senescence ko05010 Alzheimer's disease	Serine protease, subtilase family	O	Posttranslational modification, protein turnover, chaperones ;	IPR001300 [Peptidase C2, calpain, catalytic domain] ; IPR002048 [EF-hand domain] ; IPR022682 [Peptidase C2, calpain, large subunit, domain III]
Q27971	Calpain-2 catalytic subunit	CAPN2	10593.6	10249.4	9701.1	11900.8	12048.4	13294.2	0.820121	0.012102	-0.286091	Nonsignificant	None	4	Molecular Function:calcium-dependent cysteine-type endopeptidase activity (GO:0004198),Molecular Function:calcium ion binding (GO:0005509),Cellular Component:intracellular (GO:0005622),Biological Process:proteolysis (GO:0006508)	calpain-2	3.4.22.53	ko04141 Protein processing in endoplasmic reticulum ko04210 Apoptosis ko04217 Necroptosis ko04218 Cellular senescence ko04510 Focal adhesion ko05010 Alzheimer's disease	Serine protease, subtilase family	O	Posttranslational modification, protein turnover, chaperones ;	IPR001300 [Peptidase C2, calpain, catalytic domain] ; IPR002048 [EF-hand domain] ; IPR022682 [Peptidase C2, calpain, large subunit, domain III]
F6PWC4	Calpain-3	CAPN3	804.6	705.4	637	407.1	367	353.7	1.90371	0.00268312	0.928811	Significant	up	4	Molecular Function:calcium-dependent cysteine-type endopeptidase activity (GO:0004198),Molecular Function:calcium ion binding (GO:0005509),Cellular Component:intracellular (GO:0005622),Biological Process:proteolysis (GO:0006508)	calpain-3	3.4.22.54	--	Serine protease, subtilase family	O	Posttranslational modification, protein turnover, chaperones ;	IPR001300 [Peptidase C2, calpain, catalytic domain] ; IPR002048 [EF-hand domain] ; IPR022682 [Peptidase C2, calpain, large subunit, domain III]
P13135	Calpain small subunit 1	CAPNS1	9066	8847.3	8237.7	9389.2	9836.8	11289.7	0.856969	0.0804048	-0.222686	Nonsignificant	None	1	Molecular Function:calcium ion binding (GO:0005509)	calpain, small subunit 1	--	--	--	--	--	IPR002048 [EF-hand domain]
Q1LZB6	Caprin-1	CAPRIN1	961.3	882.3	967.6	1081.4	1173.8	1181.2	0.818065	0.00784914	-0.289712	Nonsignificant	None	--	--	caprin-1	--	--	--	--	--	IPR022070 [Cytoplasmic activation/proliferation-associated protein-1 C term]
A0A3Q1LFG8	F-actin-capping protein subunit alpha	CAPZA1	4926.5	5178.1	5260.3	5428.6	5249.9	6272.1	0.906452	0.185327	-0.141698	Nonsignificant	None	2	Cellular Component:F-actin capping protein complex (GO:0008290),Biological Process:barbed-end actin filament capping (GO:0051016)	capping protein (actin filament) muscle Z-line, alpha	--	ko04144 Endocytosis	--	--	--	IPR002189 [F-actin-capping protein subunit alpha]
Q5E997	F-actin-capping protein subunit alpha-2	CAPZA2	5296.1	5632.2	5270.3	4605.8	4588	4868	1.15196	0.0084851	0.204088	Nonsignificant	None	2	Cellular Component:F-actin capping protein complex (GO:0008290),Biological Process:barbed-end actin filament capping (GO:0051016)	capping protein (actin filament) muscle Z-line, alpha	--	ko04144 Endocytosis	--	--	--	IPR002189 [F-actin-capping protein subunit alpha]
A0A452DI45	F-actin-capping protein subunit beta	CAPZB	1547.4	1298.8	1338	1258.7	1324.8	1426.2	1.04352	0.558516	0.0614575	Nonsignificant	None	2	Cellular Component:F-actin capping protein complex (GO:0008290),Biological Process:barbed-end actin filament capping (GO:0051016)	capping protein (actin filament) muscle Z-line, beta	--	ko04144 Endocytosis	--	--	--	IPR001698 [F-actin-capping protein subunit beta]
E1B9A2	Caspase recruitment domain family member 6	CARD6	209.4	230.6	223.1	243.9	230.3	254.2	0.910351	0.0792578	-0.135504	Nonsignificant	None	1	Biological Process:regulation of apoptotic process (GO:0042981)	caspase recruitment domain-containing protein 6	--	ko04621 NOD-like receptor signaling pathway	Replication fork clamp-binding protein CrfC (dynamin-like GTPase family)	L	Replication, recombination and repair ;	IPR001315 [CARD domain]
Q2NKU4	Calcium regulated heat stable protein 1	CARHSP1	3019.3	3219.6	3833.9	3201.7	2937.8	5063.4	0.899124	0.624934	-0.153407	Nonsignificant	None	1	Molecular Function:DNA binding (GO:0003677)	--	--	--	Cold shock protein, CspA family	K	Transcription ;	IPR002059 [Cold-shock protein, DNA-binding]
Q1JPE3	Carbohydrate kinase-like	CARKL	1121.8	1075.5	1108.1	963.1	1014.6	1049.3	1.09197	0.0313926	0.126936	Nonsignificant	None	1	Biological Process:carbohydrate metabolic process (GO:0005975)	sedoheptulokinase	2.7.1.14		Sugar (pentulose or hexulose) kinase	G	Carbohydrate transport and metabolism ;	IPR018484 [Carbohydrate kinase, FGGY, N-terminal]
A0A3Q1MWG1	Coactivator-associated arginine methyltransferase 1	CARM1	2064.1	1947.8	1789.8	1620.7	1785.6	1689.2	1.13859	0.0641508	0.187252	Nonsignificant	None	2	Biological Process:protein methylation (GO:0006479),Molecular Function:methyltransferase activity (GO:0008168)	type I protein arginine methyltransferase	2.1.1.319	ko01522 Endocrine resistance	Predicted RNA methylase	R	General function prediction only ;	IPR020989 [Histone-arginine methyltransferase CARM1, N-terminal] ; IPR025799 [Protein arginine N-methyltransferase]
A0A3Q1MBW4	Cysteinyl-tRNA synthetase	CARS1	2574.4	2591.6	2624.4	2822.8	2756.9	2946.7	0.91368	0.0130131	-0.130239	Nonsignificant	None	--	--	cysteinyl-tRNA synthetase	6.1.1.16	ko00970 Aminoacyl-tRNA biosynthesis	Cysteinyl-tRNA synthetase	J	Translation, ribosomal structure and biogenesis ;	IPR032678 [tRNA synthetases class I, catalytic domain]
A5D7B9	CASK protein	CASK	2648.6	2680.7	2674.9	2843.5	2762.1	2956.9	0.934797	0.0315133	-0.0972749	Nonsignificant	None	4	Molecular Function:protein kinase activity (GO:0004672),Molecular Function:protein binding (GO:0005515),Molecular Function:ATP binding (GO:0005524),Biological Process:protein phosphorylation (GO:0006468)	calcium/calmodulin-dependent serine protein kinase	2.7.11.1	--	Serine/threonine protein kinase	T	Signal transduction mechanisms ;	IPR000719 [Protein kinase domain] ; IPR001478 [PDZ domain] ; IPR008145 [Guanylate kinase/L-type calcium channel beta subunit] ; IPR011511 [Variant SH3 domain] ; IPR014775 [L27 domain, C-terminal]
G3X702	Caspase-6	CASP6	352.9	328.1	338.4	396.3	388	392.6	0.866174	0.00228473	-0.207271	Nonsignificant	None	--	--	caspase 6	3.4.22.59	ko04210 Apoptosis	--	--	--	--
Q2LGB8	Caspase 8	CASP8	584.3	562.3	548.6	680.6	669.5	866.7	0.764706	0.0550572	-0.387023	Nonsignificant	None	2	Molecular Function:protein binding (GO:0005515),Biological Process:regulation of apoptotic process (GO:0042981)	caspase 8	3.4.22.61	ko01524 Platinum drug resistance ko04115 p53 signaling pathway ko04210 Apoptosis ko04215 Apoptosis - multiple species ko04217 Necroptosis ko04620 Toll-like receptor signaling pathway ko04621 NOD-like receptor signaling pathway ko04622 RIG-I-like receptor signaling pathway ko04657 IL-17 signaling pathway ko04668 TNF signaling pathway ko04932 Non-alcoholic fatty liver disease (NAFLD) ko05010 Alzhei…	--	--	--	IPR001875 [Death effector domain]
Q05JF3	Calsequestrin	CASQ1	10596.8	11545.5	9372.9	2810.3	3011	2683.6	3.70553	0.00575155	1.88968	Significant	up	1	Molecular Function:calcium ion binding (GO:0005509)	--	--	--	--	--	--	IPR001393 [Calsequestrin]
A0A3Q1LM19	Calsequestrin	CASQ2	4659.1	3828.7	2887.6	1173	1166.8	1308.7	3.11783	0.0363393	1.64054	Significant	up	1	Molecular Function:calcium ion binding (GO:0005509)	--	--	--	--	--	--	IPR001393 [Calsequestrin]
F1N308	Uncharacterized protein	CASTOR2	102.2	108.5	98.9	88	96.3	98	1.09671	0.0950654	0.133176	Nonsignificant	None	--	--	--	--	--	Uncharacterized protein	S	Function unknown ;	IPR027795 [GATS-like ACT domain]
P00432	Catalase	CAT	21606.4	20451.9	18231.5	17248.7	15642.9	18629.4	1.1702	0.0900871	0.226753	Nonsignificant	None	3	Molecular Function:catalase activity (GO:0004096),Molecular Function:heme binding (GO:0020037),Biological Process:oxidation-reduction process (GO:0055114)	catalase	1.11.1.6	ko00380 Tryptophan metabolism ko00630 Glyoxylate and dicarboxylate metabolism ko01200 Carbon metabolism ko04068 FoxO signaling pathway ko04146 Peroxisome ko04211 Longevity regulating pathway ko04213 Longevity regulating pathway - multiple species ko05014 Amyotrophic lateral sclerosis (ALS)	Catalase	P	Inorganic ion transport and metabolism ;	IPR010582 [Catalase immune-responsive domain] ; IPR011614 [Catalase core domain]
P22226	Cathelicidin-1	CATHL1	822	836.2	1098.4	1880.8	2015.7	2259.3	0.447805	0.00135945	-1.15906	Significant	down	--	--	cathelicidin antimicrobial peptide	--	ko04621 NOD-like receptor signaling pathway ko04970 Salivary secretion ko05152 Tuberculosis	--	--	--	--
P19660	Cathelicidin-2	CATHL2	369.1	392.9	434.6	374.5	364.8	606.5	0.889137	0.573715	-0.169523	Nonsignificant	None	--	--	cathelicidin antimicrobial peptide	--	ko04621 NOD-like receptor signaling pathway ko04970 Salivary secretion ko05152 Tuberculosis	--	--	--	--
P33046	Cathelicidin-4	CATHL4	379.1	336.7	393.2	495.6	455.5	611.6	0.709669	0.0384957	-0.494781	Nonsignificant	None	--	--	cathelicidin antimicrobial peptide	--	ko04621 NOD-like receptor signaling pathway ko04970 Salivary secretion ko05152 Tuberculosis	--	--	--	--
P79132	Caveolin-1	CAV1	18501.6	19722.1	16561.2	20810.9	17299.6	22011.7	0.911226	0.351071	-0.134119	Nonsignificant	None	1	Biological Process:caveola assembly (GO:0070836)	caveolin 1	--	ko04144 Endocytosis ko04510 Focal adhesion ko05100 Bacterial invasion of epithelial cells ko05205 Proteoglycans in cancer ko05416 Viral myocarditis ko05418 Fluid shear stress and atherosclerosis	--	--	--	IPR001612 [Caveolin]
Q66WT7	Caveolin-2	CAV2	5374.6	5675.9	5475.8	5969.8	5870.5	7271.1	0.864735	0.134216	-0.20967	Nonsignificant	None	1	Biological Process:caveola assembly (GO:0070836)	caveolin 2	--	ko04144 Endocytosis ko04510 Focal adhesion ko05100 Bacterial invasion of epithelial cells ko05205 Proteoglycans in cancer ko05418 Fluid shear stress and atherosclerosis	--	--	--	IPR001612 [Caveolin]
E1BNE7	Caveolae associated protein 1	CAVIN1	21789	22087.1	19581.7	23854.2	22703.7	25110.6	0.885435	0.0599986	-0.175542	Nonsignificant	None	--	--	polymerase I and transcript release factor	--	--	--	--	--	IPR026752 [Cavin family]
A4FV37	Caveolae-associated protein 3	CAVIN3	7098.9	7080.1	6279.3	7155.1	7028.7	9518.4	0.863139	0.273947	-0.212335	Nonsignificant	None	--	--	--	--	--	--	--	--	IPR026752 [Cavin family]
A5PJI6	Caveolae-associated protein 4	CAVIN4	308.8	306	239.8	145.4	150.9	160.6	1.87043	0.00448294	0.903371	Significant	up	--	--	--	--	--	--	--	--	IPR026752 [Cavin family]
Q0VC97	Carbonyl reductase (NADPH)	CBR3	851.8	825.5	753.3	1272.2	1340.3	1001.3	0.672588	0.0215028	-0.572204	Nonsignificant	None	--	--	carbonyl reductase 3	1.1.1.184	ko00590 Arachidonic acid metabolism ko00980 Metabolism of xenobiotics by cytochrome P450 ko01100 Metabolic pathways	NAD(P)-dependent dehydrogenase, short-chain alcohol dehydrogenase family	IQR	Lipid transport and metabolism ; Secondary metabolites biosynthesis, transport and catabolism ; General function prediction only ;	IPR002347 [Short-chain dehydrogenase/reductase SDR]
A4IFA7	3-oxoacyl-[acyl-carrier-protein] reductase	CBR4	436.9	435.8	448.4	383.4	350.9	365.2	1.20155	0.00195194	0.264892	Nonsignificant	None	--	--	carbonyl reductase 4	1.1.1.-	--	NAD(P)-dependent dehydrogenase, short-chain alcohol dehydrogenase family	IQR	Lipid transport and metabolism ; Secondary metabolites biosynthesis, transport and catabolism ; General function prediction only ;	--
F1MEW4	Cystathionine beta-synthase	CBS	436.6	418.1	421.2	530	601.7	528.8	0.768383	0.00662822	-0.380102	Nonsignificant	None	--	--	cystathionine beta-synthase	4.2.1.22	ko00260 Glycine, serine and threonine metabolism ko00270 Cysteine and methionine metabolism ko01100 Metabolic pathways ko01230 Biosynthesis of amino acids	CBS domain	T	Signal transduction mechanisms ;	IPR000644 [CBS domain] ; IPR001926 [Tryptophan synthase beta subunit-like PLP-dependent enzyme]
A6H7C4	CBX3 protein	CBX3	2104.9	1996.8	1908.9	2165.1	2345.7	2234.1	0.891133	0.0340234	-0.166288	Nonsignificant	None	1	Cellular Component:nucleus (GO:0005634)	chromobox protein 3	--	--	--	--	--	IPR008251 [Chromo shadow domain] ; IPR023780 [Chromo domain]
Q17QA8	CBX5 protein (Fragment)	CBX5	551.5	562.6	553	605.8	652.3	622.4	0.88652	0.0071525	-0.173776	Nonsignificant	None	--	--	chromobox protein 5	--	--	--	--	--	IPR023780 [Chromo domain]
A5PKI6	CC2D1A protein	CC2D1A	842.8	778.4	761.5	724.5	743.2	715.9	1.09118	0.0634396	0.125889	Nonsignificant	None	1	Molecular Function:protein binding (GO:0005515)	coiled-coil and C2 domain-containing protein 1	--	--	--	--	--	IPR000008 [C2 domain]
F1N7R5	Coiled-coil and C2 domain containing 1B	CC2D1B	588.5	680.2	856.9	633.9	723.1	728	1.01947	0.880511	0.0278227	Nonsignificant	None	1	Molecular Function:protein binding (GO:0005515)	coiled-coil and C2 domain-containing protein 1	--	--	--	--	--	IPR000008 [C2 domain]
E1BJ81	Cell division cycle and apoptosis regulator 1	CCAR1	203.5	191.2	183.4	235	220.8	209.9	0.868409	0.0351863	-0.203553	Nonsignificant	None	--	--	--	--	--	--	--	--	IPR003034 [SAP domain] ; IPR025223 [S1-like RNA binding domain] ; IPR025954 [DBC1/CARP1 catalytically inactive NUDIX hydrolase domain]
E1B9H3	Cell cycle and apoptosis regulator 2	CCAR2	1833.5	1805.2	1803.4	2167.9	2205.5	2072.2	0.844312	0.00121265	-0.244151	Nonsignificant	None	--	--	--	--	--	--	--	--	IPR025223 [S1-like RNA binding domain] ; IPR025954 [DBC1/CARP1 catalytically inactive NUDIX hydrolase domain]
Q2TBV6	Coiled-coil domain-containing protein 124	CCDC124	161.3	152.2	156.3	216.3	217.4	210.1	0.72973	7.56346e-05	-0.454566	Nonsignificant	None	--	--	--	--	--	--	--	--	IPR010422 [Coiled-coil domain-containing protein 124]
F1MFA7	Coiled-coil domain containing 186	CCDC186	99.2	97.5	125.8	145	157.3	116.1	0.770793	0.104371	-0.375584	Nonsignificant	None	--	--	--	--	--	--	--	--	--
A0A3Q1MIK9	Coiled-coil domain-containing protein 22	CCDC22	970.1	1040.4	1067.6	965.4	958.8	1091.7	1.02062	0.710953	0.0294515	Nonsignificant	None	--	--	--	--	--	--	--	--	--
Q3SZX8	Coiled-coil domain-containing protein 25	CCDC25	737.8	666.4	622.2	803.1	900.5	767.9	0.819907	0.0463163	-0.286468	Nonsignificant	None	--	--	--	--	--	Predicted component of the ribosome quality control (RQC) complex, YloA/Tae2 family, contains fibronectin-binding (FbpA) and DUF814 domains	J	Translation, ribosomal structure and biogenesis ;	IPR008532 [Domain of unknown function DUF814]
A5PJA4	Coiled-coil domain-containing protein 43	CCDC43	608.6	531.4	510.2	491.8	518.5	568.5	1.04522	0.559206	0.0638125	Nonsignificant	None	--	--	--	--	--	--	--	--	--
F1MG07	Coiled-coil domain-containing protein 47	CCDC47	1647.1	1650.5	1712.5	1718.5	1756.3	1952.3	0.923163	0.139478	-0.115342	Nonsignificant	None	--	--	--	--	--	--	--	--	IPR012879 [Protein of unknown function DUF1682]
A0A3Q1MBX8	Coiled-coil domain containing 50	CCDC50	519.7	562.8	571.5	628.5	584.5	628.7	0.898083	0.0450977	-0.155079	Nonsignificant	None	--	--	--	--	--	--	--	--	IPR029311 [Coiled-coil domain-containing protein 50, N-terminal]
F1N091	Coiled-coil domain containing 6	CCDC6	1138.7	1119.8	1237.8	1496.7	1463.7	1350.2	0.811094	0.00917384	-0.30206	Nonsignificant	None	--	--	coiled-coil domain-containing protein 6	--	ko05200 Pathways in cancer ko05216 Thyroid cancer	--	--	--	IPR019152 [Protein of unknown function DUF2046]
A6QNP9	Coiled-coil domain-containing protein 69	CCDC69	1285.6	1277.6	1220.3	1363.9	1261.9	1484.6	0.92047	0.182109	-0.119557	Nonsignificant	None	--	--	--	--	--	--	--	--	--
A0A3Q1MGX7	Coiled-coil domain containing 80	CCDC80	2172	2300.8	2397.9	2639.3	2937.3	2800.5	0.820176	0.00971399	-0.285994	Nonsignificant	None	--	--	--	--	--	--	--	--	IPR025232 [Domain of unknown function DUF4174]
A0A3Q1MMY8	Coiled-coil domain containing 91	CCDC91	94.3	95	95.9	104.2	96.6	104.7	0.933552	0.0637997	-0.0991984	Nonsignificant	None	--	--	--	--	--	--	--	--	--
A4IFE0	Coiled-coil domain-containing protein 93	CCDC93	354.4	326.6	365.8	382.9	403.9	387.4	0.891501	0.0329462	-0.165692	Nonsignificant	None	--	--	--	--	--	--	--	--	IPR019159 [Coiled-coil domain of unkwon function DUF2037]
E1B9Y1	Coiled-coil domain containing 9B	CCDC9B	310.9	276.9	277.2	236.8	257.4	272.9	1.12762	0.101188	0.173285	Nonsignificant	None	--	--	--	--	--	--	--	--	IPR029336 [Protein of unknown function DUF4594]
Q2HJ34	Cellular communication network factor 3	CCN3	428.8	307.6	261.1	307.1	301.3	260.6	1.14787	0.457044	0.198961	Nonsignificant	None	4	Biological Process:regulation of cell growth (GO:0001558),Molecular Function:protein binding (GO:0005515),Molecular Function:insulin-like growth factor binding (GO:0005520),Cellular Component:extracellular region (GO:0005576)	--	--	--	--	--	--	IPR000867 [Insulin-like growth factor-binding protein, IGFBP] ; IPR001007 [VWFC domain] ; IPR006208 [Glycoprotein hormone subunit beta, cystine knot]
A0A3Q1MGL1	Cyclin Y	CCNY	219.8	222.3	222.1	184.8	175.9	221.3	1.14124	0.186887	0.190599	Nonsignificant	None	--	--	--	--	--	--	--	--	IPR006671 [Cyclin, N-terminal]
E1BBI6	Cyclin Y like 1	CCNYL1	302.1	284.1	296.5	487.6	514	481.9	0.595012	5.8048e-05	-0.74901	Significant	down	--	--	--	--	--	--	--	--	IPR006671 [Cyclin, N-terminal]
A0A3Q1MBY1	Cell cycle progression 1	CCPG1	150.8	163.7	147.4	126.3	126	149.6	1.14929	0.0969187	0.200744	Nonsignificant	None	--	--	--	--	--	--	--	--	--
E1BE86	Superoxide dismutase copper chaperone	CCS	1254.5	1275.5	1127	1207	1329.4	1086.1	1.00952	0.897933	0.0136749	Nonsignificant	None	4	Biological Process:superoxide metabolic process (GO:0006801),Biological Process:metal ion transport (GO:0030001),Molecular Function:metal ion binding (GO:0046872),Biological Process:oxidation-reduction process (GO:0055114)	copper chaperone for superoxide dismutase	--	ko05014 Amyotrophic lateral sclerosis (ALS)	Cu/Zn superoxide dismutase	P	Inorganic ion transport and metabolism ;	IPR001424 [Superoxide dismutase, copper/zinc binding domain] ; IPR006121 [Heavy metal-associated domain, HMA]
Q3ZBH0	T-complex protein 1 subunit beta	CCT2	8107.8	8190	8742.4	7639.1	7544.3	9127.8	1.02999	0.681518	0.042625	Nonsignificant	None	1	Molecular Function:ATP binding (GO:0005524)	T-complex protein 1 subunit beta	--	--	Chaperonin GroEL (HSP60 family)	O	Posttranslational modification, protein turnover, chaperones ;	IPR002423 [Chaperonin Cpn60/TCP-1 family]
Q3T0K2	T-complex protein 1 subunit gamma	CCT3	5654.8	5747.3	6098	5674.5	5740.1	6639.7	0.969304	0.615135	-0.0449793	Nonsignificant	None	1	Molecular Function:ATP binding (GO:0005524)	T-complex protein 1 subunit gamma	--	--	Chaperonin GroEL (HSP60 family)	O	Posttranslational modification, protein turnover, chaperones ;	IPR002423 [Chaperonin Cpn60/TCP-1 family]
F1N0E5	T-complex protein 1 subunit delta	CCT4	9714	9609.9	10001.4	8753.4	8593.9	10189.6	1.06495	0.316144	0.0907797	Nonsignificant	None	1	Molecular Function:ATP binding (GO:0005524)	T-complex protein 1 subunit delta	--	--	Chaperonin GroEL (HSP60 family)	O	Posttranslational modification, protein turnover, chaperones ;	IPR002423 [Chaperonin Cpn60/TCP-1 family]
F1MWD3	CCT-epsilon	CCT5	13557.5	13276.1	14226.7	13278	13775	15393	0.967354	0.544291	-0.0478844	Nonsignificant	None	1	Molecular Function:ATP binding (GO:0005524)	T-complex protein 1 subunit epsilon	--	--	Chaperonin GroEL (HSP60 family)	O	Posttranslational modification, protein turnover, chaperones ;	IPR002423 [Chaperonin Cpn60/TCP-1 family]
Q3MHL7	T-complex protein 1 subunit zeta	CCT6A	7532.8	7403.2	8128.3	6972.8	6958.8	9225.1	0.99601	0.970602	-0.00576817	Nonsignificant	None	1	Molecular Function:ATP binding (GO:0005524)	T-complex protein 1 subunit zeta	--	--	Chaperonin GroEL (HSP60 family)	O	Posttranslational modification, protein turnover, chaperones ;	IPR002423 [Chaperonin Cpn60/TCP-1 family]
Q2NKZ1	T-complex protein 1 subunit eta	CCT7	9135.7	9202.3	9840	8517.7	8497.1	10235.3	1.03405	0.643121	0.0483077	Nonsignificant	None	1	Molecular Function:ATP binding (GO:0005524)	T-complex protein 1 subunit eta	--	--	Chaperonin GroEL (HSP60 family)	O	Posttranslational modification, protein turnover, chaperones ;	IPR002423 [Chaperonin Cpn60/TCP-1 family]
A0A3Q1MTL6	CCT-theta	CCT8	9867.3	10345.8	10910	9833.1	9526.5	11601	1.00525	0.943112	0.00755234	Nonsignificant	None	1	Molecular Function:ATP binding (GO:0005524)	T-complex protein 1 subunit theta	--	--	Chaperonin GroEL (HSP60 family)	O	Posttranslational modification, protein turnover, chaperones ;	IPR002423 [Chaperonin Cpn60/TCP-1 family]
Q0VD30	Vacuolar fusion protein CCZ1 homolog	CCZ1	353	331.5	272.7	145	131.3	159.4	2.19692	0.00236211	1.13549	Significant	up	--	--	--	--	--	--	--	--	IPR013176 [Protein of unknown function DUF1712, fungi]
F1MPE1	CD109 molecule	CD109	4886.6	5914.6	5862.9	5857.9	6278.2	5385.7	0.95105	0.535457	-0.0724076	Nonsignificant	None	3	Molecular Function:endopeptidase inhibitor activity (GO:0004866),Cellular Component:extracellular region (GO:0005576),Cellular Component:extracellular space (GO:0005615)	CD109 antigen	--	--	Uncharacterized conserved protein YfaS, alpha-2-macroglobulin family	R	General function prediction only ;	IPR001599 [Alpha-2-macroglobulin] ; IPR002890 [Alpha-2-macroglobulin, N-terminal] ; IPR009048 [Alpha-macroglobulin, receptor-binding] ; IPR011625 [Alpha-2-macroglobulin, N-terminal 2] ; IPR011626 [Alpha-macroglobulin complement component] ; IPR019565 [Alpha-2-macroglobulin, thiol-ester bond-forming]
A7E3T1	CD151 antigen	CD151	2920.9	3617.4	2864.7	4164.6	3414.6	4493.2	0.778884	0.0904961	-0.360519	Nonsignificant	None	1	Cellular Component:integral component of membrane (GO:0016021)	CD151 antigen	--	--	--	--	--	IPR018499 [Tetraspanin/Peripherin]
A0A3Q1LQ59	Scavenger receptor cysteine-rich type 1 protein M130	CD163	2727.3	2381.8	2456.9	3557.1	3699.2	3123.2	0.728937	0.00980364	-0.456134	Nonsignificant	None	2	Molecular Function:scavenger receptor activity (GO:0005044),Cellular Component:membrane (GO:0016020)	CD163 antigen	--	--	--	--	--	IPR001190 [SRCR domain]
Q3ZC60	CD200 molecule	CD200	928.3	954	823.8	760.7	751	799.3	1.17096	0.0361573	0.227698	Nonsignificant	None	--	--	CD200 antigen	--	--	--	--	--	IPR013151 [Immunoglobulin]
C0IP18	CD209 molecule	CD209	2243.1	1955.4	1909.1	2716.9	2589.3	2282.3	0.804849	0.0409782	-0.313209	Nonsignificant	None	--	--	CD209 antigen	--	ko04145 Phagosome ko05152 Tuberculosis ko05162 Measles	Uncharacterized conserved protein RhaS, contains 28 RHS repeats	R	General function prediction only ;	IPR001304 [C-type lectin-like]
E1BC38	CD248 molecule	CD248	2495.7	2345.9	2592.9	3306.5	3744.8	3436.3	0.708885	0.00237403	-0.496377	Nonsignificant	None	--	--	CD248 antigen, endosialin	--	--	--	--	--	IPR001304 [C-type lectin-like]
Q0KIZ6	CD276 antigen (Fragment)	Cd276	913.3	947.8	967.7	1645.1	1758.4	1422.6	0.586146	0.00263414	-0.770668	Significant	down	--	--	immune costimulatory protein B7-H3	--	ko04514 Cell adhesion molecules (CAMs)	--	--	--	IPR013106 [Immunoglobulin V-set domain]
A0A3Q1ME19	CD2 associated protein	CD2AP	2313.1	2256	2275.3	2611.3	2637.2	2789.3	0.851527	0.00236602	-0.231877	Nonsignificant	None	1	Molecular Function:protein binding (GO:0005515)	CD2-associated protein	--	ko05100 Bacterial invasion of epithelial cells	--	--	--	IPR001452 [SH3 domain]
A5D7B2	CMRF35-like molecule 9	CD300LG	225.7	283.1	319.3	374.5	333.2	498	0.686821	0.0898811	-0.541994	Nonsignificant	None	--	--	CMRF35-like molecule 9	--	--	--	--	--	IPR013106 [Immunoglobulin V-set domain]
P26201	Platelet glycoprotein 4	CD36	7238.1	7044	5990.7	8452.4	7043.2	9843.8	0.800051	0.132705	-0.321837	Nonsignificant	None	1	Cellular Component:membrane (GO:0016020)	CD36 antigen	--	ko03320 PPAR signaling pathway ko04145 Phagosome ko04152 AMPK signaling pathway ko04512 ECM-receptor interaction ko04640 Hematopoietic cell lineage ko04920 Adipocytokine signaling pathway ko04931 Insulin resistance ko04975 Fat digestion and absorption ko04979 Cholesterol metabolism ko05144 Malaria	--	--	--	IPR002159 [CD36 family]
F1MQT9	CD44 antigen	CD44	938.8	937.3	920.1	1120.2	1225.6	1052.7	0.822775	0.0555623	-0.281431	Nonsignificant	None	2	Molecular Function:hyaluronic acid binding (GO:0005540),Biological Process:cell adhesion (GO:0007155)	CD44 antigen	--	ko04512 ECM-receptor interaction ko04640 Hematopoietic cell lineage ko05169 Epstein-Barr virus infection ko05205 Proteoglycans in cancer ko05206 MicroRNAs in cancer	--	--	--	IPR000538 [Link domain]
A0A3Q1N570	Membrane cofactor protein	CD46	501.4	444.6	401.1	562.8	493.4	600.7	0.813024	0.0732516	-0.29863	Nonsignificant	None	--	--	membrane cofactor protein	--	ko04610 Complement and coagulation cascades ko05162 Measles	--	--	--	IPR000436 [Sushi/SCR/CCP domain]
F1MUL0	Integrin-associated protein	CD47	1531.3	1517.9	1517.8	1901.7	1858.4	1808.3	0.820164	0.000258949	-0.286016	Nonsignificant	None	--	--	CD47 antigen (Rh-related antigen, integrin-associated signal transducer)	--	ko04512 ECM-receptor interaction	--	--	--	IPR013147 [CD47 transmembrane] ; IPR013270 [CD47 immunoglobulin-like]
Q2KHZ6	CD48 molecule	CD48	149.5	153.1	143.1	151.3	144.1	130.9	1.04551	0.385943	0.0642039	Nonsignificant	None	--	--	CD48 antigen	--	ko04650 Natural killer cell mediated cytotoxicity	--	--	--	IPR024303 [Natural killer cell receptor 2B4, immunoglobulin domain]
F6PZJ9	CD58 molecule	CD58	872.5	866.5	785	817.5	777.5	978	0.980956	0.820573	-0.0277395	Nonsignificant	None	--	--	CD58 antigen	--	ko04514 Cell adhesion molecules (CAMs) ko05169 Epstein-Barr virus infection	--	--	--	--
Q32PA1	CD59 glycoprotein	CD59	1993.2	1929.8	2132	2297	2445.2	2648.7	0.819251	0.0196185	-0.287623	Nonsignificant	None	--	--	CD59 antigen	--	ko04610 Complement and coagulation cascades ko04640 Hematopoietic cell lineage	--	--	--	IPR016054 [Ly-6 antigen/uPA receptor-like]
A6QNW7	CD5 molecule like	CD5L	1815.8	1901.2	2616	2087.6	2401.7	2692.4	0.881825	0.410321	-0.181436	Nonsignificant	None	2	Molecular Function:scavenger receptor activity (GO:0005044),Cellular Component:membrane (GO:0016020)	--	--	--	--	--	--	IPR001190 [SRCR domain]
B0JYM4	Tetraspanin	CD63	1135.7	1130.6	1029.4	528.5	516.2	1691	1.2047	0.679583	0.268675	Nonsignificant	None	1	Cellular Component:integral component of membrane (GO:0016021)	CD63 antigen	--	ko04142 Lysosome ko05205 Proteoglycans in cancer	--	--	--	IPR018499 [Tetraspanin/Peripherin]
Q2KIW2	CD68 molecule	CD68	239.4	233.8	237.2	239.6	239.8	233.2	0.996913	0.800178	-0.0044609	Nonsignificant	None	1	Cellular Component:membrane (GO:0016020)	CD68 antigen	--	ko04142 Lysosome	--	--	--	IPR002000 [Lysosome-associated membrane glycoprotein]
A0A3Q1MEG8	CD74 molecule	CD74	1353.9	1000.5	967.3	1295.5	1446.2	1320.9	0.817629	0.135089	-0.290482	Nonsignificant	None	5	Biological Process:intracellular protein transport (GO:0006886),Biological Process:immune response (GO:0006955),Cellular Component:membrane (GO:0016020),Biological Process:antigen processing and presentation (GO:0019882),Molecular Function:MHC class II protein binding (GO:0042289)	CD74 antigen	--	ko04612 Antigen processing and presentation ko05152 Tuberculosis ko05168 Herpes simplex infection	--	--	--	IPR000716 [Thyroglobulin type-1] ; IPR011988 [MHC class II-associated invariant chain, trimerisation] ; IPR015386 [MHC class II-associated invariant chain/CLIP, MHC II-interacting]
Q3ZCD0	CD81 antigen	CD81	2370.1	2602.8	2455	2806	2732.1	2958.3	0.874241	0.0200773	-0.193897	Nonsignificant	None	1	Cellular Component:integral component of membrane (GO:0016021)	CD81 antigen	--	ko04662 B cell receptor signaling pathway ko05144 Malaria ko05160 Hepatitis C	--	--	--	IPR018499 [Tetraspanin/Peripherin]
P30932	CD9 antigen	CD9	2910.3	2949.2	2772.4	2693.5	2977.4	2923.7	1.00434	0.909099	0.00624765	Nonsignificant	None	1	Cellular Component:integral component of membrane (GO:0016021)	CD9 antigen	--	ko04640 Hematopoietic cell lineage	--	--	--	IPR018499 [Tetraspanin/Peripherin]
E1BGJ5	CD93 molecule	CD93	717.6	711.2	840.2	802.3	851.3	851.7	0.90568	0.155402	-0.142927	Nonsignificant	None	1	Molecular Function:calcium ion binding (GO:0005509)	CDW93 antigen	--	--	--	--	--	IPR001304 [C-type lectin-like] ; IPR001881 [EGF-like calcium-binding domain] ; IPR026823 [Complement Clr-like EGF domain]
G5E598	CD99 molecule	CD99	442.2	543.5	583.3	659	659.8	608.7	0.814008	0.057615	-0.296886	Nonsignificant	None	--	--	CD99 antigen	--	ko04514 Cell adhesion molecules (CAMs) ko04670 Leukocyte transendothelial migration	--	--	--	IPR022078 [CD99 antigen-like protein 2]
A1A4K1	CD99 antigen-like protein 2	CD99L2	682.5	798.5	790.5	781.1	840.1	1181	0.810613	0.245598	-0.302915	Nonsignificant	None	--	--	--	--	--	--	--	--	IPR022078 [CD99 antigen-like protein 2]
A0A3Q1MGS0	Cytidine aminohydrolase	CDA	117.7	122.1	138.4	133	128.8	125.8	0.975748	0.661287	-0.0354192	Nonsignificant	None	1	Molecular Function:zinc ion binding (GO:0008270)	cytidine deaminase	3.5.4.5	ko00240 Pyrimidine metabolism ko00983 Drug metabolism - other enzymes ko01100 Metabolic pathways	Cytidine deaminase	F	Nucleotide transport and metabolism ;	IPR002125 [Cytidine and deoxycytidylate deaminases, zinc-binding]
Q5EAC6	Hsp90 co-chaperone Cdc37	CDC37	10002.9	9697.8	9846.4	10796.8	9588.7	10587	0.953979	0.282514	-0.0679713	Nonsignificant	None	1	Molecular Function:protein kinase binding (GO:0019901)	cell division cycle protein 37	--	ko04151 PI3K-Akt signaling pathway	--	--	--	IPR013855 [Cdc37, N-terminal domain] ; IPR013873 [Cdc37, C-terminal] ; IPR013874 [Cdc37, Hsp90 binding]
Q2KJ93	Cell division control protein 42 homolog	CDC42	3188.7	3137.6	3070.9	3162.4	3134.3	3955.3	0.916621	0.40079	-0.125603	Nonsignificant	None	2	Molecular Function:GTP binding (GO:0005525),Biological Process:small GTPase mediated signal transduction (GO:0007264)	cell division control protein 42	--	ko04010 MAPK signaling pathway ko04014 Ras signaling pathway ko04015 Rap1 signaling pathway ko04062 Chemokine signaling pathway ko04144 Endocytosis ko04360 Axon guidance ko04370 VEGF signaling pathway ko04510 Focal adhesion ko04520 Adherens junction ko04530 Tight junction ko04660 T cell receptor signaling pathway ko04666 Fc gamma R-mediated phagocytosis ko04670 Leukocyte transendothelial migratio…	GTPase SAR1 family domain	R	General function prediction only ;	IPR001806 [Small GTPase superfamily]
A0A3Q1LL59	Non-specific serine/threonine protein kinase	CDC42BPA	383.6	387	346.4	333.4	316.2	349.5	1.11801	0.0719731	0.160928	Nonsignificant	None	5	Molecular Function:protein kinase activity (GO:0004672),Molecular Function:protein serine/threonine kinase activity (GO:0004674),Molecular Function:ATP binding (GO:0005524),Biological Process:protein phosphorylation (GO:0006468),Biological Process:intracellular signal transduction (GO:0035556)	serine/threonine-protein kinase MRCK	2.7.11.1	--	Serine/threonine protein kinase	T	Signal transduction mechanisms ;	IPR000719 [Protein kinase domain] ; IPR001180 [Citron homology (CNH) domain] ; IPR002219 [Protein kinase C-like, phorbol ester/diacylglycerol-binding domain] ; IPR014930 [Myotonic dystrophy protein kinase, coiled coil] ; IPR017892 [Protein kinase, C-terminal] ; IPR031597 [KELK-motif containing domain]
A0A3Q1MLZ6	Non-specific serine/threonine protein kinase	CDC42BPB	1095.2	1133.5	1131.5	1062.5	1162.1	1249.3	0.96727	0.531345	-0.0480091	Nonsignificant	None	5	Molecular Function:protein kinase activity (GO:0004672),Molecular Function:protein serine/threonine kinase activity (GO:0004674),Molecular Function:ATP binding (GO:0005524),Biological Process:protein phosphorylation (GO:0006468),Biological Process:intracellular signal transduction (GO:0035556)	serine/threonine-protein kinase MRCK	2.7.11.1	--	Serine/threonine protein kinase	T	Signal transduction mechanisms ;	IPR000719 [Protein kinase domain] ; IPR001180 [Citron homology (CNH) domain] ; IPR002219 [Protein kinase C-like, phorbol ester/diacylglycerol-binding domain] ; IPR014930 [Myotonic dystrophy protein kinase, coiled coil] ; IPR031597 [KELK-motif containing domain]
Q1RMQ9	CDC42 effector protein (Rho GTPase binding) 4	CDC42EP4	719.7	713	743	765.6	824.5	735.1	0.935704	0.14716	-0.0958752	Nonsignificant	None	--	--	--	--	--	--	--	--	IPR000095 [CRIB domain] ; IPR029273 [Cdc42 effector]
Q2KJC1	Cell division cycle 5-like protein	CDC5L	454.9	461.9	457.3	694.9	640.9	445.4	0.771446	0.215177	-0.374363	Nonsignificant	None	--	--	pre-mRNA-splicing factor CDC5/CEF1	--	ko03040 Spliceosome	--	--	--	IPR021786 [Pre-mRNA splicing factor component Cdc5p/Cef1]
A6QLC4	Cadherin-1	CDH1	525.1	606.1	689.8	653.8	622.1	751.4	0.898239	0.325685	-0.154829	Nonsignificant	None	3	Molecular Function:calcium ion binding (GO:0005509),Biological Process:homophilic cell adhesion via plasma membrane adhesion molecules (GO:0007156),Cellular Component:membrane (GO:0016020)	cadherin 1, type 1, E-cadherin	--	ko04015 Rap1 signaling pathway ko04371 Apelin signaling pathway ko04390 Hippo signaling pathway ko04514 Cell adhesion molecules (CAMs) ko04520 Adherens junction ko05100 Bacterial invasion of epithelial cells ko05200 Pathways in cancer ko05213 Endometrial cancer ko05216 Thyroid cancer ko05218 Melanoma ko05219 Bladder cancer ko05226 Gastric cancer	Large exoprotein involved in heme utilization or adhesion	U	Intracellular trafficking, secretion, and vesicular transport ;	IPR000233 [Cadherin, cytoplasmic domain] ; IPR002126 [Cadherin] ; IPR014868 [Cadherin prodomain]
Q3B7N0	Cadherin-13	CDH13	11179.2	11518.4	10561.5	13541.7	12689.6	15927.3	0.788904	0.0423423	-0.342078	Nonsignificant	None	3	Molecular Function:calcium ion binding (GO:0005509),Biological Process:homophilic cell adhesion via plasma membrane adhesion molecules (GO:0007156),Cellular Component:membrane (GO:0016020)	cadherin 13, H-cadherin	--	--	Large exoprotein involved in heme utilization or adhesion	U	Intracellular trafficking, secretion, and vesicular transport ;	IPR002126 [Cadherin] ; IPR014868 [Cadherin prodomain]
G3MZL1	Cadherin-5	CDH5	1481.5	1459.4	1788	1825.1	1897.4	1830.9	0.851532	0.0645352	-0.231867	Nonsignificant	None	3	Molecular Function:calcium ion binding (GO:0005509),Biological Process:homophilic cell adhesion via plasma membrane adhesion molecules (GO:0007156),Cellular Component:membrane (GO:0016020)	cadherin 5, type 2, VE-cadherin	--	ko04514 Cell adhesion molecules (CAMs) ko04670 Leukocyte transendothelial migration ko05418 Fluid shear stress and atherosclerosis	Large exoprotein involved in heme utilization or adhesion	U	Intracellular trafficking, secretion, and vesicular transport ;	IPR000233 [Cadherin, cytoplasmic domain] ; IPR002126 [Cadherin]
A3KMY7	Cyclin dependent kinase 18	CDK18	99.7	93.2	113.2	86.2	97.4	83.8	1.14473	0.148906	0.195004	Nonsignificant	None	3	Molecular Function:protein kinase activity (GO:0004672),Molecular Function:ATP binding (GO:0005524),Biological Process:protein phosphorylation (GO:0006468)	cyclin-dependent kinase 18	2.7.11.22	--	Predicted ATPase	R	General function prediction only ;	IPR000719 [Protein kinase domain]
Q02399	Cyclin-dependent-like kinase 5	CDK5	927.9	979.4	1003.8	899.9	818.5	1054.8	1.04973	0.562191	0.0700127	Nonsignificant	None	3	Molecular Function:protein kinase activity (GO:0004672),Molecular Function:ATP binding (GO:0005524),Biological Process:protein phosphorylation (GO:0006468)	cyclin-dependent kinase 5	2.7.11.22	ko04360 Axon guidance ko05010 Alzheimer's disease ko05030 Cocaine addiction	Predicted ATPase	R	General function prediction only ;	IPR000719 [Protein kinase domain]
F1MM23	CDK5 regulatory subunit associated protein 3	CDK5RAP3	1041.3	1001.9	1095.7	1078.1	1085.4	1374.4	0.887221	0.259427	-0.172634	Nonsignificant	None	--	--	--	--	--	--	--	--	IPR008491 [Protein of unknown function DUF773]
E1BC36	Cyclin dependent kinase 6	CDK6	861.3	823.3	816.9	1138.9	1097	1063.8	0.758099	0.000496591	-0.399541	Nonsignificant	None	3	Molecular Function:protein kinase activity (GO:0004672),Molecular Function:ATP binding (GO:0005524),Biological Process:protein phosphorylation (GO:0006468)	cyclin-dependent kinase 6	2.7.11.22	ko04110 Cell cycle ko04115 p53 signaling pathway ko04151 PI3K-Akt signaling pathway ko04218 Cellular senescence ko05161 Hepatitis B ko05162 Measles ko05165 Human papillomavirus infection ko05167 Kaposi's sarcoma-associated herpesvirus infection ko05200 Pathways in cancer ko05203 Viral carcinogenesis ko05206 MicroRNAs in cancer ko05212 Pancreatic cancer ko05214 Glioma ko05218 Melanoma ko05220 Chro…	PASTA domain, binds beta-lactams	M	Cell wall/membrane/envelope biogenesis ;	IPR000719 [Protein kinase domain]
A6QLS3	Cyclin-dependent kinase inhibitor 1B	CDKN1B	284.5	221.9	235.6	341.9	344.3	269.7	0.776232	0.0828385	-0.365441	Nonsignificant	None	3	Molecular Function:cyclin-dependent protein serine/threonine kinase inhibitor activity (GO:0004861),Cellular Component:nucleus (GO:0005634),Biological Process:cell cycle arrest (GO:0007050)	cyclin-dependent kinase inhibitor 1B	--	ko01522 Endocrine resistance ko04012 ErbB signaling pathway ko04066 HIF-1 signaling pathway ko04068 FoxO signaling pathway ko04110 Cell cycle ko04151 PI3K-Akt signaling pathway ko04933 AGE-RAGE signaling pathway in diabetic complications ko05161 Hepatitis B ko05162 Measles ko05165 Human papillomavirus infection ko05169 Epstein-Barr virus infection ko05200 Pathways in cancer ko05202 Transcriptiona…	--	--	--	IPR003175 [Cyclin-dependent kinase inhibitor]
A0A3Q1N997	Cyclin dependent kinase inhibitor 1C	CDKN1C	156.4	144.3	224	157.7	138.2	141.5	1.19959	0.317791	0.26254	Nonsignificant	None	3	Molecular Function:cyclin-dependent protein serine/threonine kinase inhibitor activity (GO:0004861),Cellular Component:nucleus (GO:0005634),Biological Process:cell cycle arrest (GO:0007050)	cyclin-dependent kinase inhibitor 1C	--	ko04110 Cell cycle	--	--	--	IPR003175 [Cyclin-dependent kinase inhibitor]
A7MBB9	CDKN2C protein	CDKN2C	289.3	266	284.8	379.5	396.2	399.8	0.714675	0.000296877	-0.484642	Nonsignificant	None	1	Molecular Function:protein binding (GO:0005515)	cyclin-dependent kinase inhibitor 2C	--	ko01522 Endocrine resistance ko04110 Cell cycle ko05166 HTLV-I infection ko05202 Transcriptional misregulation in cancer	Ankyrin repeat	T	Signal transduction mechanisms ;	IPR002110 [Ankyrin repeat] ; IPR020683 [Ankyrin repeat-containing domain]
A0A3Q1MGF1	Cysteine dioxygenase	CDO1	179.8	150.3	167.3	145.9	140.3	194.6	1.03453	0.788	0.0489696	Nonsignificant	None	2	Molecular Function:iron ion binding (GO:0005506),Biological Process:oxidation-reduction process (GO:0055114)	cysteine dioxygenase	1.13.11.20	ko00270 Cysteine and methionine metabolism ko00430 Taurine and hypotaurine metabolism ko01100 Metabolic pathways	Predicted metal-dependent enzyme of the double-stranded beta helix superfamily	R	General function prediction only ;	IPR010300 [Cysteine dioxygenase type I]
A0JNC1	Phosphatidate cytidylyltransferase 2	CDS2	226.3	219.4	223.2	302.2	334.2	259.7	0.746457	0.071256	-0.421869	Nonsignificant	None	--	--	phosphatidate cytidylyltransferase	2.7.7.41	ko00564 Glycerophospholipid metabolism ko01100 Metabolic pathways ko04070 Phosphatidylinositol signaling system	CDP-diglyceride synthetase	I	Lipid transport and metabolism ;	--
A0A3Q1MQ27	Carcinoembryonic antigen related cell adhesion molecule 1	CEACAM1	754	769.6	761.9	611.6	583.1	710.5	1.19961	0.0796258	0.262567	Nonsignificant	None	--	--	carcinoembryonic antigen-related cell adhesion molecule	--	--	--	--	--	IPR013106 [Immunoglobulin V-set domain] ; IPR013151 [Immunoglobulin]
A7MB95	CUGBP Elav-like family member 1	CELF1	383.6	366.9	372.5	359.4	363	401.2	0.999466	0.989471	-0.000770602	Nonsignificant	None	1	Molecular Function:nucleic acid binding (GO:0003676)	CUG-BP- and ETR3-like factor	--	--	RNA recognition motif (RRM) domain	J	Translation, ribosomal structure and biogenesis ;	IPR000504 [RNA recognition motif domain]
A0A3Q1MSL2	CUGBP Elav-like family member 2	CELF2	540.9	496.3	531	579.2	664.8	665.2	0.821391	0.0229009	-0.283859	Nonsignificant	None	1	Molecular Function:nucleic acid binding (GO:0003676)	CUG-BP- and ETR3-like factor	--	--	RNA recognition motif (RRM) domain	J	Translation, ribosomal structure and biogenesis ;	IPR000504 [RNA recognition motif domain]
G3N1U1	CENP-V/GFA domain-containing protein	CENPV	427.9	404.5	359.5	399.5	452.4	265	1.06715	0.694912	0.0937632	Nonsignificant	None	2	Biological Process:metabolic process (GO:0008152),Molecular Function:carbon-sulfur lyase activity (GO:0016846)	--	--	--	Uncharacterized conserved protein	S	Function unknown ;	IPR006913 [Glutathione-dependent formaldehyde-activating enzyme/centromere protein V]
A0A3Q1MEP1	Centrosomal protein 170	CEP170	531.8	573.2	547.9	545.6	552.9	525.7	1.01767	0.546356	0.0252702	Nonsignificant	None	1	Molecular Function:protein binding (GO:0005515)	centrosomal protein CEP170	--	--	Forkhead associated (FHA) domain, binds pSer, pThr, pTyr	T	Signal transduction mechanisms ;	IPR000253 [Forkhead-associated (FHA) domain] ; IPR029300 [CEP170, C-terminal]
F1N1V2	Choline/ethanolamine phosphotransferase 1	CEPT1	95.3	79.6	73.4	77	82	91.4	0.991613	0.932501	-0.0121503	Nonsignificant	None	2	Biological Process:phospholipid biosynthetic process (GO:0008654),Cellular Component:membrane (GO:0016020)	--	--	ko00440 Phosphonate and phosphinate metabolism ko00564 Glycerophospholipid metabolism ko00565 Ether lipid metabolism ko01100 Metabolic pathways	Phosphatidylglycerophosphate synthase	I	Lipid transport and metabolism ;	IPR000462 [CDP-alcohol phosphatidyltransferase]
Q9GKI7	Ceramide transfer protein	CERT1	1857.8	1782.7	1840.5	1699.4	1809.4	2176	0.96415	0.685265	-0.0526705	Nonsignificant	None	1	Molecular Function:lipid binding (GO:0008289)	collagen type IV alpha-3-binding protein	--	--	--	--	--	IPR001849 [Pleckstrin homology domain] ; IPR002913 [START domain]
P81187	Complement factor B	CFB	13045	13679	16248.5	20937.6	21608.8	14209	0.757153	0.14687	-0.401344	Nonsignificant	None	2	Molecular Function:serine-type endopeptidase activity (GO:0004252),Biological Process:proteolysis (GO:0006508)	component factor B	3.4.21.47	ko04610 Complement and coagulation cascades ko05150 Staphylococcus aureus infection	Secreted trypsin-like serine protease	O	Posttranslational modification, protein turnover, chaperones ;	IPR000436 [Sushi/SCR/CCP domain] ; IPR001254 [Serine proteases, trypsin domain] ; IPR002035 [von Willebrand factor, type A]
Q3T0A3	Complement factor D	CFD	1927.4	1877.9	2117.3	2535	2925.2	2127.4	0.780563	0.0831996	-0.357413	Nonsignificant	None	2	Molecular Function:serine-type endopeptidase activity (GO:0004252),Biological Process:proteolysis (GO:0006508)	component factor D	3.4.21.46	ko04610 Complement and coagulation cascades ko05150 Staphylococcus aureus infection	Secreted trypsin-like serine protease	O	Posttranslational modification, protein turnover, chaperones ;	IPR001254 [Serine proteases, trypsin domain]
Q8HXY9	Craniofacial development protein 1	CFDP1	383.8	386.9	399.2	352.3	372.9	378.3	1.06017	0.0741471	0.0842986	Nonsignificant	None	--	--	--	--	--	--	--	--	IPR011421 [BCNT-C domain]
F1MS40	Craniofacial development protein 2	CFDP2	1696.2	1788.4	1801.1	2274	2221.7	1827.5	0.835922	0.0752379	-0.25856	Nonsignificant	None	--	--	--	--	--	--	--	--	IPR005135 [Endonuclease/exonuclease/phosphatase]
Q28085	Complement factor H	CFH	17168.4	17130.3	19561.2	21100.2	22760.8	19573.3	0.849066	0.0593345	-0.236052	Nonsignificant	None	--	--	complement factor H	--	ko04610 Complement and coagulation cascades ko05150 Staphylococcus aureus infection	--	--	--	IPR000436 [Sushi/SCR/CCP domain]
A0A3Q1MIF4	Complement factor I	CFI	6977.9	6637.5	7597.6	10991.1	13292.9	7691.2	0.66342	0.0953235	-0.592005	Nonsignificant	None	5	Molecular Function:serine-type endopeptidase activity (GO:0004252),Molecular Function:scavenger receptor activity (GO:0005044),Molecular Function:protein binding (GO:0005515),Biological Process:proteolysis (GO:0006508),Cellular Component:membrane (GO:0016020)	complement factor I	3.4.21.45	ko04610 Complement and coagulation cascades ko05150 Staphylococcus aureus infection	Secreted trypsin-like serine protease	O	Posttranslational modification, protein turnover, chaperones ;	IPR001190 [SRCR domain] ; IPR001254 [Serine proteases, trypsin domain] ; IPR002172 [Low-density lipoprotein (LDL) receptor class A repeat]
B0JYL8	Cofilin, non-muscle isoform	CFL1	13389.2	13703.6	13228.4	16798.4	15683.6	19220.9	0.779863	0.0656638	-0.358707	Nonsignificant	None	2	Molecular Function:actin binding (GO:0003779),Cellular Component:intracellular (GO:0005622)	cofilin	--	ko04360 Axon guidance ko04666 Fc gamma R-mediated phagocytosis ko04810 Regulation of actin cytoskeleton ko05133 Pertussis	--	--	--	IPR002108 [Actin-depolymerising factor homology domain]
Q148F1	Cofilin-2	CFL2	7354	7028.9	6949.3	3916.2	3846.9	4633.3	1.72084	0.000443414	0.783112	Significant	up	2	Molecular Function:actin binding (GO:0003779),Cellular Component:intracellular (GO:0005622)	cofilin	--	ko04360 Axon guidance ko04666 Fc gamma R-mediated phagocytosis ko04810 Regulation of actin cytoskeleton ko05133 Pertussis	--	--	--	IPR002108 [Actin-depolymerising factor homology domain]
Q17QC8	Complement factor properdin	CFP	1376.6	1304	1120.8	789.9	916.7	805.8	1.51306	0.00748792	0.597465	Significant	up	--	--	complement factor properdin	--	ko05168 Herpes simplex infection	--	--	--	IPR000884 [Thrombospondin type-1 (TSP1) repeat]
P23805	Conglutinin	CGN1	2248.4	1879.7	1814.9	1330.9	1540.1	2153.3	1.18285	0.337489	0.242269	Nonsignificant	None	--	--	pulmonary surfactant-associated protein D	--	ko04145 Phagosome	Autotransporter adhesin	UW	Intracellular trafficking, secretion, and vesicular transport ; Extracellular structures ;	IPR001304 [C-type lectin-like] ; IPR008160 [Collagen triple helix repeat] ; IPR015097 [Lung surfactant protein D coiled-coil trimerisation]
A0A3Q1LMK6	Cell growth regulator with EF-hand domain 1	CGREF1	162.7	185.4	189.8	156.8	177.8	194.3	1.01702	0.837625	0.024343	Nonsignificant	None	1	Molecular Function:calcium ion binding (GO:0005509)	--	--	--	--	--	--	IPR002048 [EF-hand domain]
A0A3Q1M6B6	Coiled-coil-helix-coiled-coil-helix domain containing 10	CHCHD10	956.3	903.9	978.7	688.6	643.5	686.4	1.40644	0.000503742	0.492048	Nonsignificant	None	--	--	--	--	--	--	--	--	--
Q5E9D3	MICOS complex subunit MIC19	CHCHD3	2352.1	2390.7	2501.1	2360.1	2214.2	2491.8	1.02516	0.553556	0.0358525	Nonsignificant	None	--	--	coiled-coil-helix-coiled-coil-helix domain-containing protein 3, mitochondrial	--	--	--	--	--	IPR007964 [Protein of unknown function DUF737]
Q17Q91	Coiled-coil-helix-coiled-coil-helix domain-containing protein 7	CHCHD7	229	221	227.6	238.4	226.8	207.5	1.00728	0.869719	0.0104706	Nonsignificant	None	--	--	--	--	--	--	--	--	--
G3X7D2	Chitinase-3-like protein 1	CHI3L1	525.1	610	580	487.7	534.9	556.6	1.08606	0.231231	0.119099	Nonsignificant	None	1	Biological Process:carbohydrate metabolic process (GO:0005975)	chitinase-3-like protein 1/2	--	--	Chitinase, GH18 family	G	Carbohydrate transport and metabolism ;	IPR001223 [Glycoside hydrolase family 18, catalytic domain]
F1MH27	Chitinase	CHIA	739.6	699.1	873.9	904.9	966.4	797.5	0.866532	0.175859	-0.206675	Nonsignificant	None	4	Cellular Component:extracellular region (GO:0005576),Biological Process:carbohydrate metabolic process (GO:0005975),Biological Process:chitin metabolic process (GO:0006030),Molecular Function:chitin binding (GO:0008061)	chitinase	3.2.1.14	ko00520 Amino sugar and nucleotide sugar metabolism ko01100 Metabolic pathways	Chitinase, GH18 family	G	Carbohydrate transport and metabolism ;	IPR001223 [Glycoside hydrolase family 18, catalytic domain] ; IPR002557 [Chitin binding domain]
Q5EAB4	Chitinase domain-containing protein 1	CHID1	415.4	418.4	454.7	373.9	357.3	503.8	1.04332	0.729121	0.0611815	Nonsignificant	None	1	Biological Process:carbohydrate metabolic process (GO:0005975)	chitinase domain-containing protein 1	--	--	Spore germination protein YaaH	D	Cell cycle control, cell division, chromosome partitioning ;	IPR001223 [Glycoside hydrolase family 18, catalytic domain]
A0A3Q1M2M5	Cell adhesion molecule L1 like	CHL1	46.3	58.7	50.5	43.4	36.6	83.9	0.948749	0.86287	-0.0759013	Nonsignificant	None	1	Molecular Function:protein binding (GO:0005515)	L1 cell adhesion molecule like protein	--	--	PKD repeat	S	Function unknown ;	IPR003961 [Fibronectin type III] ; IPR013098 [Immunoglobulin I-set] ; IPR013151 [Immunoglobulin] ; IPR026966 [Neurofascin/L1/NrCAM, C-terminal domain]
Q5E994	Charged multivesicular body protein 1b	CHMP1B	822.2	761.2	828.5	789	866.7	816.9	0.975451	0.552696	-0.0358588	Nonsignificant	None	1	Biological Process:vacuolar transport (GO:0007034)	charged multivesicular body protein 1	--	ko04144 Endocytosis ko04217 Necroptosis	--	--	--	IPR005024 [Snf7 family]
Q3T0U5	Charged multivesicular body protein 2A	CHMP2A	1182.8	1077	1137	1120.6	1194.8	1128.3	0.986381	0.706498	-0.0197832	Nonsignificant	None	1	Biological Process:vacuolar transport (GO:0007034)	charged multivesicular body protein 2A	--	ko04144 Endocytosis ko04217 Necroptosis	--	--	--	IPR005024 [Snf7 family]
A0A3Q1MCF4	Charged multivesicular body protein 3	CHMP3	588.1	521.1	545	608.4	631.9	685.5	0.858968	0.0395634	-0.219324	Nonsignificant	None	1	Biological Process:vacuolar transport (GO:0007034)	charged multivesicular body protein 3	--	ko04144 Endocytosis ko04217 Necroptosis	--	--	--	IPR005024 [Snf7 family]
A2VDY3	Charged multivesicular body protein 4a	CHMP4A	549.1	467.2	473.3	479.7	525.3	528.9	0.971119	0.656001	-0.0422795	Nonsignificant	None	1	Biological Process:vacuolar transport (GO:0007034)	charged multivesicular body protein 4	--	ko04144 Endocytosis ko04217 Necroptosis	--	--	--	IPR005024 [Snf7 family]
Q08E32	CHMP4B protein	CHMP4B	1949.1	1757	1732.2	1697.3	1876.7	1942	0.985914	0.808877	-0.0204667	Nonsignificant	None	1	Biological Process:vacuolar transport (GO:0007034)	charged multivesicular body protein 4	--	ko04144 Endocytosis ko04217 Necroptosis	--	--	--	IPR005024 [Snf7 family]
F1MZV2	Charged multivesicular body protein 5	CHMP5	694.6	650	681.4	741	758.9	797.3	0.881943	0.0130764	-0.181242	Nonsignificant	None	1	Biological Process:vacuolar transport (GO:0007034)	charged multivesicular body protein 5	--	ko04144 Endocytosis ko04217 Necroptosis	--	--	--	IPR005024 [Snf7 family]
A6H704	CHMP7 protein	CHMP7	564.2	633.1	577.2	486.1	525.8	480.4	1.1891	0.0210574	0.249875	Nonsignificant	None	1	Biological Process:vacuolar transport (GO:0007034)	charged multivesicular body protein 7	--	ko04144 Endocytosis ko04217 Necroptosis	--	--	--	IPR005024 [Snf7 family]
Q29RL2	Cysteine and histidine-rich domain-containing protein 1	CHORDC1	1088.5	1080.7	1184.7	923.9	957.9	1103.9	1.12332	0.130038	0.16777	Nonsignificant	None	--	--	cysteine and histidine-rich domain-containing protein 1	--	--	--	--	--	IPR007051 [CHORD domain] ; IPR007052 [CS domain]
Q3SYS6	Calcineurin B homologous protein 1	CHP1	514.5	525.9	550.4	434	432.7	470.3	1.18983	0.00648635	0.250753	Nonsignificant	None	1	Molecular Function:calcium ion binding (GO:0005509)	calcineurin B homologous protein 1	--	--	--	--	--	IPR002048 [EF-hand domain]
A0A3Q1NL49	Cholinephosphotransferase 1	CHPT1	418.5	449.5	531.5	472.6	414.3	525.7	0.990726	0.929844	-0.0134415	Nonsignificant	None	2	Biological Process:phospholipid biosynthetic process (GO:0008654),Cellular Component:membrane (GO:0016020)	diacylglycerol cholinephosphotransferase	2.7.8.2	ko00440 Phosphonate and phosphinate metabolism ko00564 Glycerophospholipid metabolism ko00565 Ether lipid metabolism ko01100 Metabolic pathways ko05231 Choline metabolism in cancer	Phosphatidylglycerophosphate synthase	I	Lipid transport and metabolism ;	IPR000462 [CDP-alcohol phosphatidyltransferase]
F1MAZ4	Chordin like 1	CHRDL1	793.9	770.8	710.3	1051.7	1116.8	782.5	0.770925	0.099133	-0.375337	Nonsignificant	None	1	Molecular Function:protein binding (GO:0005515)	chordin-like protein 2	--	--	--	--	--	IPR001007 [VWFC domain]
Q32PJ6	Probable cytosolic iron-sulfur protein assembly protein CIAO1	CIAO1	609.5	672.8	645.5	715.8	734.7	807.5	0.853764	0.0301413	-0.22809	Nonsignificant	None	1	Molecular Function:protein binding (GO:0005515)	--	--	--	WD40 repeat	R	General function prediction only ;	IPR001680 [WD40 repeat]
Q5EAC7	Anamorsin	CIAPIN1	952.3	899.5	988.5	1039.6	1269.3	1641.4	0.719009	0.166752	-0.475919	Nonsignificant	None	3	Cellular Component:cytoplasm (GO:0005737),Biological Process:iron-sulfur cluster assembly (GO:0016226),Molecular Function:iron-sulfur cluster binding (GO:0051536)	--	--	--	--	--	--	IPR007785 [Anamorsin]
A0A3Q1LUM0	Cell death activator CIDE-3	CIDEC	1088.2	1229.9	1330.7	1000.1	976.5	1006.5	1.22316	0.0851107	0.29061	Nonsignificant	None	2	Cellular Component:intracellular (GO:0005622),Biological Process:apoptotic process (GO:0006915)	--	--	--	--	--	--	IPR003508 [CIDE-N domain]
E1BKL4	Cartilage intermediate layer protein 2	CILP2	741.5	557.2	563.1	315.6	370	282.5	1.92315	0.0105062	0.94347	Significant	up	--	--	--	--	--	Uncharacterized conserved protein YjdB, contains Ig-like domain	R	General function prediction only ;	IPR000884 [Thrombospondin type-1 (TSP1) repeat] ; IPR025155 [WxxW domain]
Q2TBX1	Cytokine induced protein 29 kDa	CIP29	690.4	625.8	658.8	758.7	919	648.1	0.84917	0.221493	-0.235874	Nonsignificant	None	--	--	SAP domain-containing ribonucleoprotein	--	--	--	--	--	IPR003034 [SAP domain]
Q3SZN4	Cold-inducible RNA-binding protein	CIRBP	1538.8	1540.1	1512.8	2659.6	2702.8	2964.7	0.551416	0.00548155	-0.858786	Significant	down	1	Molecular Function:nucleic acid binding (GO:0003676)	cold-inducible RNA-binding protein	--	--	RNA recognition motif (RRM) domain	J	Translation, ribosomal structure and biogenesis ;	IPR000504 [RNA recognition motif domain]
Q3ZBU2	CDGSH iron-sulfur domain-containing protein 1	CISD1	1810.9	1942.4	2028.8	1657.1	1503.4	1904	1.14169	0.145964	0.191174	Nonsignificant	None	1	Cellular Component:intracellular membrane-bounded organelle (GO:0043231)	--	--	--	--	--	--	IPR018967 [Iron sulphur-containing domain, CDGSH-type] ; IPR019610 [Iron sulphur domain-containing, mitoNEET, N-terminal]
A0A452DK61	CDGSH iron-sulfur domain-containing protein 2	CISD2	2257.6	2194.2	2260.9	1685.5	1729	2244.8	1.18614	0.188193	0.24627	Nonsignificant	None	1	Cellular Component:intracellular membrane-bounded organelle (GO:0043231)	--	--	--	--	--	--	IPR018967 [Iron sulphur-containing domain, CDGSH-type] ; IPR019610 [Iron sulphur domain-containing, mitoNEET, N-terminal]
F1ME65	Cytoskeleton associated protein 4	CKAP4	7956.7	8389.6	8533.5	11136.5	12437.5	10832.7	0.723109	0.00368534	-0.467715	Nonsignificant	None	--	--	cytoskeleton-associated protein 4	--	ko04141 Protein processing in endoplasmic reticulum	--	--	--	--
E1B7K5	Cytoskeleton associated protein 5	CKAP5	4773.7	4790.3	4810.6	4659.1	4560	4846.1	1.022	0.343561	0.0313917	Nonsignificant	None	--	--	cytoskeleton-associated protein 5	--	--	--	--	--	IPR024395 [CLASP N-terminal domain]
Q5EA61	Creatine kinase B-type	CKB	29062.6	33370.3	59557.9	33631.2	29446.3	47382.5	1.10439	0.743533	0.143248	Nonsignificant	None	1	Molecular Function:kinase activity (GO:0016301)	creatine kinase	2.7.3.2	ko00330 Arginine and proline metabolism ko01100 Metabolic pathways	Protein-arginine kinase	O	Posttranslational modification, protein turnover, chaperones ;	IPR022413 [ATP:guanido phosphotransferase, N-terminal] ; IPR022414 [ATP:guanido phosphotransferase, catalytic domain]
Q9XSC6	Creatine kinase M-type	CKM	75116.1	78292.4	72719.6	21283.5	21355.6	20187.8	3.59922	5.12769e-06	1.84769	Significant	up	1	Molecular Function:kinase activity (GO:0016301)	creatine kinase	2.7.3.2	ko00330 Arginine and proline metabolism ko01100 Metabolic pathways	Protein-arginine kinase	O	Posttranslational modification, protein turnover, chaperones ;	IPR022413 [ATP:guanido phosphotransferase, N-terminal] ; IPR022414 [ATP:guanido phosphotransferase, catalytic domain]
F1MJT6	Creatine kinase	CKMT2	11478.1	11367.9	9421.1	4057.7	4149.5	4550.5	2.52923	0.000686924	1.3387	Significant	up	1	Molecular Function:kinase activity (GO:0016301)	creatine kinase	2.7.3.2	ko00330 Arginine and proline metabolism ko01100 Metabolic pathways	Protein-arginine kinase	O	Posttranslational modification, protein turnover, chaperones ;	IPR022413 [ATP:guanido phosphotransferase, N-terminal] ; IPR022414 [ATP:guanido phosphotransferase, catalytic domain]
E1BQ15	Cytoplasmic linker associated protein 2	CLASP2	1840.5	1713.7	1712.8	1571.5	1633.3	1726.4	1.0681	0.14461	0.0950427	Nonsignificant	None	--	--	CLIP-associating protein 1/2	--	--	--	--	--	IPR024395 [CLASP N-terminal domain]
Q1LZF8	Chloride channel CLIC-like protein 1	CLCC1	2133.9	2146.5	2136.2	2410.7	2358.8	2432.7	0.890922	0.000298075	-0.166629	Nonsignificant	None	--	--	chloride channel CLIC-like protein 1	--	--	--	--	--	IPR009231 [Chloride channel CLIC-like]
A5D7L1	C-type lectin domain containing 11A	CLEC11A	1316.5	1418.6	1434.2	1466.4	1452.4	1671.8	0.908226	0.153823	-0.138878	Nonsignificant	None	--	--	C-type lectin domain family 11 member A	--	--	Spore coat protein CotH	M	Cell wall/membrane/envelope biogenesis ;	IPR001304 [C-type lectin-like]
Q2KIS7	Tetranectin	CLEC3B	3325.6	3354.5	3648.7	8908.5	10357.1	4982.6	0.425962	0.101176	-1.23121	Nonsignificant	None	--	--	C-type lectin domain family 3 member B	--	--	Ca2+-binding protein, RTX toxin-related	Q	Secondary metabolites biosynthesis, transport and catabolism ;	IPR001304 [C-type lectin-like]
Q5E9B7	Chloride intracellular channel protein 1	CLIC1	3055	2914.3	2716.1	3229.2	3448.4	3337.9	0.867196	0.0192275	-0.20557	Nonsignificant	None	1	Molecular Function:protein binding (GO:0005515)	chloride intracellular channel protein 1	--	--	Glutathione S-transferase	O	Posttranslational modification, protein turnover, chaperones ;	IPR004045 [Glutathione S-transferase, N-terminal]
A2VE46	Chloride intracellular channel 2	CLIC2	2137.1	2167.6	2068.6	2482	2555.9	2572.5	0.837446	0.000518129	-0.255932	Nonsignificant	None	1	Molecular Function:protein binding (GO:0005515)	chloride intracellular channel protein 2	--	--	Glutathione S-transferase	O	Posttranslational modification, protein turnover, chaperones ;	IPR004045 [Glutathione S-transferase, N-terminal]
Q9XSA7	Chloride intracellular channel protein 4	CLIC4	9691.1	10628	10259.9	10913.9	10844.3	11578	0.917291	0.062675	-0.124548	Nonsignificant	None	1	Molecular Function:protein binding (GO:0005515)	chloride intracellular channel protein 4	--	--	Glutathione S-transferase	O	Posttranslational modification, protein turnover, chaperones ;	IPR004045 [Glutathione S-transferase, N-terminal]
P35526	Chloride intracellular channel protein 5	CLIC5	251.9	275	292.1	248.2	240.7	269.4	1.08005	0.234706	0.111095	Nonsignificant	None	1	Molecular Function:protein binding (GO:0005515)	chloride intracellular channel protein 5	--	--	Glutathione S-transferase	O	Posttranslational modification, protein turnover, chaperones ;	IPR004045 [Glutathione S-transferase, N-terminal]
A7Z035	Clathrin interactor 1	CLINT1	2342	2348.1	2299.3	1904	2045.9	2629.8	1.06227	0.601538	0.0871468	Nonsignificant	None	--	--	--	--	--	--	--	--	IPR013809 [ENTH domain]
A0A3Q1MQQ6	CAP-Gly domain containing linker protein 1	CLIP1	1135.3	1085.9	1141.5	1084.7	1175	1114.8	0.996503	0.907658	-0.00505368	Nonsignificant	None	--	--	CAP-Gly domain-containing linker protein 1	--	ko04150 mTOR signaling pathway	--	--	--	IPR000938 [CAP Gly-rich domain] ; IPR032108 [CLIP1, zinc knuckle]
Q1ZYR0	Ceroid-lipofuscinosis neuronal protein 5	CLN5	975.9	959.8	946.4	858.8	870.9	1050.2	1.03676	0.638435	0.0520874	Nonsignificant	None	2	Cellular Component:lysosome (GO:0005764),Biological Process:neurogenesis (GO:0022008)	ceroid-lipofuscinosis neuronal protein 5	--	ko04142 Lysosome	--	--	--	IPR026138 [Ceroid-lipofuscinosis neuronal protein 5]
E1BMT3	CLN6 transmembrane ER protein	CLN6	659.3	638.8	719.2	1468.5	1498.6	960.9	0.513569	0.0649117	-0.961369	Nonsignificant	None	--	--	ceroid-lipofuscinosis neuronal protein 6	--	--	--	--	--	IPR029255 [Ceroid-lipofuscinosis neuronal protein 6]
Q1LZ90	Chloride channel, nucleotide sensitive 1A	CLNS1A	119.9	96.3	106.8	99.4	114.8	130.5	0.937047	0.556205	-0.0938071	Nonsignificant	None	--	--	chloride channel, nucleotide-sensitive, 1A	--	ko03013 RNA transport	--	--	--	--
Q2KHU4	ATP-dependent Clp protease proteolytic subunit, mitochondrial	CLPP	1276	1274.6	1534	1472.2	1429.4	1661.3	0.895176	0.227199	-0.159756	Nonsignificant	None	--	--	ATP-dependent Clp protease, protease subunit	3.4.21.92		ATP-dependent protease ClpP, protease subunit	O	Posttranslational modification, protein turnover, chaperones ;	IPR023562 [Clp protease proteolytic subunit /Translocation-enhancing protein TepA]
Q2NL17	Cleft lip and palate transmembrane protein 1 homolog	CLPTM1	320.1	289.7	286.3	430	448.7	449.3	0.674774	0.000321857	-0.567524	Nonsignificant	None	1	Cellular Component:integral component of membrane (GO:0016021)	--	--	--	--	--	--	IPR008429 [Cleft lip and palate transmembrane 1]
A0A3Q1MH54	Caseinolytic mitochondrial matrix peptidase chaperone subunit X	CLPX	1272.6	1650.4	1453.5	730.9	884.9	626.2	1.95205	0.00580206	0.964991	Significant	up	1	Molecular Function:ATP binding (GO:0005524)	ATP-dependent Clp protease ATP-binding subunit ClpX	--		ATP-dependent protease Clp, ATPase subunit	O	Posttranslational modification, protein turnover, chaperones ;	IPR003959 [ATPase, AAA-type, core] ; IPR019489 [Clp ATPase, C-terminal]
P04973	Clathrin light chain A	CLTA	2169.7	1880.1	1963.5	2153.9	2411.1	2106.7	0.901315	0.161279	-0.149897	Nonsignificant	None	5	Molecular Function:structural molecule activity (GO:0005198),Biological Process:intracellular protein transport (GO:0006886),Biological Process:vesicle-mediated transport (GO:0016192),Cellular Component:clathrin coat of trans-Golgi network vesicle (GO:0030130),Cellular Component:clathrin coat of coated pit (GO:0030132)	clathrin light chain A	--	ko04142 Lysosome ko04144 Endocytosis ko04721 Synaptic vesicle cycle ko04961 Endocrine and other factor-regulated calcium reabsorption ko05016 Huntington's disease ko05100 Bacterial invasion of epithelial cells	--	--	--	IPR000996 [Clathrin light chain]
A0A452DIF2	Clathrin light chain	CLTB	5398	4936.8	5279.5	5143.8	5678	6607.7	0.895855	0.249501	-0.158663	Nonsignificant	None	5	Molecular Function:structural molecule activity (GO:0005198),Biological Process:intracellular protein transport (GO:0006886),Biological Process:vesicle-mediated transport (GO:0016192),Cellular Component:clathrin coat of trans-Golgi network vesicle (GO:0030130),Cellular Component:clathrin coat of coated pit (GO:0030132)	clathrin light chain B	--	ko04142 Lysosome ko04144 Endocytosis ko04721 Synaptic vesicle cycle ko04961 Endocrine and other factor-regulated calcium reabsorption ko05016 Huntington's disease ko05100 Bacterial invasion of epithelial cells	--	--	--	IPR000996 [Clathrin light chain]
P49951	Clathrin heavy chain 1	CLTC	31510.2	31708.6	32130.2	36743.1	35187.1	37918.3	0.868005	0.00399494	-0.204225	Nonsignificant	None	5	Molecular Function:structural molecule activity (GO:0005198),Biological Process:intracellular protein transport (GO:0006886),Biological Process:vesicle-mediated transport (GO:0016192),Cellular Component:clathrin coat of trans-Golgi network vesicle (GO:0030130),Cellular Component:clathrin coat of coated pit (GO:0030132)	clathrin heavy chain	--	ko04142 Lysosome ko04144 Endocytosis ko04721 Synaptic vesicle cycle ko04961 Endocrine and other factor-regulated calcium reabsorption ko05016 Huntington's disease ko05100 Bacterial invasion of epithelial cells	--	--	--	IPR000547 [Clathrin, heavy chain/VPS, 7-fold repeat] ; IPR015348 [Clathrin, heavy chain, linker, core motif] ; IPR022365 [Clathrin, heavy chain, propeller repeat]
P17697	Clusterin	CLU	6401.7	6679.2	7718.7	8091.4	8828	6793.6	0.877139	0.247139	-0.189122	Nonsignificant	None	--	--	clusterin	--	ko04610 Complement and coagulation cascades	--	--	--	IPR000753 [Clusterin-like]
A0A3Q1LJJ5	Clustered mitochondria protein homolog	CLUH	238.4	240.2	287.8	238	255.9	334.4	0.925269	0.573838	-0.112056	Nonsignificant	None	--	--	protein TIF31	--	--	Tetratricopeptide (TPR) repeat	R	General function prediction only ;	IPR025697 [CLU domain] ; IPR028275 [Clustered mitochondria protein, N-terminal] ; IPR033646 [CLU central domain]
A6QL68	CLYBL protein	CLYBL	2306.3	2613	2798.5	2143.5	2171.6	2569.9	1.12096	0.235269	0.164733	Nonsignificant	None	1	Molecular Function:catalytic activity (GO:0003824)	citrate lyase subunit beta-like protein	4.1.-.-	--	Citrate lyase beta subunit	G	Carbohydrate transport and metabolism ;	IPR005000 [HpcH/HpaI aldolase/citrate lyase domain]
Q3SZM5	N-acylneuraminate cytidylyltransferase	CMAS	1706.7	1687.9	1722.1	2010.9	2023	1985.7	0.850007	3.43577e-05	-0.234454	Nonsignificant	None	--	--	--	--	ko00520 Amino sugar and nucleotide sugar metabolism ko01100 Metabolic pathways	3-deoxy-D-manno-octulosonate 8-phosphate phosphatase KdsC and related HAD superfamily phosphatases	MR	Cell wall/membrane/envelope biogenesis ; General function prediction only ;	IPR003329 [Acylneuraminate cytidylyltransferase]
F1N2I5	Carboxymethylenebutenolidase homolog	CMBL	3734.9	4048.1	4676.4	2629.1	2607.8	2705.6	1.5687	0.030953	0.64957	Significant	up	1	Molecular Function:hydrolase activity (GO:0016787)	carboxymethylenebutenolidase	3.1.1.45	ko01100 Metabolic pathways	Dienelactone hydrolase	Q	Secondary metabolites biosynthesis, transport and catabolism ;	IPR002925 [Dienelactone hydrolase]
Q2KIW9	UMP-CMP kinase	CMPK1	3464.9	3525.2	3738.9	4021.5	3867.7	4756.2	0.848451	0.0896266	-0.237097	Nonsignificant	None	--	--	--	--	ko00240 Pyrimidine metabolism ko01100 Metabolic pathways	Adenylate kinase or related kinase	F	Nucleotide transport and metabolism ;	--
Q3ZBE8	CKLF-like MARVEL transmembrane domain containing 6	CMTM6	481.1	419.3	419.4	568.9	558.7	493.7	0.814038	0.0324939	-0.296832	Nonsignificant	None	--	--	--	--	--	--	--	--	--
Q3T0Q6	CCHC-type zinc finger nucleic acid binding protein	CNBP	433.2	303.8	289	520.4	449.3	411.4	0.742886	0.101379	-0.428787	Nonsignificant	None	2	Molecular Function:nucleic acid binding (GO:0003676),Molecular Function:zinc ion binding (GO:0008270)	cellular nucleic acid-binding protein	--	--	--	--	--	IPR001878 [Zinc finger, CCHC-type]
Q3ZC84	Cytosolic non-specific dipeptidase	CNDP2	5493.3	5243	5590.1	5570	5605.8	6480.1	0.924699	0.232249	-0.112944	Nonsignificant	None	2	Biological Process:metabolic process (GO:0008152),Molecular Function:hydrolase activity (GO:0016787)	cytosolic nonspecific dipeptidase	3.4.13.18	ko00330 Arginine and proline metabolism ko00340 Histidine metabolism ko00410 beta-Alanine metabolism ko01100 Metabolic pathways	Acetylornithine deacetylase/Succinyl-diaminopimelate desuccinylase or related deacylase	E	Amino acid transport and metabolism ;	IPR002933 [Peptidase M20] ; IPR011650 [Peptidase M20, dimerisation domain]
Q3T126	Protein cornichon homolog 4	CNIH4	206.7	259.5	259.8	193.2	177.6	211.9	1.24592	0.0777058	0.317216	Nonsignificant	None	2	Biological Process:transport (GO:0006810),Cellular Component:integral component of membrane (GO:0016021)	protein cornichon	--	--	--	--	--	IPR003377 [Cornichon]
Q2HJ38	Calponin-1	CNN1	24876.2	23984.1	15637.1	6853.5	6785.9	7227.5	3.0909	0.0383189	1.62802	Significant	up	1	Molecular Function:protein binding (GO:0005515)	--	--	--	--	--	--	IPR000557 [Calponin repeat] ; IPR001715 [Calponin homology domain]
Q3SYU6	Calponin-2	CNN2	1160.7	1008.6	940.4	940.7	979.3	930.6	1.09089	0.265564	0.12551	Nonsignificant	None	1	Molecular Function:protein binding (GO:0005515)	--	--	--	--	--	--	IPR000557 [Calponin repeat] ; IPR001715 [Calponin homology domain]
Q32L92	Calponin-3	CNN3	2177.3	2165.3	2252.3	2428.3	2288.8	1904.6	0.995953	0.957871	-0.00585087	Nonsignificant	None	1	Molecular Function:protein binding (GO:0005515)	--	--	--	--	--	--	IPR000557 [Calponin repeat] ; IPR001715 [Calponin homology domain]
F1MHU9	CCR4-NOT transcription complex subunit 1	CNOT1	484.6	501.5	505.3	605.8	651.8	599.2	0.80321	0.00234913	-0.316151	Nonsignificant	None	--	--	CCR4-NOT transcription complex subunit 1	--	ko03018 RNA degradation	--	--	--	IPR007196 [CCR4-Not complex component, Not1, C-terminal] ; IPR024557 [CCR4-Not complex, Not1 subunit, domain of unknown function DUF3819] ; IPR032191 [CCR4-NOT transcription complex subunit 1, CAF1-binding domain] ; IPR032193 [CCR4-NOT transcription complex subunit 1, TTP binding domain] ; IPR032194 [CCR4-NOT transcription complex subunit 1, HEAT repeat]
P06623	2,3-cyclic-nucleotide 3-phosphodiesterase	CNP	1783.8	1758.4	1785.5	1796	1867	1756.5	0.983061	0.412623	-0.0246469	Nonsignificant	None	3	Molecular Function:2',3'-cyclic-nucleotide 3'-phosphodiesterase activity (GO:0004113),Biological Process:cyclic nucleotide catabolic process (GO:0009214),Cellular Component:membrane (GO:0016020)	2',3'-cyclic-nucleotide 3'-phosphodiesterase	3.1.4.37	--	--	--	--	IPR008431 [Cyclic nucleotide phosphodiesterase]
Q1LZ72	Canopy 2 homolog (Zebrafish)	CNPY2	56.9	62.9	74.5	80.8	75.6	67.4	0.868186	0.203344	-0.203924	Nonsignificant	None	--	--	--	--	--	--	--	--	IPR021852 [Domain of unknown function DUF3456]
Q0P5N1	Protein canopy homolog 3	CNPY3	429	476.1	521.8	386.4	400.4	466.1	1.13888	0.185807	0.187613	Nonsignificant	None	--	--	--	--	--	--	--	--	IPR021852 [Domain of unknown function DUF3456]
Q3SWX1	Protein canopy homolog 4	CNPY4	1296.6	1298.2	1531.1	1521.2	1516.7	1614.4	0.886852	0.10543	-0.173235	Nonsignificant	None	--	--	--	--	--	--	--	--	IPR021852 [Domain of unknown function DUF3456]
Q17QM9	CB1 cannabinoid receptor-interacting protein 1	CNRIP1	1692.4	1620.7	1570.1	1821.6	1940.8	1825	0.873966	0.0113255	-0.19435	Nonsignificant	None	--	--	--	--	--	--	--	--	IPR029204 [CB1 cannabinoid receptor-interacting protein 1]
E1BC04	Consortin, connexin sorting protein	CNST	895.8	891.1	940.1	984.2	1049.8	1134.4	0.860687	0.0333665	-0.21644	Nonsignificant	None	3	Cellular Component:trans-Golgi network (GO:0005802),Biological Process:positive regulation of Golgi to plasma membrane protein transport (GO:0042998),Molecular Function:connexin binding (GO:0071253)	consortin	--	--	--	--	--	IPR028129 [Consortin, C-terminal domain]
A0A3Q1M7H6	Contactin-1	CNTN1	2203.1	2190.2	2213.1	2509.5	2542.6	1866	0.954944	0.683593	-0.0665115	Nonsignificant	None	1	Molecular Function:protein binding (GO:0005515)	contactin 1	--	ko04514 Cell adhesion molecules (CAMs)	PKD repeat	S	Function unknown ;	IPR003961 [Fibronectin type III] ; IPR013098 [Immunoglobulin I-set]
Q3T0E3	Cytochrome c oxidase assembly factor 3 homolog, mitochondrial	COA3	392.7	379.1	447.7	328.2	339.6	427.5	1.11339	0.334216	0.154964	Nonsignificant	None	--	--	cytochrome c oxidase assembly factor 3, animal type	--	--	--	--	--	IPR018628 [Cytochrome c oxidase assembly factor 3, mitochondrial]
Q2M2S5	Cytochrome c oxidase assembly factor 6 homolog	COA6	1055.7	1034.9	1066.5	900.3	927.5	891.8	1.16087	0.000508217	0.215205	Nonsignificant	None	2	Molecular Function:cytochrome-c oxidase activity (GO:0004129),Cellular Component:mitochondrion (GO:0005739)	cytochrome c oxidase assembly factor 6	--	--	--	--	--	IPR003213 [Cytochrome c oxidase, subunit VIb]
E1BPN8	Cytochrome c oxidase assembly factor 7	COA7	132.6	134.9	142.5	94.7	91.1	110.7	1.3828	0.00491108	0.467592	Nonsignificant	None	--	--	cytochrome c oxidase assembly factor 7	--	--	TPR repeat	T	Signal transduction mechanisms ;	IPR006597 [Sel1-like repeat]
E1BEL9	Coenzyme A synthase	COASY	1451.9	1439.8	1619	1650.1	1615.9	1871.7	0.877961	0.101998	-0.187771	Nonsignificant	None	5	Molecular Function:catalytic activity (GO:0003824),Molecular Function:dephospho-CoA kinase activity (GO:0004140),Molecular Function:ATP binding (GO:0005524),Biological Process:biosynthetic process (GO:0009058),Biological Process:coenzyme A biosynthetic process (GO:0015937)	--	--	ko00770 Pantothenate and CoA biosynthesis ko01100 Metabolic pathways	Dephospho-CoA kinase	H	Coenzyme transport and metabolism ;	IPR001977 [Dephospho-CoA kinase] ; IPR004821 [Cytidyltransferase-like domain]
A0A3Q1NNE9	Cordon-bleu WH2 repeat protein like 1	COBLL1	436.2	460.5	466	375.8	399.4	463	1.10055	0.20715	0.138224	Nonsignificant	None	--	--	--	--	--	--	--	--	IPR019025 [Cordon-bleu, ubiquitin-like domain]
F1N103	Cochlin	COCH	391.9	400.7	353	546.3	693.4	278.5	0.754578	0.414217	-0.406258	Nonsignificant	None	--	--	--	--	--	Secreted protein containing bacterial Ig-like domain and vWFA domain	R	General function prediction only ;	IPR002035 [von Willebrand factor, type A] ; IPR004043 [LCCL domain]
F1MQ89	Component of oligomeric Golgi complex 2	COG2	120.7	128.5	140.6	147.8	161.4	142.3	0.863344	0.0642107	-0.211992	Nonsignificant	None	--	--	conserved oligomeric Golgi complex subunit 2	--	--	--	--	--	IPR024602 [Conserved oligomeric Golgi complex, subunit 2, N-terminal] ; IPR024603 [COG complex component, COG2, C-terminal]
E1BGA6	Component of oligomeric Golgi complex 3	COG3	132.7	123.6	147.4	150.2	131.7	122	0.999505	0.995368	-0.000714559	Nonsignificant	None	3	Cellular Component:cis-Golgi network (GO:0005801),Biological Process:intracellular protein transport (GO:0006886),Cellular Component:membrane (GO:0016020)	conserved oligomeric Golgi complex subunit 3	--	--	--	--	--	IPR007265 [Conserved oligomeric Golgi complex, subunit 3]
A0A3Q1MNF6	Component of oligomeric Golgi complex 7	COG7	305.7	306.9	323	311.4	316.4	322.3	0.984738	0.492506	-0.0221875	Nonsignificant	None	2	Biological Process:intracellular protein transport (GO:0006886),Cellular Component:Golgi transport complex (GO:0017119)	conserved oligomeric Golgi complex subunit 7	--	--	--	--	--	IPR019335 [Conserved oligomeric Golgi complex subunit 7]
Q32S24	Collagen alpha-2(XI) chain	COL11A2	208.3	242	190	123	110.6	108.6	1.87113	0.00332766	0.903908	Significant	up	1	Molecular Function:extracellular matrix structural constituent (GO:0005201)	collagen, type V/XI/XXIV/XXVII, alpha	--	ko04974 Protein digestion and absorption	Autotransporter adhesin	UW	Intracellular trafficking, secretion, and vesicular transport ; Extracellular structures ;	IPR000885 [Fibrillar collagen, C-terminal] ; IPR001791 [Laminin G domain] ; IPR008160 [Collagen triple helix repeat]
F1N401	Collagen alpha-1(XII) chain	COL12A1	14938.4	10984.9	10635.2	10302.5	11633.3	9296.1	1.17055	0.312289	0.227187	Nonsignificant	None	1	Molecular Function:protein binding (GO:0005515)	collagen, type XII, alpha	--	ko04974 Protein digestion and absorption	Cell division protein DamX, binds to the septal ring, contains C-terminal SPOR domain	D	Cell cycle control, cell division, chromosome partitioning ;	IPR002035 [von Willebrand factor, type A] ; IPR003961 [Fibronectin type III] ; IPR008160 [Collagen triple helix repeat]
E1BA17	Collagen type XIV alpha 1 chain	COL14A1	34723.1	38687.4	39897.9	84331.8	113126	47367.4	0.462813	0.1469	-1.1115	Nonsignificant	None	1	Molecular Function:protein binding (GO:0005515)	collagen, type XIV, alpha	--	ko04974 Protein digestion and absorption	Cell division protein DamX, binds to the septal ring, contains C-terminal SPOR domain	D	Cell cycle control, cell division, chromosome partitioning ;	IPR002035 [von Willebrand factor, type A] ; IPR003961 [Fibronectin type III] ; IPR008160 [Collagen triple helix repeat]
A0A3Q1MUA3	Collagen type XV alpha 1 chain	COL15A1	13099	14414.4	14258.8	13322	13060.1	16225.4	0.980395	0.811965	-0.0285643	Nonsignificant	None	3	Molecular Function:structural molecule activity (GO:0005198),Biological Process:cell adhesion (GO:0007155),Cellular Component:extracellular matrix (GO:0031012)	collagen, type XV, alpha	--	ko04974 Protein digestion and absorption	Autotransporter adhesin	UW	Intracellular trafficking, secretion, and vesicular transport ; Extracellular structures ;	IPR008160 [Collagen triple helix repeat] ; IPR010515 [Collagenase NC10/endostatin]
F1N6W9	Collagen type XVIII alpha 1 chain	COL18A1	14574.4	14824.3	14001.5	14858.5	14645.1	18105.7	0.911591	0.287963	-0.133542	Nonsignificant	None	3	Molecular Function:structural molecule activity (GO:0005198),Biological Process:cell adhesion (GO:0007155),Cellular Component:extracellular matrix (GO:0031012)	collagen, type XVIII, alpha	--	ko04974 Protein digestion and absorption	Autotransporter adhesin	UW	Intracellular trafficking, secretion, and vesicular transport ; Extracellular structures ;	IPR008160 [Collagen triple helix repeat] ; IPR010363 [Domain of unknown function DUF959, collagen XVIII, N-terminal] ; IPR010515 [Collagenase NC10/endostatin]
P02453	Collagen alpha-1(I) chain	COL1A1	32310.4	32172.2	33422.7	126008	117851	51703.7	0.331251	0.107321	-1.594	Nonsignificant	None	2	Molecular Function:extracellular matrix structural constituent (GO:0005201),Molecular Function:protein binding (GO:0005515)	collagen, type I, alpha	--	ko04151 PI3K-Akt signaling pathway ko04510 Focal adhesion ko04512 ECM-receptor interaction ko04611 Platelet activation ko04926 Relaxin signaling pathway ko04933 AGE-RAGE signaling pathway in diabetic complications ko04974 Protein digestion and absorption ko05146 Amoebiasis ko05165 Human papillomavirus infection	Autotransporter adhesin	UW	Intracellular trafficking, secretion, and vesicular transport ; Extracellular structures ;	IPR000885 [Fibrillar collagen, C-terminal] ; IPR001007 [VWFC domain] ; IPR008160 [Collagen triple helix repeat]
P02465	Collagen alpha-2(I) chain	COL1A2	22165.6	20929.8	21154.1	82240	75843.7	32867	0.336472	0.112365	-1.57144	Nonsignificant	None	1	Molecular Function:extracellular matrix structural constituent (GO:0005201)	collagen, type I, alpha	--	ko04151 PI3K-Akt signaling pathway ko04510 Focal adhesion ko04512 ECM-receptor interaction ko04611 Platelet activation ko04926 Relaxin signaling pathway ko04933 AGE-RAGE signaling pathway in diabetic complications ko04974 Protein digestion and absorption ko05146 Amoebiasis ko05165 Human papillomavirus infection	Autotransporter adhesin	UW	Intracellular trafficking, secretion, and vesicular transport ; Extracellular structures ;	IPR000885 [Fibrillar collagen, C-terminal] ; IPR008160 [Collagen triple helix repeat]
P02459	Collagen alpha-1(II) chain	COL2A1	176.7	171.6	262.9	868.3	751.6	327.5	0.313854	0.0559356	-1.67183	Nonsignificant	None	2	Molecular Function:extracellular matrix structural constituent (GO:0005201),Molecular Function:protein binding (GO:0005515)	collagen, type II, alpha	--	ko04151 PI3K-Akt signaling pathway ko04510 Focal adhesion ko04512 ECM-receptor interaction ko04974 Protein digestion and absorption ko05165 Human papillomavirus infection	Autotransporter adhesin	UW	Intracellular trafficking, secretion, and vesicular transport ; Extracellular structures ;	IPR000885 [Fibrillar collagen, C-terminal] ; IPR001007 [VWFC domain] ; IPR008160 [Collagen triple helix repeat]
Q08E14	Collagen alpha-1(III) chain	COL3A1	10627.5	11379.3	11799.6	27867.6	30022.7	18751.3	0.441097	0.0525582	-1.18083	Nonsignificant	None	2	Molecular Function:extracellular matrix structural constituent (GO:0005201),Molecular Function:protein binding (GO:0005515)	collagen, type III, alpha	--	ko04611 Platelet activation ko04926 Relaxin signaling pathway ko04933 AGE-RAGE signaling pathway in diabetic complications ko04974 Protein digestion and absorption ko05146 Amoebiasis	Autotransporter adhesin	UW	Intracellular trafficking, secretion, and vesicular transport ; Extracellular structures ;	IPR000885 [Fibrillar collagen, C-terminal] ; IPR001007 [VWFC domain] ; IPR008160 [Collagen triple helix repeat]
A0A3Q1LZV6	Collagen alpha-1(IV) chain	COL4A1	4884	4991.4	4383.5	6368.5	5224.6	6453.1	0.790133	0.044972	-0.339832	Nonsignificant	None	2	Molecular Function:extracellular matrix structural constituent (GO:0005201),Cellular Component:collagen trimer (GO:0005581)	collagen, type IV, alpha	--	ko04151 PI3K-Akt signaling pathway ko04510 Focal adhesion ko04512 ECM-receptor interaction ko04926 Relaxin signaling pathway ko04933 AGE-RAGE signaling pathway in diabetic complications ko04974 Protein digestion and absorption ko05146 Amoebiasis ko05165 Human papillomavirus infection ko05200 Pathways in cancer ko05222 Small cell lung cancer	Autotransporter adhesin	UW	Intracellular trafficking, secretion, and vesicular transport ; Extracellular structures ;	IPR001442 [Collagen IV, non-collagenous] ; IPR008160 [Collagen triple helix repeat]
F1N7Q7	Collagen alpha-2(IV) chain	COL4A2	5370.1	5111	4534.4	6604.1	5613.4	6854.7	0.787298	0.0403629	-0.345019	Nonsignificant	None	2	Molecular Function:extracellular matrix structural constituent (GO:0005201),Cellular Component:collagen trimer (GO:0005581)	collagen, type IV, alpha	--	ko04151 PI3K-Akt signaling pathway ko04510 Focal adhesion ko04512 ECM-receptor interaction ko04926 Relaxin signaling pathway ko04933 AGE-RAGE signaling pathway in diabetic complications ko04974 Protein digestion and absorption ko05146 Amoebiasis ko05165 Human papillomavirus infection ko05200 Pathways in cancer ko05222 Small cell lung cancer	Autotransporter adhesin	UW	Intracellular trafficking, secretion, and vesicular transport ; Extracellular structures ;	IPR001442 [Collagen IV, non-collagenous] ; IPR008160 [Collagen triple helix repeat]
F1MZU6	Collagen alpha-3(IV) chain	COL4A3	249.1	229.7	201.2	240.7	233.5	292.8	0.886571	0.281077	-0.173692	Nonsignificant	None	2	Molecular Function:extracellular matrix structural constituent (GO:0005201),Cellular Component:collagen trimer (GO:0005581)	collagen, type IV, alpha	--	ko04151 PI3K-Akt signaling pathway ko04510 Focal adhesion ko04512 ECM-receptor interaction ko04926 Relaxin signaling pathway ko04933 AGE-RAGE signaling pathway in diabetic complications ko04974 Protein digestion and absorption ko05146 Amoebiasis ko05165 Human papillomavirus infection ko05200 Pathways in cancer ko05222 Small cell lung cancer	Autotransporter adhesin	UW	Intracellular trafficking, secretion, and vesicular transport ; Extracellular structures ;	IPR001442 [Collagen IV, non-collagenous] ; IPR008160 [Collagen triple helix repeat]
A0A3Q1M0M2	Collagen type IV alpha 5 chain	COL4A5	154.9	162.3	153	126.5	143.9	203.1	0.993031	0.966606	-0.0100899	Nonsignificant	None	2	Molecular Function:extracellular matrix structural constituent (GO:0005201),Cellular Component:collagen trimer (GO:0005581)	collagen, type IV, alpha	--	ko04151 PI3K-Akt signaling pathway ko04510 Focal adhesion ko04512 ECM-receptor interaction ko04926 Relaxin signaling pathway ko04933 AGE-RAGE signaling pathway in diabetic complications ko04974 Protein digestion and absorption ko05146 Amoebiasis ko05165 Human papillomavirus infection ko05200 Pathways in cancer ko05222 Small cell lung cancer	Autotransporter adhesin	UW	Intracellular trafficking, secretion, and vesicular transport ; Extracellular structures ;	IPR001442 [Collagen IV, non-collagenous] ; IPR008160 [Collagen triple helix repeat]
F1MJY9	Collagen type IV alpha 6 chain	COL4A6	348.5	340.5	274.8	219.7	217.1	191.6	1.53374	0.0110725	0.617051	Significant	up	2	Molecular Function:extracellular matrix structural constituent (GO:0005201),Cellular Component:collagen trimer (GO:0005581)	collagen, type IV, alpha	--	ko04151 PI3K-Akt signaling pathway ko04510 Focal adhesion ko04512 ECM-receptor interaction ko04926 Relaxin signaling pathway ko04933 AGE-RAGE signaling pathway in diabetic complications ko04974 Protein digestion and absorption ko05146 Amoebiasis ko05165 Human papillomavirus infection ko05200 Pathways in cancer ko05222 Small cell lung cancer	Autotransporter adhesin	UW	Intracellular trafficking, secretion, and vesicular transport ; Extracellular structures ;	IPR001442 [Collagen IV, non-collagenous] ; IPR008160 [Collagen triple helix repeat]
G3MZI7	Collagen type V alpha 1 chain	COL5A1	4197.2	4736.5	4694	10104.5	10066.3	5633.3	0.528122	0.109811	-0.921058	Nonsignificant	None	1	Molecular Function:extracellular matrix structural constituent (GO:0005201)	collagen, type V/XI/XXIV/XXVII, alpha	--	ko04974 Protein digestion and absorption	Autotransporter adhesin	UW	Intracellular trafficking, secretion, and vesicular transport ; Extracellular structures ;	IPR000885 [Fibrillar collagen, C-terminal] ; IPR008160 [Collagen triple helix repeat]
A0A3Q1LSX2	Collagen type V alpha 2 chain	COL5A2	2596.5	2390.5	2538.6	4280.1	4734.8	3314.9	0.610359	0.0592075	-0.712271	Nonsignificant	None	2	Molecular Function:extracellular matrix structural constituent (GO:0005201),Molecular Function:protein binding (GO:0005515)	collagen, type V/XI/XXIV/XXVII, alpha	--	ko04974 Protein digestion and absorption	Autotransporter adhesin	UW	Intracellular trafficking, secretion, and vesicular transport ; Extracellular structures ;	IPR000885 [Fibrillar collagen, C-terminal] ; IPR001007 [VWFC domain] ; IPR008160 [Collagen triple helix repeat]
F1MJQ6	Collagen type V alpha 3 chain	COL5A3	1339.3	1351.7	1400.6	2576.6	2672.7	1851.8	0.576192	0.059987	-0.795377	Nonsignificant	None	1	Molecular Function:extracellular matrix structural constituent (GO:0005201)	collagen, type V/XI/XXIV/XXVII, alpha	--	ko04974 Protein digestion and absorption	Autotransporter adhesin	UW	Intracellular trafficking, secretion, and vesicular transport ; Extracellular structures ;	IPR000885 [Fibrillar collagen, C-terminal] ; IPR008160 [Collagen triple helix repeat]
E1BI98	Collagen type VI alpha 1 chain	COL6A1	48242.3	49884.8	49459.7	66309.4	75611.2	59540.4	0.732582	0.0596708	-0.448937	Nonsignificant	None	--	--	collagen, type VI, alpha	--	ko04151 PI3K-Akt signaling pathway ko04510 Focal adhesion ko04512 ECM-receptor interaction ko04974 Protein digestion and absorption ko05165 Human papillomavirus infection	Autotransporter adhesin	UW	Intracellular trafficking, secretion, and vesicular transport ; Extracellular structures ;	IPR002035 [von Willebrand factor, type A] ; IPR008160 [Collagen triple helix repeat]
F1MKG2	Collagen type VI alpha 2 chain	COL6A2	13749.9	14132.1	13676.9	18061.1	19362.2	17458.3	0.757247	0.00155607	-0.401165	Nonsignificant	None	--	--	collagen, type VI, alpha	--	ko04151 PI3K-Akt signaling pathway ko04510 Focal adhesion ko04512 ECM-receptor interaction ko04974 Protein digestion and absorption ko05165 Human papillomavirus infection	Cell division protein DamX, binds to the septal ring, contains C-terminal SPOR domain	D	Cell cycle control, cell division, chromosome partitioning ;	IPR002035 [von Willebrand factor, type A] ; IPR008160 [Collagen triple helix repeat]
E1BB91	Collagen type VI alpha 3 chain	COL6A3	137777	142832	138062	198525	212383	177989	0.710941	0.00497771	-0.492199	Nonsignificant	None	2	Molecular Function:serine-type endopeptidase inhibitor activity (GO:0004867),Molecular Function:protein binding (GO:0005515)	collagen, type VI, alpha	--	ko04151 PI3K-Akt signaling pathway ko04510 Focal adhesion ko04512 ECM-receptor interaction ko04974 Protein digestion and absorption ko05165 Human papillomavirus infection	Cell division protein DamX, binds to the septal ring, contains C-terminal SPOR domain	D	Cell cycle control, cell division, chromosome partitioning ;	IPR002035 [von Willebrand factor, type A] ; IPR002223 [Pancreatic trypsin inhibitor Kunitz domain] ; IPR003961 [Fibronectin type III] ; IPR008160 [Collagen triple helix repeat]
A0A3Q1LXW3	Collagen type VI alpha 5 chain	COL6A5	2186.8	2277.6	1945.2	1581.7	1847.9	4714.8	0.786995	0.623071	-0.345574	Nonsignificant	None	--	--	collagen, type VI, alpha	--	ko04151 PI3K-Akt signaling pathway ko04510 Focal adhesion ko04512 ECM-receptor interaction ko04974 Protein digestion and absorption ko05165 Human papillomavirus infection	Secreted protein containing bacterial Ig-like domain and vWFA domain	R	General function prediction only ;	IPR002035 [von Willebrand factor, type A]
F1MD40	Collagen type VI alpha 6 chain	COL6A6	12561	11963.1	11738.8	20503.2	27832.3	15456.1	0.568459	0.124503	-0.814872	Nonsignificant	None	--	--	collagen, type VI, alpha	--	ko04151 PI3K-Akt signaling pathway ko04510 Focal adhesion ko04512 ECM-receptor interaction ko04974 Protein digestion and absorption ko05165 Human papillomavirus infection	Type V secretory pathway, adhesin AidA	MU	Cell wall/membrane/envelope biogenesis ; Intracellular trafficking, secretion, and vesicular transport ;	IPR002035 [von Willebrand factor, type A] ; IPR008160 [Collagen triple helix repeat]
Q1JPC3	Alpha 1 type VIII collagen (Fragment)	COL8A1	122.7	147.7	134.3	93.5	103.8	120.8	1.27224	0.054904	0.347372	Nonsignificant	None	--	--	--	--	--	Autotransporter adhesin	UW	Intracellular trafficking, secretion, and vesicular transport ; Extracellular structures ;	IPR001073 [C1q domain] ; IPR008160 [Collagen triple helix repeat]
A0A3Q1N1S7	Collectin-12	COLEC12	1124.9	1107.9	1113	1274.9	1208.7	1247.2	0.896805	0.00294527	-0.157134	Nonsignificant	None	--	--	collectin sub-family member 12	--	ko04145 Phagosome	Type V secretory pathway, adhesin AidA	MU	Cell wall/membrane/envelope biogenesis ; Intracellular trafficking, secretion, and vesicular transport ;	IPR001304 [C-type lectin-like] ; IPR008160 [Collagen triple helix repeat]
A5PK45	Procollagen galactosyltransferase 1	COLGALT1	3204	3040.2	3164.5	2710.8	2788.7	2943.9	1.11433	0.0189281	0.156171	Nonsignificant	None	--	--	collagen beta-1,O-galactosyltransferase	2.4.1.50	ko00310 Lysine degradation ko00514 Other types of O-glycan biosynthesis	Glycosyltransferase involved in LPS biosynthesis, GR25 family	M	Cell wall/membrane/envelope biogenesis ;	IPR002654 [Glycosyl transferase, family 25]
F1N3M7	COMM domain-containing protein 1	COMMD1	169.2	189.6	202.6	173	178.7	205.7	1.00718	0.928741	0.0103161	Nonsignificant	None	--	--	--	--	--	--	--	--	IPR017920 [COMM domain] ; IPR033776 [COMMD1 N-terminal domain]
A4FUB5	COMM domain containing 10	COMMD10	419.2	437.7	439.9	429.8	462	498.3	0.932883	0.210011	-0.100233	Nonsignificant	None	--	--	--	--	--	--	--	--	IPR017920 [COMM domain]
F1MUK6	COMM domain-containing protein 3	COMMD3	775.6	759.4	745.7	733.4	756.3	798.7	0.996635	0.908574	-0.00486256	Nonsignificant	None	--	--	--	--	--	--	--	--	IPR017920 [COMM domain]
Q5E9V6	COMM domain-containing protein 4	COMMD4	880.9	847.2	826.5	803	836.9	873.1	1.01655	0.618254	0.0236867	Nonsignificant	None	--	--	--	--	--	--	--	--	IPR017920 [COMM domain]
Q5E9K1	COMM domain-containing protein 5	COMMD5	528.8	542.7	553.8	566.7	578.6	604.2	0.929008	0.0351103	-0.106237	Nonsignificant	None	--	--				--	--	--	IPR017920 [COMM domain]
A0A3Q1MBW9	COMM domain-containing protein 7	COMMD7	299.2	272.1	260.2	347.2	322.8	364.6	0.803692	0.0155411	-0.315285	Nonsignificant	None	--	--	--	--	--	--	--	--	IPR017920 [COMM domain]
Q3MHI0	COMMD8 protein (Fragment)	COMMD8	595.6	545.5	532.8	512.7	470.1	598.9	1.05829	0.509234	0.0817374	Nonsignificant	None	--	--	--	--	--	--	--	--	IPR017920 [COMM domain]
F1MIC5	COMM domain-containing protein 9	COMMD9	204.7	210.5	244.2	307.5	293.4	267	0.759765	0.0153049	-0.396375	Nonsignificant	None	--	--				--	--	--	IPR017920 [COMM domain]
A7MBI7	Catechol O-methyltransferase	COMT	2583.8	2304.1	2274.1	2167.4	2163.1	2593.9	1.03431	0.671928	0.0486735	Nonsignificant	None	1	Molecular Function:O-methyltransferase activity (GO:0008171)	catechol O-methyltransferase	2.1.1.6	ko00140 Steroid hormone biosynthesis ko00350 Tyrosine metabolism ko01100 Metabolic pathways ko04728 Dopaminergic synapse	Predicted O-methyltransferase YrrM	R	General function prediction only ;	IPR002935 [O-methyltransferase, family 3]
A0A140T856	Coatomer subunit alpha	COPA	9647.5	9416.4	9530.1	9718.1	9677.3	10358.7	0.96101	0.168738	-0.057376	Nonsignificant	None	6	Molecular Function:structural molecule activity (GO:0005198),Molecular Function:protein binding (GO:0005515),Biological Process:intracellular protein transport (GO:0006886),Biological Process:vesicle-mediated transport (GO:0016192),Cellular Component:membrane coat (GO:0030117),Cellular Component:COPI vesicle coat (GO:0030126)	coatomer subunit alpha	--	--	Predicted NTPase, NACHT family domain	T	Signal transduction mechanisms ;	IPR001680 [WD40 repeat] ; IPR006692 [Coatomer, WD associated region] ; IPR010714 [Coatomer, alpha subunit, C-terminal] ; IPR024977 [Anaphase-promoting complex subunit 4, WD40 domain]
A0JN39	Coatomer subunit beta	COPB1	6764.4	7132	7014	7601.9	7553.6	7989.1	0.903468	0.0131808	-0.146455	Nonsignificant	None	5	Molecular Function:structural molecule activity (GO:0005198),Biological Process:intracellular protein transport (GO:0006886),Biological Process:vesicle-mediated transport (GO:0016192),Cellular Component:membrane coat (GO:0030117),Cellular Component:COPI vesicle coat (GO:0030126)	coatomer subunit beta	--	--	--	--	--	IPR002553 [Clathrin/coatomer adaptor, adaptin-like, N-terminal] ; IPR011710 [Coatomer beta subunit, C-terminal] ; IPR029446 [Coatomer beta subunit, appendage platform domain]
G8JKX8	Coatomer subunit beta	COPB2	6177.8	6217.7	6087.3	6244.5	6359.5	6582.6	0.963318	0.0923267	-0.0539157	Nonsignificant	None	5	Molecular Function:structural molecule activity (GO:0005198),Molecular Function:protein binding (GO:0005515),Biological Process:intracellular protein transport (GO:0006886),Biological Process:vesicle-mediated transport (GO:0016192),Cellular Component:membrane coat (GO:0030117)	coatomer subunit beta'	--	--	WD40 repeat	R	General function prediction only ;	IPR001680 [WD40 repeat] ; IPR006692 [Coatomer, WD associated region]
A0A3Q1LXX9	Coatomer subunit epsilon	COPE	1484.2	1573.1	1546.1	1625.8	1666.8	1848	0.895499	0.0706352	-0.159237	Nonsignificant	None	--	--	coatomer subunit epsilon	--	--	--	--	--	--
A0A140T886	Coatomer subunit gamma	COPG1	5021.4	5153.5	5213.1	5868.5	5758.8	5885.9	0.878652	0.000513792	-0.186637	Nonsignificant	None	5	Molecular Function:structural molecule activity (GO:0005198),Biological Process:intracellular protein transport (GO:0006886),Biological Process:vesicle-mediated transport (GO:0016192),Cellular Component:membrane coat (GO:0030117),Cellular Component:COPI vesicle coat (GO:0030126)	coatomer subunit gamma	--	--	--	--	--	IPR002553 [Clathrin/coatomer adaptor, adaptin-like, N-terminal] ; IPR013040 [Coatomer, gamma subunit, appendage, Ig-like subdomain] ; IPR032154 [Coatomer subunit gamma, C-terminal]
A2VE21	Coatomer subunit gamma-2	COPG2	949	884.7	866.1	853.6	851	757.5	1.09654	0.12119	0.132963	Nonsignificant	None	5	Molecular Function:structural molecule activity (GO:0005198),Biological Process:intracellular protein transport (GO:0006886),Biological Process:vesicle-mediated transport (GO:0016192),Cellular Component:membrane coat (GO:0030117),Cellular Component:COPI vesicle coat (GO:0030126)	coatomer subunit gamma	--	--	--	--	--	IPR002553 [Clathrin/coatomer adaptor, adaptin-like, N-terminal] ; IPR013040 [Coatomer, gamma subunit, appendage, Ig-like subdomain] ; IPR032154 [Coatomer subunit gamma, C-terminal]
Q24K13	COP9 signalosome complex subunit 2	COPS2	4899.6	4965.1	5031	4687.4	4511.8	4847.3	1.06046	0.0529554	0.0846852	Nonsignificant	None	1	Molecular Function:protein binding (GO:0005515)	COP9 signalosome complex subunit 2	--	--	--	--	--	IPR000717 [Proteasome component (PCI) domain]
A6H7B5	COP9 signalosome complex subunit 3	COPS3	1708.1	1702.5	1706.5	1669.3	1652	1644.5	1.03047	0.00258483	0.0433003	Nonsignificant	None	1	Molecular Function:protein binding (GO:0005515)	COP9 signalosome complex subunit 3	--	--	--	--	--	IPR000717 [Proteasome component (PCI) domain]
Q3SZA0	COP9 signalosome complex subunit 4	COPS4	3958.7	4026.3	4229.7	3781.3	3935.5	4323	1.01453	0.762941	0.020807	Nonsignificant	None	1	Molecular Function:protein binding (GO:0005515)	COP9 signalosome complex subunit 4	--	--	--	--	--	IPR000717 [Proteasome component (PCI) domain]
F1MBP8	COP9 signalosome subunit 5	COPS5	2531.9	2519.6	2626.3	2602.7	2608.5	2889	0.947853	0.233105	-0.0772645	Nonsignificant	None	1	Molecular Function:protein binding (GO:0005515)	COP9 signalosome complex subunit 5	3.4.-.-	--	Proteasome lid subunit RPN8/RPN11, contains Jab1/MPN domain metalloenzyme (JAMM) motif	O	Posttranslational modification, protein turnover, chaperones ;	IPR000555 [JAB1/MPN/MOV34 metalloenzyme domain]
A0A3Q1LYB3	COP9 signalosome complex subunit 6	COPS6	1084.2	1105.1	1123	1216.5	1353.3	1215.7	0.874997	0.0285756	-0.192651	Nonsignificant	None	1	Molecular Function:protein binding (GO:0005515)	COP9 signalosome complex subunit 6	--	--	--	--	--	IPR000555 [JAB1/MPN/MOV34 metalloenzyme domain] ; IPR024969 [Rpn11/EIF3F, C-terminal]
Q0V889	COP9 complex subunit 7a (Fragment)	COPS7A	875.9	809.5	866.9	908.6	977	959.6	0.897055	0.028796	-0.156732	Nonsignificant	None	1	Molecular Function:protein binding (GO:0005515)	COP9 signalosome complex subunit 7	--	--	--	--	--	IPR000717 [Proteasome component (PCI) domain]
Q2KI56	COP9 signalosome complex subunit 7b	COPS7B	556.9	545.3	567.8	573	709.1	778.3	0.810522	0.162171	-0.303076	Nonsignificant	None	1	Molecular Function:protein binding (GO:0005515)	COP9 signalosome complex subunit 7	--	--	--	--	--	IPR000717 [Proteasome component (PCI) domain]
A4FV74	COP9 signalosome complex subunit 8	COPS8	825.3	816	939.7	1037.8	900.4	948.5	0.894101	0.146121	-0.161491	Nonsignificant	None	--	--	COP9 signalosome complex subunit 8	--	--	--	--	--	IPR033464 [CSN8/PSMD8/EIF3K]
P35604	Coatomer subunit zeta-1	COPZ1	1168.5	1132.9	1190.2	1268.8	1296.3	1300.6	0.903226	0.00303941	-0.146841	Nonsignificant	None	--	--	coatomer subunit zeta	--	--	--	--	--	IPR022775 [AP complex, mu/sigma subunit]
A0A3Q1LYE2	Coatomer subunit zeta	COPZ2	962.9	1124.5	1089.8	1172.4	1106.8	1339.2	0.878068	0.158038	-0.187596	Nonsignificant	None	--	--	coatomer subunit zeta	--	--	--	--	--	IPR022775 [AP complex, mu/sigma subunit]
Q3T131	Ubiquinone biosynthesis O-methyltransferase, mitochondrial	COQ3	255.2	265.3	280.9	265.9	293.1	267	0.970218	0.519128	-0.0436193	Nonsignificant	None	--	--	--	--	ko00130 Ubiquinone and other terpenoid-quinone biosynthesis ko01100 Metabolic pathways	2-polyprenyl-3-methyl-5-hydroxy-6-metoxy-1,4-benzoquinol methylase	H	Coenzyme transport and metabolism ;	--
Q0P5A2	2-methoxy-6-polyprenyl-1,4-benzoquinol methylase, mitochondrial	COQ5	755	711.7	695.6	702.2	641.5	675.4	1.07092	0.128396	0.0988543	Nonsignificant	None	1	Molecular Function:methyltransferase activity (GO:0008168)	2-methoxy-6-polyprenyl-1,4-benzoquinol methylase	2.1.1.201	ko00130 Ubiquinone and other terpenoid-quinone biosynthesis ko01100 Metabolic pathways	Ubiquinone/menaquinone biosynthesis C-methylase UbiE	H	Coenzyme transport and metabolism ;	IPR004033 [UbiE/COQ5 methyltransferase]
A0A3Q1M4S7	Ubiquinone biosynthesis monooxygenase COQ6, mitochondrial	COQ6	814.3	751.7	819	708	664.8	765.3	1.11548	0.0859984	0.15766	Nonsignificant	None	1	Molecular Function:FAD binding (GO:0071949)	ubiquinone biosynthesis monooxygenase Coq6	1.14.13.-	ko00130 Ubiquinone and other terpenoid-quinone biosynthesis ko01100 Metabolic pathways	2-polyprenyl-6-methoxyphenol hydroxylase and related FAD-dependent oxidoreductases	HC	Coenzyme transport and metabolism ; Energy production and conversion ;	IPR002938 [FAD-binding domain]
Q29RI0	Atypical kinase COQ8A, mitochondrial	COQ8A	1109.8	1042.6	1028	822.8	731.6	759.1	1.37471	0.00144046	0.459131	Nonsignificant	None	--	--	aarF domain-containing kinase	--	--	Predicted unusual protein kinase regulating ubiquinone biosynthesis, AarF/ABC1/UbiB family	HT	Coenzyme transport and metabolism ; Signal transduction mechanisms ;	IPR004147 [UbiB domain]
Q2NL34	Ubiquinone biosynthesis protein COQ9, mitochondrial	COQ9	1428.4	1397.6	1524.3	1020.8	1000	1176.6	1.36057	0.00470998	0.444216	Nonsignificant	None	--	--	ubiquinone biosynthesis protein COQ9	--	--	Ubiquinone biosynthesis protein COQ9	H	Coenzyme transport and metabolism ;	IPR013718 [COQ9]
Q92176	Coronin-1A	CORO1A	2822.4	2050.4	1891.5	2108.5	2317.3	2721.3	0.94644	0.725831	-0.0794173	Nonsignificant	None	1	Molecular Function:protein binding (GO:0005515)	coronin-1A	--	ko04145 Phagosome ko05152 Tuberculosis	Membrane protein involved in colicin uptake	M	Cell wall/membrane/envelope biogenesis ;	IPR001680 [WD40 repeat] ; IPR015048 [Domain of unknown function DUF1899] ; IPR015049 [Trimerisation motif]
H7BWW0	Coronin	CORO1B	2331.7	2094.8	2063.3	2204.3	2120.6	2420.6	0.962093	0.526916	-0.0557514	Nonsignificant	None	1	Molecular Function:protein binding (GO:0005515)	coronin-1B/1C/6	--	--	Membrane protein involved in colicin uptake	M	Cell wall/membrane/envelope biogenesis ;	IPR001680 [WD40 repeat] ; IPR015048 [Domain of unknown function DUF1899]
A2VDN8	Coronin	CORO1C	5082.6	4944.3	4233.3	4333.7	4658	4309.4	1.07211	0.326373	0.100449	Nonsignificant	None	1	Molecular Function:protein binding (GO:0005515)	coronin-1B/1C/6	--	--	Membrane protein involved in colicin uptake	M	Cell wall/membrane/envelope biogenesis ;	IPR001680 [WD40 repeat] ; IPR015048 [Domain of unknown function DUF1899]
A0A3Q1MRD3	Coronin	CORO2B	1501.4	1447.7	1516.4	1560.7	1560.4	1614.3	0.943004	0.0307249	-0.0846646	Nonsignificant	None	1	Molecular Function:protein binding (GO:0005515)	coronin-2	--	--	WD40 repeat	R	General function prediction only ;	IPR001680 [WD40 repeat] ; IPR015048 [Domain of unknown function DUF1899]
M5FMU3	Coronin	CORO7	40.4	43.3	51.4	58.7	51.5	61.4	0.787296	0.0513393	-0.345022	Nonsignificant	None	1	Molecular Function:protein binding (GO:0005515)	coronin-7	--	--	WD40 repeat	R	General function prediction only ;	IPR001680 [WD40 repeat] ; IPR015048 [Domain of unknown function DUF1899]
Q2HJ57	Coactosin-like protein	COTL1	3846	3488.9	3518.6	4083.6	4558	4802.8	0.807288	0.0228252	-0.308845	Nonsignificant	None	2	Molecular Function:actin binding (GO:0003779),Cellular Component:intracellular (GO:0005622)	--	--	--	--	--	--	IPR002108 [Actin-depolymerising factor homology domain]
A0A0S1S4M0	Cytochrome c oxidase subunit 1	COX1	377.8	407.5	451.4	447.2	423.4	430.9	0.950211	0.39147	-0.0736797	Nonsignificant	None	7	Molecular Function:cytochrome-c oxidase activity (GO:0004129),Molecular Function:iron ion binding (GO:0005506),Molecular Function:electron carrier activity (GO:0009055),Biological Process:aerobic respiration (GO:0009060),Cellular Component:integral component of membrane (GO:0016021),Molecular Function:heme binding (GO:0020037),Biological Process:oxidation-reduction process (GO:0055114)	cytochrome c oxidase subunit 1	1.9.3.1	ko00190 Oxidative phosphorylation ko01100 Metabolic pathways ko04260 Cardiac muscle contraction ko04932 Non-alcoholic fatty liver disease (NAFLD) ko05010 Alzheimer's disease ko05012 Parkinson's disease ko05016 Huntington's disease	Heme/copper-type cytochrome/quinol oxidase, subunit 1	C	Energy production and conversion ;	IPR000883 [Cytochrome c oxidase subunit I]
Q08DG6	Cytochrome c oxidase assembly protein COX15 homolog	COX15	818.1	843.8	863.3	746.6	772	772.1	1.10237	0.00743023	0.140609	Nonsignificant	None	3	Biological Process:heme a biosynthetic process (GO:0006784),Cellular Component:integral component of membrane (GO:0016021),Biological Process:oxidation-reduction process (GO:0055114)	cytochrome c oxidase assembly protein subunit 15	--	ko00190 Oxidative phosphorylation ko00860 Porphyrin and chlorophyll metabolism ko01100 Metabolic pathways	Heme A synthase	H	Coenzyme transport and metabolism ;	IPR003780 [COX15/CtaA family]
P00423	Cytochrome c oxidase subunit 4 isoform 1, mitochondrial	COX4I1	5916.3	5788.4	6453.6	5079.2	4681.7	5679.3	1.17604	0.0628721	0.233938	Nonsignificant	None	1	Molecular Function:cytochrome-c oxidase activity (GO:0004129)	cytochrome c oxidase subunit 4	--	ko00190 Oxidative phosphorylation ko01100 Metabolic pathways ko04260 Cardiac muscle contraction ko04932 Non-alcoholic fatty liver disease (NAFLD) ko05010 Alzheimer's disease ko05012 Parkinson's disease ko05016 Huntington's disease	--	--	--	IPR004203 [Cytochrome c oxidase subunit IV family]
P00426	Cytochrome c oxidase subunit 5A, mitochondrial	COX5A	3194.7	3149.6	3620.9	2955.6	2715.8	3312.2	1.10927	0.226709	0.149605	Nonsignificant	None	2	Molecular Function:cytochrome-c oxidase activity (GO:0004129),Cellular Component:mitochondrial inner membrane (GO:0005743)	cytochrome c oxidase subunit 5a	--	ko00190 Oxidative phosphorylation ko01100 Metabolic pathways ko04260 Cardiac muscle contraction ko04932 Non-alcoholic fatty liver disease (NAFLD) ko05010 Alzheimer's disease ko05012 Parkinson's disease ko05016 Huntington's disease	--	--	--	IPR003204 [Cytochrome c oxidase, subunit Va/VI]
P00428	Cytochrome c oxidase subunit 5B, mitochondrial	COX5B	1879.5	1845.2	2034.7	1464.7	1404	1780	1.23893	0.0468111	0.309091	Nonsignificant	None	2	Molecular Function:cytochrome-c oxidase activity (GO:0004129),Cellular Component:mitochondrial envelope (GO:0005740)	cytochrome c oxidase subunit 5b	--	ko00190 Oxidative phosphorylation ko01100 Metabolic pathways ko04260 Cardiac muscle contraction ko04932 Non-alcoholic fatty liver disease (NAFLD) ko05010 Alzheimer's disease ko05012 Parkinson's disease ko05016 Huntington's disease	--	--	--	IPR002124 [Cytochrome c oxidase, subunit Vb]
P13182	Cytochrome c oxidase subunit 6A1, mitochondrial	COX6A1	321.9	348.3	354	403.7	360.6	372	0.901346	0.0829681	-0.149846	Nonsignificant	None	3	Molecular Function:cytochrome-c oxidase activity (GO:0004129),Cellular Component:mitochondrial inner membrane (GO:0005743),Cellular Component:mitochondrial respiratory chain complex IV (GO:0005751)	cytochrome c oxidase subunit 6a	--	ko00190 Oxidative phosphorylation ko01100 Metabolic pathways ko04260 Cardiac muscle contraction ko04932 Non-alcoholic fatty liver disease (NAFLD) ko05010 Alzheimer's disease ko05012 Parkinson's disease ko05016 Huntington's disease	--	--	--	IPR001349 [Cytochrome c oxidase, subunit VIa]
P07471	Cytochrome c oxidase subunit 6A2, mitochondrial	COX6A2	844.3	843.8	488.9	193.8	180.6	188.9	3.86473	0.0450461	1.95037	Significant	up	3	Molecular Function:cytochrome-c oxidase activity (GO:0004129),Cellular Component:mitochondrial inner membrane (GO:0005743),Cellular Component:mitochondrial respiratory chain complex IV (GO:0005751)	cytochrome c oxidase subunit 6a	--	ko00190 Oxidative phosphorylation ko01100 Metabolic pathways ko04260 Cardiac muscle contraction ko04932 Non-alcoholic fatty liver disease (NAFLD) ko05010 Alzheimer's disease ko05012 Parkinson's disease ko05016 Huntington's disease	--	--	--	IPR001349 [Cytochrome c oxidase, subunit VIa]
A0A3Q1MB49	Cytochrome c oxidase subunit 6B1	COX6B1	5801.9	5679	6190.2	5104.4	5238.4	5370.3	1.12461	0.0192374	0.169424	Nonsignificant	None	2	Molecular Function:cytochrome-c oxidase activity (GO:0004129),Cellular Component:mitochondrion (GO:0005739)	cytochrome c oxidase subunit 6b	--	ko00190 Oxidative phosphorylation ko01100 Metabolic pathways ko04260 Cardiac muscle contraction ko04932 Non-alcoholic fatty liver disease (NAFLD) ko05010 Alzheimer's disease ko05012 Parkinson's disease ko05016 Huntington's disease	--	--	--	IPR003213 [Cytochrome c oxidase, subunit VIb]
P04038	Cytochrome c oxidase subunit 6C	COX6C	3289.1	3136.7	3345	2191.5	2051	3001.4	1.34883	0.0496588	0.43171	Nonsignificant	None	--	--	cytochrome c oxidase subunit 6c	--	ko00190 Oxidative phosphorylation ko01100 Metabolic pathways ko04260 Cardiac muscle contraction ko04932 Non-alcoholic fatty liver disease (NAFLD) ko05010 Alzheimer's disease ko05012 Parkinson's disease ko05016 Huntington's disease	--	--	--	--
A0A140T857	Cytochrome c oxidase subunit 7A2, mitochondrial	COX7A2	1576.2	1720.3	2189.4	1532.4	1375.2	2161.5	1.08222	0.670658	0.113999	Nonsignificant	None	--	--	cytochrome c oxidase subunit 7a	--	ko00190 Oxidative phosphorylation ko04260 Cardiac muscle contraction ko04932 Non-alcoholic fatty liver disease (NAFLD) ko05010 Alzheimer's disease ko05012 Parkinson's disease ko05016 Huntington's disease	--	--	--	--
Q3T061	Cytochrome c oxidase subunit 7A-related protein, mitochondrial	COX7A2L	1140.9	1026.2	1251.4	1039.8	1196.9	1102.6	1.02372	0.756334	0.0338177	Nonsignificant	None	--	--	cytochrome c oxidase subunit 7a	--	ko00190 Oxidative phosphorylation ko04260 Cardiac muscle contraction ko04932 Non-alcoholic fatty liver disease (NAFLD) ko05010 Alzheimer's disease ko05012 Parkinson's disease ko05016 Huntington's disease	--	--	--	--
P13183	Cytochrome c oxidase subunit 7B, mitochondrial	COX7B	281.6	467.8	379.5	480.7	263.3	371.2	1.01228	0.958585	0.0176152	Nonsignificant	None	2	Molecular Function:cytochrome-c oxidase activity (GO:0004129),Cellular Component:mitochondrial respiratory chain (GO:0005746)	cytochrome c oxidase subunit 7b	--	ko00190 Oxidative phosphorylation ko01100 Metabolic pathways ko04260 Cardiac muscle contraction ko04932 Non-alcoholic fatty liver disease (NAFLD) ko05010 Alzheimer's disease ko05012 Parkinson's disease ko05016 Huntington's disease	--	--	--	IPR008433 [Cytochrome C oxidase, subunit VIIB]
P00430	Cytochrome c oxidase subunit 7C, mitochondrial	COX7C	1286.7	1543.5	1447.3	1300	912.8	1142.7	1.27477	0.0852618	0.35024	Nonsignificant	None	1	Molecular Function:cytochrome-c oxidase activity (GO:0004129)	cytochrome c oxidase subunit 7c	--	ko00190 Oxidative phosphorylation ko01100 Metabolic pathways ko04260 Cardiac muscle contraction ko04932 Non-alcoholic fatty liver disease (NAFLD) ko05010 Alzheimer's disease ko05012 Parkinson's disease ko05016 Huntington's disease	--	--	--	IPR004202 [Cytochrome c oxidase subunit VIIc]
A0A3Q1NJB1	Ceruloplasmin	CP	20944.9	19590.3	21816.4	31577.3	31240	20942.6	0.744409	0.114749	-0.425833	Nonsignificant	None	3	Molecular Function:copper ion binding (GO:0005507),Molecular Function:oxidoreductase activity (GO:0016491),Biological Process:oxidation-reduction process (GO:0055114)	ceruloplasmin	1.16.3.1	ko00860 Porphyrin and chlorophyll metabolism ko04216 Ferroptosis	Multicopper oxidase with three cupredoxin domains (includes cell division protein FtsP and spore coat protein CotA)	DPM	Cell cycle control, cell division, chromosome partitioning ; Inorganic ion transport and metabolism ; Cell wall/membrane/envelope biogenesis ;	IPR001117 [Multicopper oxidase, type 1] ; IPR011706 [Multicopper oxidase, type 2] ; IPR011707 [Multicopper oxidase, type 3]
A0A3Q1N1A7	Carboxypeptidase B2	CPB2	1492	1571.1	1972.5	2378.6	2575.5	1916.6	0.732909	0.0673453	-0.448293	Nonsignificant	None	4	Molecular Function:carboxypeptidase activity (GO:0004180),Molecular Function:metallocarboxypeptidase activity (GO:0004181),Biological Process:proteolysis (GO:0006508),Molecular Function:zinc ion binding (GO:0008270)	carboxypeptidase B2	3.4.17.20	ko04610 Complement and coagulation cascades ko04972 Pancreatic secretion ko04974 Protein digestion and absorption	Murein tripeptide amidase MpaA	M	Cell wall/membrane/envelope biogenesis ;	IPR000834 [Peptidase M14, carboxypeptidase A] ; IPR003146 [Carboxypeptidase, activation peptide]
A6QP30	CPN2 protein	CPN2	749.8	700	736.6	885.8	958.2	827.5	0.818417	0.016406	-0.289093	Nonsignificant	None	1	Molecular Function:protein binding (GO:0005515)	carboxypeptidase N regulatory subunit	--	--	Leucine-rich repeat (LRR) protein	K	Transcription ;	IPR000372 [Leucine-rich repeat N-terminal domain] ; IPR001611 [Leucine-rich repeat]
Q08DB4	Copine-1	CPNE1	2271.2	2152.9	2131.9	2513.2	2439.7	2180	0.919121	0.155279	-0.121673	Nonsignificant	None	1	Molecular Function:protein binding (GO:0005515)	--	--	--	Ca2+-dependent lipid-binding protein, contains C2 domain	R	General function prediction only ;	IPR000008 [C2 domain] ; IPR010734 [Copine]
A5PJY9	CPNE3 protein	CPNE3	4742.5	4409.4	4333.4	5352.5	4849.3	5035.1	0.885042	0.0391433	-0.176182	Nonsignificant	None	1	Molecular Function:protein binding (GO:0005515)	--	--	--	Ca2+-dependent lipid-binding protein, contains C2 domain	R	General function prediction only ;	IPR000008 [C2 domain] ; IPR010734 [Copine]
A5D784	CPNE8 protein	CPNE8	279.4	271.9	265.1	324.8	334.3	331.2	0.824397	0.000313273	-0.278589	Nonsignificant	None	1	Molecular Function:protein binding (GO:0005515)	--	--	--	--	--	--	IPR000008 [C2 domain] ; IPR010734 [Copine]
E1BKY9	Coproporphyrinogen oxidase	CPOX	734.8	666.8	638.7	651.3	653.6	666.6	1.0349	0.4722	0.0494876	Nonsignificant	None	3	Molecular Function:coproporphyrinogen oxidase activity (GO:0004109),Biological Process:porphyrin-containing compound biosynthetic process (GO:0006779),Biological Process:oxidation-reduction process (GO:0055114)	coproporphyrinogen III oxidase	1.3.3.3	ko00860 Porphyrin and chlorophyll metabolism ko01100 Metabolic pathways	Coproporphyrinogen III oxidase	H	Coenzyme transport and metabolism ;	IPR001260 [Coproporphyrinogen III oxidase, aerobic]
Q58DC0	Serine/threonine-protein phosphatase CPPED1	CPPED1	1452.6	1504.4	1479	1202.5	1307.6	1305.3	1.16266	0.00539641	0.217425	Nonsignificant	None	1	Molecular Function:hydrolase activity (GO:0016787)	serine/threonine-protein phosphatase CPPED1	3.1.3.16	--	3',5'-cyclic AMP phosphodiesterase CpdA	T	Signal transduction mechanisms ;	IPR004843 [Calcineurin-like phosphoesterase domain, ApaH type]
F2Z4E9	Cleavage and polyadenylation specificity factor subunit 6	CPSF6	1216.4	1140.3	1105.7	1358	1428.5	1273.6	0.852787	0.0228906	-0.229743	Nonsignificant	None	1	Molecular Function:nucleic acid binding (GO:0003676)	cleavage and polyadenylation specificity factor subunit 6/7	--	ko03015 mRNA surveillance pathway	Uncharacterized surface anchored protein	S	Function unknown ;	IPR000504 [RNA recognition motif domain]
A0A3Q1LMV3	Carnitine O-palmitoyltransferase	CPT1A	913.1	916.2	910.4	903.1	991.1	916.5	0.974739	0.478543	-0.0369116	Nonsignificant	None	--	--	carnitine O-palmitoyltransferase 1, liver isoform	2.3.1.21	ko00071 Fatty acid degradation ko01212 Fatty acid metabolism ko03320 PPAR signaling pathway ko04152 AMPK signaling pathway ko04920 Adipocytokine signaling pathway ko04922 Glucagon signaling pathway ko04931 Insulin resistance	--	--	--	IPR000542 [Acyltransferase ChoActase/COT/CPT] ; IPR032476 [Carnitine O-palmitoyltransferase, N-terminal]
Q58DK1	Carnitine O-palmitoyltransferase 1, muscle isoform	CPT1B	641.7	555.8	458.6	304.8	328.5	392.3	1.61476	0.0235303	0.691322	Significant	up	--	--	carnitine O-palmitoyltransferase 1, muscle isoform	2.3.1.21	ko00071 Fatty acid degradation ko01212 Fatty acid metabolism ko03320 PPAR signaling pathway ko04152 AMPK signaling pathway ko04920 Adipocytokine signaling pathway ko04922 Glucagon signaling pathway ko04931 Insulin resistance	--	--	--	IPR000542 [Acyltransferase ChoActase/COT/CPT] ; IPR032476 [Carnitine O-palmitoyltransferase, N-terminal]
F1N1M7	Carnitine O-palmitoyltransferase 2, mitochondrial	CPT2	10578.1	10812	12705.1	10080.2	9690.7	12385.5	1.06029	0.580908	0.0844627	Nonsignificant	None	--	--	carnitine O-palmitoyltransferase 2	2.3.1.21	ko00071 Fatty acid degradation ko01212 Fatty acid metabolism ko03320 PPAR signaling pathway	--	--	--	IPR000542 [Acyltransferase ChoActase/COT/CPT]
F6RWZ0	Carboxypeptidase X, M14 family member 1	CPXM1	1513.5	1416.3	1385.7	3361.7	3586.2	2150.1	0.474335	0.0690916	-1.07602	Nonsignificant	None	3	Molecular Function:metallocarboxypeptidase activity (GO:0004181),Biological Process:proteolysis (GO:0006508),Molecular Function:zinc ion binding (GO:0008270)	carboxypeptidase X1	3.4.17.-	--	Bacillopeptidase F, M6 metalloprotease family	O	Posttranslational modification, protein turnover, chaperones ;	IPR000421 [Coagulation factor 5/8 C-terminal domain] ; IPR000834 [Peptidase M14, carboxypeptidase A]
A0A3Q1M7W3	Complement C3d receptor 2	CR2	157.2	164.3	198.9	284.5	264	221.3	0.67602	0.0213467	-0.564863	Nonsignificant	None	--	--	complement receptor type 2	--	ko04610 Complement and coagulation cascades ko04640 Hematopoietic cell lineage ko04662 B cell receptor signaling pathway ko05169 Epstein-Barr virus infection	--	--	--	IPR000436 [Sushi/SCR/CCP domain]
Q5PXY7	Cellular retinoic acid-binding protein 2	CRABP2	714	806.4	866.7	1183.6	1110.3	1203	0.682633	0.00215647	-0.550818	Nonsignificant	None	--	--	cellular retinoic acid-binding protein 2	--	--	--	--	--	IPR000566 [Lipocalin/cytosolic fatty-acid binding domain]
A0A3Q1LYY4	Carnitine O-acetyltransferase	CRAT	6223.2	6308.9	7785.4	5512.1	5161.7	5930.4	1.22364	0.089031	0.291175	Nonsignificant	None	--	--	carnitine O-acetyltransferase	2.3.1.7	ko04146 Peroxisome	--	--	--	IPR000542 [Acyltransferase ChoActase/COT/CPT]
Q0P564	Protein cereblon	CRBN	818.7	905.5	900	768.8	735.3	897	1.09292	0.259913	0.128182	Nonsignificant	None	--	--	cereblon	--	--	Uncharacterized protein, similar to the N-terminal domain of Lon protease	S	Function unknown ;	IPR003111 [ATP-dependent protease La (LON), substrate-binding domain] ; IPR004910 [Yippee/Mis18/Cereblon]
Q0V7N6	Cyclic AMP-responsive element-binding protein 1	CREB1	790.7	683.9	722.2	809	867.4	772.7	0.896983	0.113754	-0.156848	Nonsignificant	None	2	Molecular Function:protein binding (GO:0005515),Molecular Function:sequence-specific DNA binding (GO:0043565)	cyclic AMP-responsive element-binding protein 1	--	ko04022 cGMP-PKG signaling pathway ko04024 cAMP signaling pathway ko04151 PI3K-Akt signaling pathway ko04152 AMPK signaling pathway ko04211 Longevity regulating pathway ko04261 Adrenergic signaling in cardiomyocytes ko04380 Osteoclast differentiation ko04612 Antigen processing and presentation ko04668 TNF signaling pathway ko04710 Circadian rhythm ko04713 Circadian entrainment ko04725 Cholinergic…	--	--	--	IPR003102 [Coactivator CBP, pKID] ; IPR004827 [Basic-leucine zipper domain]
F1MX50	Cellular repressor of E1A stimulateds 1	CREG1	1050.7	1126.1	1289.2	1319.7	1411.1	1435.4	0.831933	0.0413278	-0.26546	Nonsignificant	None	--	--	--	--	--	Putative heme iron utilization protein	P	Inorganic ion transport and metabolism ;	--
F1N3P8	Protein disulfide-isomerase	CRELD1	1076.8	1005.4	1076.6	643.2	587.1	773.9	1.57609	0.00307825	0.65635	Significant	up	1	Molecular Function:calcium ion binding (GO:0005509)	--	--	--	--	--	--	IPR001881 [EGF-like calcium-binding domain] ; IPR021852 [Domain of unknown function DUF3456]
A0A3Q1MWF7	Cysteine-rich protein 1	CRIP1	858.9	620.6	406.4	317.3	339.5	337.5	1.89671	0.150417	0.9235	Nonsignificant	None	1	Molecular Function:zinc ion binding (GO:0008270)	--	--	--	--	--	--	IPR001781 [Zinc finger, LIM-type]
Q0VFX8	Cysteine-rich protein 2	CRIP2	5352	5009.8	4072.4	3388.6	3444.1	3748.5	1.36414	0.0321915	0.447988	Nonsignificant	None	1	Molecular Function:zinc ion binding (GO:0008270)	--	--	--	--	--	--	IPR001781 [Zinc finger, LIM-type]
E1BQ32	CRK proto-onco, adaptor protein	CRK	3840.3	3982.6	3956.9	4227.5	4262.8	4726.9	0.891248	0.0453201	-0.166102	Nonsignificant	None	1	Molecular Function:protein binding (GO:0005515)	proto-oncogene C-crk	--	ko04010 MAPK signaling pathway ko04012 ErbB signaling pathway ko04015 Rap1 signaling pathway ko04062 Chemokine signaling pathway ko04510 Focal adhesion ko04666 Fc gamma R-mediated phagocytosis ko04722 Neurotrophin signaling pathway ko04810 Regulation of actin cytoskeleton ko04910 Insulin signaling pathway ko05100 Bacterial invasion of epithelial cells ko05200 Pathways in cancer ko05206 MicroRNAs …	--	--	--	IPR000980 [SH2 domain] ; IPR001452 [SH3 domain] ; IPR011511 [Variant SH3 domain]
G3N016	CRK like proto-onco, adaptor protein	CRKL	1705.4	1656.7	1672.3	1761	1821.7	1802.5	0.934859	0.0070134	-0.0971801	Nonsignificant	None	1	Molecular Function:protein binding (GO:0005515)	proto-oncogene C-crk	--	ko04010 MAPK signaling pathway ko04012 ErbB signaling pathway ko04015 Rap1 signaling pathway ko04062 Chemokine signaling pathway ko04510 Focal adhesion ko04666 Fc gamma R-mediated phagocytosis ko04722 Neurotrophin signaling pathway ko04810 Regulation of actin cytoskeleton ko04910 Insulin signaling pathway ko05100 Bacterial invasion of epithelial cells ko05200 Pathways in cancer ko05206 MicroRNAs …	--	--	--	IPR000980 [SH2 domain] ; IPR001452 [SH3 domain] ; IPR011511 [Variant SH3 domain]
E1BCF2	Cytokine receptor like factor 3	CRLF3	102.4	117.9	113.4	126.6	118.3	120.8	0.912497	0.110463	-0.132109	Nonsignificant	None	--	--	--	--	--	--	--	--	--
F1MZT2	Crooked neck pre-mRNA splicing factor 1	CRNKL1	1620.7	1943	2076.9	1564	1954.3	1950.8	1.03136	0.775498	0.0445452	Nonsignificant	None	1	Biological Process:RNA processing (GO:0006396)	crooked neck	--	ko03040 Spliceosome	Uncharacterized protein, contains caspase domain	R	General function prediction only ;	IPR003107 [HAT (Half-A-TPR) repeat]
Q32L71	CROT protein	CROT	1133.7	1151	1230.3	1265.2	1184.1	1621.2	0.86353	0.249317	-0.211681	Nonsignificant	None	--	--	carnitine O-octanoyltransferase	2.3.1.137	ko04146 Peroxisome	--	--	--	IPR000542 [Acyltransferase ChoActase/COT/CPT]
C4T8B4	Pentaxin	CRP	5788.4	4585.4	3224.1	3602.9	4022.8	2418.2	1.35385	0.250762	0.437064	Nonsignificant	None	--	--	C-reactive protein	--	--	Autotransporter translocation and assembly factor TamB	U	Intracellular trafficking, secretion, and vesicular transport ;	IPR001759 [Pentraxin-related]
V6F832	Alpha(B)-crystallin	CRYAB	3595	4398.3	4105.9	1832.4	1551.9	2411.8	2.08747	0.00368621	1.06176	Significant	up	1	Molecular Function:structural constituent of eye lens (GO:0005212)	crystallin, alpha B	--	ko04141 Protein processing in endoplasmic reticulum ko04213 Longevity regulating pathway - multiple species	Molecular chaperone IbpA, HSP20 family	O	Posttranslational modification, protein turnover, chaperones ;	IPR002068 [Alpha crystallin/Hsp20 domain] ; IPR003090 [Alpha-crystallin, N-terminal]
E1BH02	Crystallin beta-gamma domain containing 1	CRYBG1	1578.1	1533.8	1644.2	1618.8	1535.3	1842.5	0.951867	0.455659	-0.0711677	Nonsignificant	None	--	--	--	--	--	Uncharacterized conserved protein YcfJ, contains glycine zipper 2TM domain	S	Function unknown ;	IPR000772 [Ricin B, lectin domain] ; IPR001064 [Beta/gamma crystallin]
Q8SPX7	Lambda-crystallin homolog	CRYL1	1609.1	1595.1	1622	1567.2	1609.6	1675.7	0.99458	0.800766	-0.00784051	Nonsignificant	None	4	Molecular Function:3-hydroxyacyl-CoA dehydrogenase activity (GO:0003857),Biological Process:fatty acid metabolic process (GO:0006631),Molecular Function:oxidoreductase activity (GO:0016491),Biological Process:oxidation-reduction process (GO:0055114)	L-gulonate 3-dehydrogenase	1.1.1.45	ko00040 Pentose and glucuronate interconversions ko01100 Metabolic pathways	3-hydroxyacyl-CoA dehydrogenase	I	Lipid transport and metabolism ;	IPR006108 [3-hydroxyacyl-CoA dehydrogenase, C-terminal] ; IPR006176 [3-hydroxyacyl-CoA dehydrogenase, NAD binding]
O97764	Zeta-crystallin	CRYZ	8100.6	7768.1	8487.6	7651.7	6962.3	9054.9	1.02904	0.742183	0.0413023	Nonsignificant	None	1	Biological Process:oxidation-reduction process (GO:0055114)	NADPH2:quinone reductase	1.6.5.5	--	NADPH:quinone reductase or related Zn-dependent oxidoreductase	CR	Energy production and conversion ; General function prediction only ;	IPR013149 [Alcohol dehydrogenase, C-terminal] ; IPR013154 [Alcohol dehydrogenase, N-terminal]
Q29RK1	Citrate synthase, mitochondrial	CS	12183.1	11545.5	12331.7	10087.8	9805.5	10804.4	1.17469	0.00952153	0.232281	Nonsignificant	None	--	--	citrate synthase	2.3.3.1	ko00020 Citrate cycle (TCA cycle) ko00630 Glyoxylate and dicarboxylate metabolism ko01100 Metabolic pathways ko01200 Carbon metabolism ko01210 2-Oxocarboxylic acid metabolism ko01230 Biosynthesis of amino acids	Citrate synthase	C	Energy production and conversion ;	IPR002020 [Citrate synthase]
E1BP41	Cysteine sulfinic acid decarboxylase	CSAD	981	1044.6	1144.6	1532.4	1359.7	1435.8	0.732503	0.00502196	-0.449093	Nonsignificant	None	3	Molecular Function:carboxy-lyase activity (GO:0016831),Biological Process:carboxylic acid metabolic process (GO:0019752),Molecular Function:pyridoxal phosphate binding (GO:0030170)	sulfinoalanine decarboxylase	4.1.1.29	ko00430 Taurine and hypotaurine metabolism ko01100 Metabolic pathways	Glutamate or tyrosine decarboxylase or a related PLP-dependent protein	E	Amino acid transport and metabolism ;	IPR002129 [Pyridoxal phosphate-dependent decarboxylase]
A5D7D3	CSDE1 protein	CSDE1	5420.1	5290.5	5490.5	5618	5637.6	5746.4	0.952894	0.0196749	-0.0696127	Nonsignificant	None	1	Molecular Function:DNA binding (GO:0003677)	--	--	--	--	--	--	IPR002059 [Cold-shock protein, DNA-binding] ; IPR024642 [SUZ-C domain]
F1MWN1	Chromosome segregation 1-like protein	CSE1L	3580.6	3647.6	3755.1	4324.6	4105.2	4310.6	0.862084	0.00256326	-0.214099	Nonsignificant	None	3	Molecular Function:protein binding (GO:0005515),Biological Process:intracellular protein transport (GO:0006886),Molecular Function:Ran GTPase binding (GO:0008536)	exportin-2 (importin alpha re-exporter)	--	--	--	--	--	IPR001494 [Importin-beta, N-terminal domain] ; IPR005043 [CAS/CSE, C-terminal] ; IPR013713 [Exportin/Importin, Cse1-like]
A7Z067	Receptor protein-tyrosine kinase	CSF1R	936	950.7	1149.9	1265.8	1383.3	1079.6	0.814386	0.108793	-0.296216	Nonsignificant	None	2	Molecular Function:protein kinase activity (GO:0004672),Biological Process:protein phosphorylation (GO:0006468)	macrophage colony-stimulating factor 1 receptor	2.7.10.1	ko04010 MAPK signaling pathway ko04014 Ras signaling pathway ko04015 Rap1 signaling pathway ko04060 Cytokine-cytokine receptor interaction ko04151 PI3K-Akt signaling pathway ko04380 Osteoclast differentiation ko04640 Hematopoietic cell lineage ko05200 Pathways in cancer ko05202 Transcriptional misregulation in cancer ko05221 Acute myeloid leukemia	Formylglycine-generating enzyme, required for sulfatase activity, contains SUMF1/FGE domain	O	Posttranslational modification, protein turnover, chaperones ;	IPR001245 [Serine-threonine/tyrosine-protein kinase catalytic domain] ; IPR013098 [Immunoglobulin I-set] ; IPR013151 [Immunoglobulin]
Q0VBZ0	Tyrosine-protein kinase CSK	CSK	1122.3	1065.4	1032.8	930.9	976.2	1025.4	1.09821	0.063984	0.135154	Nonsignificant	None	3	Molecular Function:protein kinase activity (GO:0004672),Molecular Function:protein binding (GO:0005515),Biological Process:protein phosphorylation (GO:0006468)	c-src tyrosine kinase	2.7.10.2		PASTA domain, binds beta-lactams	M	Cell wall/membrane/envelope biogenesis ;	IPR000980 [SH2 domain] ; IPR001245 [Serine-threonine/tyrosine-protein kinase catalytic domain] ; IPR001452 [SH3 domain]
Q32LI4	CSNK1A1 protein	CSNK1A1	811.3	743.9	812.5	918.6	921.1	858.3	0.877576	0.0227586	-0.188404	Nonsignificant	None	3	Molecular Function:protein kinase activity (GO:0004672),Molecular Function:ATP binding (GO:0005524),Biological Process:protein phosphorylation (GO:0006468)	casein kinase 1, alpha	2.7.11.1	ko04310 Wnt signaling pathway ko04340 Hedgehog signaling pathway ko05165 Human papillomavirus infection ko05224 Breast cancer ko05225 Hepatocellular carcinoma ko05226 Gastric cancer	Serine/threonine protein kinase	T	Signal transduction mechanisms ;	IPR000719 [Protein kinase domain]
E1BGK5	Casein kinase 1, epsilon	CSNK1E	182.6	176.1	176.6	184.2	192	203.2	0.923887	0.0672597	-0.114212	Nonsignificant	None	3	Molecular Function:protein kinase activity (GO:0004672),Molecular Function:ATP binding (GO:0005524),Biological Process:protein phosphorylation (GO:0006468)	casein kinase 1, delta	2.7.11.1	ko04340 Hedgehog signaling pathway ko04390 Hippo signaling pathway ko04540 Gap junction ko04710 Circadian rhythm	Serine/threonine protein kinase	T	Signal transduction mechanisms ;	IPR000719 [Protein kinase domain]
P35509	Casein kinase I isoform gamma-3 (Fragment)	CSNK1G3	207.5	223.5	205.4	165.1	163.1	177.6	1.2582	0.00396507	0.331367	Nonsignificant	None	3	Molecular Function:protein kinase activity (GO:0004672),Molecular Function:ATP binding (GO:0005524),Biological Process:protein phosphorylation (GO:0006468)	casein kinase 1, gamma	2.7.11.1	ko04340 Hedgehog signaling pathway	Periplasmic component of the Tol biopolymer transport system	U	Intracellular trafficking, secretion, and vesicular transport ;	IPR000719 [Protein kinase domain]
P68399	Casein kinase II subunit alpha	CSNK2A1	1312.4	1353.9	1352.1	1244.1	1244.2	1432	1.02502	0.636633	0.0356571	Nonsignificant	None	3	Molecular Function:protein kinase activity (GO:0004672),Molecular Function:ATP binding (GO:0005524),Biological Process:protein phosphorylation (GO:0006468)	casein kinase II subunit alpha	2.7.11.1	ko03008 Ribosome biogenesis in eukaryotes ko04064 NF-kappa B signaling pathway ko04137 Mitophagy - animal ko04310 Wnt signaling pathway ko04520 Adherens junction ko05162 Measles ko05168 Herpes simplex infection ko05169 Epstein-Barr virus infection	PASTA domain, binds beta-lactams	M	Cell wall/membrane/envelope biogenesis ;	IPR000719 [Protein kinase domain]
F1MJ55	Non-specific serine/threonine protein kinase	CSNK2A2	425.1	428.8	418	368.7	369.9	471.9	1.05072	0.610826	0.0713822	Nonsignificant	None	3	Molecular Function:protein kinase activity (GO:0004672),Molecular Function:ATP binding (GO:0005524),Biological Process:protein phosphorylation (GO:0006468)	casein kinase II subunit alpha	2.7.11.1	ko03008 Ribosome biogenesis in eukaryotes ko04064 NF-kappa B signaling pathway ko04137 Mitophagy - animal ko04310 Wnt signaling pathway ko04520 Adherens junction ko05162 Measles ko05168 Herpes simplex infection ko05169 Epstein-Barr virus infection	PASTA domain, binds beta-lactams	M	Cell wall/membrane/envelope biogenesis ;	IPR000719 [Protein kinase domain]
N0E640	Casein kinase II subunit beta	Csnk2b-Ly6g5b	1658.7	1500.9	1572	1709.1	1745.3	1922.9	0.879921	0.0551877	-0.184554	Nonsignificant	None	2	Cellular Component:protein kinase CK2 complex (GO:0005956),Molecular Function:protein kinase regulator activity (GO:0019887)	casein kinase II subunit beta	--	ko03008 Ribosome biogenesis in eukaryotes ko04064 NF-kappa B signaling pathway ko04137 Mitophagy - animal ko04310 Wnt signaling pathway ko04520 Adherens junction ko05162 Measles ko05168 Herpes simplex infection ko05169 Epstein-Barr virus infection	--	--	--	IPR000704 [Casein kinase II, regulatory subunit]
F1MY84	Chondroitin sulfate proteoglycan 4	CSPG4	3661.1	3661.1	3502.5	3372.9	3203.8	2970.8	1.13377	0.0292078	0.181132	Nonsignificant	None	--	--	chondroitin sulfate proteoglycan 4	--	--	Uncharacterized membrane-anchored protein	S	Function unknown ;	IPR001791 [Laminin G domain]
Q3MHY1	Cysteine and glycine-rich protein 1	CSRP1	27236.8	25982.8	17393.3	9884.2	10010.7	10325.8	2.33657	0.0487102	1.22439	Significant	up	1	Molecular Function:zinc ion binding (GO:0008270)	cysteine and glycine-rich protein	--	--	--	--	--	IPR001781 [Zinc finger, LIM-type]
Q32LE9	Cysteine and glycine-rich protein 2	CSRP2	7268.6	7160.7	5525.9	3742	3833	3659.6	1.77623	0.0347288	0.828816	Significant	up	1	Molecular Function:zinc ion binding (GO:0008270)	cysteine and glycine-rich protein	--	--	--	--	--	IPR001781 [Zinc finger, LIM-type]
Q4U0T9	Cysteine and glycine-rich protein 3	CSRP3	13178.8	14483.3	13625.7	4454.2	4559.9	3874.6	3.20341	2.71181e-05	1.67961	Significant	up	1	Molecular Function:zinc ion binding (GO:0008270)	cysteine and glycine-rich protein	--	--	--	--	--	IPR001781 [Zinc finger, LIM-type]
P01035	Cystatin-C	CST3	214.8	238.2	198.9	697.9	440.5	454.6	0.409228	0.0616765	-1.28902	Nonsignificant	None	1	Molecular Function:cysteine-type endopeptidase inhibitor activity (GO:0004869)	cystatin-C	--	ko04970 Salivary secretion	--	--	--	IPR000010 [Cystatin domain]
P25417	Cystatin-B	CSTB	813	874	748.4	1016.9	918	1559.2	0.697004	0.156463	-0.520762	Nonsignificant	None	1	Molecular Function:cysteine-type endopeptidase inhibitor activity (GO:0004869)	cystatin-A/B	--	--	--	--	--	IPR000010 [Cystatin domain]
A0A3Q1M504	C-terminal binding protein 1	CTBP1	859.4	846.2	854.7	926.1	1019.5	1004.3	0.867928	0.0440538	-0.204353	Nonsignificant	None	3	Biological Process:metabolic process (GO:0008152),Molecular Function:NAD binding (GO:0051287),Biological Process:oxidation-reduction process (GO:0055114)	C-terminal binding protein	--	ko04310 Wnt signaling pathway ko04330 Notch signaling pathway ko05200 Pathways in cancer ko05220 Chronic myeloid leukemia	Lactate dehydrogenase or related 2-hydroxyacid dehydrogenase	CHR	Energy production and conversion ; Coenzyme transport and metabolism ; General function prediction only ;	IPR006139 [D-isomer specific 2-hydroxyacid dehydrogenase, catalytic domain] ; IPR006140 [D-isomer specific 2-hydroxyacid dehydrogenase, NAD-binding domain]
A0A3Q1MAM0	Cardiotrophin 1	CTF1	30.1	37.9	39.7	39.4	46	44	0.832303	0.11018	-0.264819	Nonsignificant	None	--	--	cardiotrophin 1	--	ko04060 Cytokine-cytokine receptor interaction ko04630 Jak-STAT signaling pathway	--	--	--	--
E1BNH2	Cystathionine gamma-lyase	CTH	180	197.9	199.9	183.2	189.4	209.3	0.992954	0.898897	-0.010201	Nonsignificant	None	1	Molecular Function:pyridoxal phosphate binding (GO:0030170)	cystathionine gamma-lyase	4.4.1.1	ko00260 Glycine, serine and threonine metabolism ko00270 Cysteine and methionine metabolism ko00450 Selenocompound metabolism ko01100 Metabolic pathways ko01230 Biosynthesis of amino acids	Cystathionine beta-lyase/cystathionine gamma-synthase	E	Amino acid transport and metabolism ;	IPR000277 [Cys/Met metabolism, pyridoxal phosphate-dependent enzyme]
A2VDY0	Collagen triple helix repeat containing 1	CTHRC1	355	379.5	458.4	973.4	1099.4	500.8	0.463514	0.0675034	-1.10931	Nonsignificant	None	--	--	--	--	--	--	--	--	IPR008160 [Collagen triple helix repeat]
F1MM34	Catenin alpha-1	CTNNA1	6175.4	6537.8	7073.8	7040	6981.1	8217.6	0.889755	0.16377	-0.16852	Nonsignificant	None	2	Biological Process:cell adhesion (GO:0007155),Molecular Function:actin filament binding (GO:0051015)	catenin alpha	--	ko04390 Hippo signaling pathway ko04520 Adherens junction ko04670 Leukocyte transendothelial migration ko05100 Bacterial invasion of epithelial cells ko05200 Pathways in cancer ko05213 Endometrial cancer ko05226 Gastric cancer ko05412 Arrhythmogenic right ventricular cardiomyopathy (ARVC)	--	--	--	IPR006077 [Vinculin/alpha-catenin]
A0A3Q1NES2	Catenin beta-1	CTNNB1	1902.2	1939.7	2172	2163.9	2144.4	2376	0.899705	0.117559	-0.152476	Nonsignificant	None	1	Molecular Function:protein binding (GO:0005515)	catenin beta 1	--	ko04015 Rap1 signaling pathway ko04310 Wnt signaling pathway ko04390 Hippo signaling pathway ko04510 Focal adhesion ko04520 Adherens junction ko04550 Signaling pathways regulating pluripotency of stem cells ko04670 Leukocyte transendothelial migration ko04916 Melanogenesis ko04919 Thyroid hormone signaling pathway ko05100 Bacterial invasion of epithelial cells ko05165 Human papillomavirus infecti…	--	--	--	IPR000225 [Armadillo]
O62703	Beta-catenin-like protein 1	CTNNBL1	289.9	284.2	290.1	349.4	335.5	336.4	0.846176	0.000430744	-0.24097	Nonsignificant	None	--	--	beta-catenin-like protein 1	--	ko03040 Spliceosome	--	--	--	IPR013180 [Beta-catenin-like protein 1, N-terminal]
A0A3Q1LLH4	Catenin delta 1	CTNND1	2895.3	2800.4	2972	3051.4	3010.5	3531.5	0.903507	0.151696	-0.146393	Nonsignificant	None	1	Molecular Function:protein binding (GO:0005515)	catenin (cadherin-associated protein), delta 1	--	ko04015 Rap1 signaling pathway ko04520 Adherens junction ko04670 Leukocyte transendothelial migration	--	--	--	IPR000225 [Armadillo]
A0JNE9	CTP synthase	CTPS1	870.1	938.5	1019.1	919.6	951.6	1178.1	0.927328	0.467263	-0.108849	Nonsignificant	None	2	Molecular Function:CTP synthase activity (GO:0003883),Biological Process:pyrimidine nucleotide biosynthetic process (GO:0006221)	CTP synthase	6.3.4.2	ko00240 Pyrimidine metabolism ko01100 Metabolic pathways	CTP synthase (UTP-ammonia lyase)	F	Nucleotide transport and metabolism ;	IPR017456 [CTP synthase, N-terminal] ; IPR017926 [Glutamine amidotransferase]
A0A3Q1LZG6	CTP synthase	CTPS2	543.8	524.8	547.4	494.8	444.5	555.7	1.08094	0.287521	0.112282	Nonsignificant	None	2	Molecular Function:CTP synthase activity (GO:0003883),Biological Process:pyrimidine nucleotide biosynthetic process (GO:0006221)	CTP synthase	6.3.4.2	ko00240 Pyrimidine metabolism ko01100 Metabolic pathways	CTP synthase (UTP-ammonia lyase)	F	Nucleotide transport and metabolism ;	IPR017456 [CTP synthase, N-terminal] ; IPR017926 [Glutamine amidotransferase]
P07688	Cathepsin B	CTSB	3697.6	3556.4	3812.3	3860.8	3907.9	4492.6	0.902539	0.13929	-0.147939	Nonsignificant	None	4	Molecular Function:cysteine-type endopeptidase activity (GO:0004197),Biological Process:proteolysis (GO:0006508),Molecular Function:cysteine-type peptidase activity (GO:0008234),Biological Process:regulation of catalytic activity (GO:0050790)	cathepsin B	3.4.22.1	ko04140 Autophagy - animal ko04142 Lysosome ko04210 Apoptosis ko04612 Antigen processing and presentation ko04621 NOD-like receptor signaling pathway ko04924 Renin secretion	Cysteine protease, C1A family	O	Posttranslational modification, protein turnover, chaperones ;	IPR000668 [Peptidase C1A, papain C-terminal] ; IPR012599 [Peptidase C1A, propeptide]
A0A3Q1M3Z5	Cathepsin D	CTSD	8787.1	8846.6	9261.6	10638.8	10256.4	12364.6	0.808643	0.0332726	-0.306425	Nonsignificant	None	2	Molecular Function:aspartic-type endopeptidase activity (GO:0004190),Biological Process:proteolysis (GO:0006508)	cathepsin D	3.4.23.5	ko04071 Sphingolipid signaling pathway ko04140 Autophagy - animal ko04142 Lysosome ko04210 Apoptosis ko05152 Tuberculosis	--	--	--	IPR012848 [Aspartic peptidase, N-terminal] ; IPR033121 [Peptidase family A1 domain]
Q3T0I2	Pro-cathepsin H	CTSH	2516.1	2513.6	2755.3	3283.4	3143.7	3723.6	0.766942	0.0148291	-0.38281	Nonsignificant	None	2	Biological Process:proteolysis (GO:0006508),Molecular Function:cysteine-type peptidase activity (GO:0008234)	cathepsin H	3.4.22.16	ko04142 Lysosome ko04210 Apoptosis	Cysteine protease, C1A family	O	Posttranslational modification, protein turnover, chaperones ;	IPR000668 [Peptidase C1A, papain C-terminal] ; IPR013201 [Cathepsin propeptide inhibitor domain (I29)]
B0JYN1	Cathepsin L2	CTSL2	609.3	560.9	570.4	892.3	930.4	681.2	0.695156	0.0321384	-0.524592	Nonsignificant	None	2	Biological Process:proteolysis (GO:0006508),Molecular Function:cysteine-type peptidase activity (GO:0008234)	cathepsin L	3.4.22.15	ko04140 Autophagy - animal ko04142 Lysosome ko04145 Phagosome ko04210 Apoptosis ko04612 Antigen processing and presentation ko05205 Proteoglycans in cancer ko05323 Rheumatoid arthritis ko05418 Fluid shear stress and atherosclerosis	Cysteine protease, C1A family	O	Posttranslational modification, protein turnover, chaperones ;	IPR000668 [Peptidase C1A, papain C-terminal] ; IPR013201 [Cathepsin propeptide inhibitor domain (I29)]
P25326	Cathepsin S	CTSS	149.3	145.1	147.4	197.3	181.4	177.3	0.794604	0.003608	-0.331691	Nonsignificant	None	2	Biological Process:proteolysis (GO:0006508),Molecular Function:cysteine-type peptidase activity (GO:0008234)	cathepsin S	3.4.22.27	ko04142 Lysosome ko04145 Phagosome ko04210 Apoptosis ko04612 Antigen processing and presentation ko05152 Tuberculosis	Cysteine protease, C1A family	O	Posttranslational modification, protein turnover, chaperones ;	IPR000668 [Peptidase C1A, papain C-terminal] ; IPR013201 [Cathepsin propeptide inhibitor domain (I29)]
A0A3Q1M2V6	Cathepsin Z	CTSZ	658	633.1	618.8	904.2	1009.1	882.2	0.683205	0.00193488	-0.549609	Nonsignificant	None	2	Biological Process:proteolysis (GO:0006508),Molecular Function:cysteine-type peptidase activity (GO:0008234)	cathepsin X	3.4.18.1	ko04142 Lysosome ko04210 Apoptosis	Cysteine protease, C1A family	O	Posttranslational modification, protein turnover, chaperones ;	IPR000668 [Peptidase C1A, papain C-terminal]
Q1RMR3	Cortactin	CTTN	4030.8	3923.4	4475	4928.3	4909.6	4373	0.874624	0.0750163	-0.193264	Nonsignificant	None	1	Molecular Function:protein binding (GO:0005515)	cortactin	--	ko04530 Tight junction ko05100 Bacterial invasion of epithelial cells ko05205 Proteoglycans in cancer	--	--	--	IPR001452 [SH3 domain] ; IPR003134 [Hs1/Cortactin]
F1MYD0	Cullin 1	CUL1	1454.9	1366.3	1302.7	1315.4	1320.6	1606.4	0.972068	0.727812	-0.0408713	Nonsignificant	None	2	Biological Process:ubiquitin-dependent protein catabolic process (GO:0006511),Molecular Function:ubiquitin protein ligase binding (GO:0031625)	cullin 1	--	ko04110 Cell cycle ko04114 Oocyte meiosis ko04120 Ubiquitin mediated proteolysis ko04141 Protein processing in endoplasmic reticulum ko04310 Wnt signaling pathway ko04340 Hedgehog signaling pathway ko04350 TGF-beta signaling pathway ko04710 Circadian rhythm ko05168 Herpes simplex infection ko05200 Pathways in cancer	--	--	--	IPR001373 [Cullin, N-terminal] ; IPR019559 [Cullin protein, neddylation domain]
Q08DE9	CUL2 protein	CUL2	1021.6	995.1	1023.1	940.3	1029.2	1010.3	1.02014	0.521897	0.0287609	Nonsignificant	None	2	Biological Process:ubiquitin-dependent protein catabolic process (GO:0006511),Molecular Function:ubiquitin protein ligase binding (GO:0031625)	cullin 2	--	ko04066 HIF-1 signaling pathway ko04120 Ubiquitin mediated proteolysis ko05200 Pathways in cancer ko05211 Renal cell carcinoma	--	--	--	IPR001373 [Cullin, N-terminal] ; IPR019559 [Cullin protein, neddylation domain]
E1BIN5	Cullin 3	CUL3	1458.5	1381.5	1257.9	1112.2	1144.8	1229	1.17553	0.0399676	0.233312	Nonsignificant	None	2	Biological Process:ubiquitin-dependent protein catabolic process (GO:0006511),Molecular Function:ubiquitin protein ligase binding (GO:0031625)	cullin 3	--	ko04120 Ubiquitin mediated proteolysis ko04340 Hedgehog signaling pathway	--	--	--	IPR001373 [Cullin, N-terminal] ; IPR019559 [Cullin protein, neddylation domain]
F1N3S4	Cullin 4A	CUL4A	2087.4	2032.5	2009.5	2053.9	2132.4	2265.3	0.950059	0.178392	-0.0739111	Nonsignificant	None	2	Biological Process:ubiquitin-dependent protein catabolic process (GO:0006511),Molecular Function:ubiquitin protein ligase binding (GO:0031625)	cullin 4	--	ko03420 Nucleotide excision repair ko04120 Ubiquitin mediated proteolysis	--	--	--	IPR001373 [Cullin, N-terminal] ; IPR019559 [Cullin protein, neddylation domain]
A0A3Q1LKZ4	Cullin 4B	CUL4B	2242.2	2172.3	2342.4	2767.7	2731.9	2613.2	0.832869	0.00265241	-0.263838	Nonsignificant	None	2	Biological Process:ubiquitin-dependent protein catabolic process (GO:0006511),Molecular Function:ubiquitin protein ligase binding (GO:0031625)	cullin 4	--	ko03420 Nucleotide excision repair ko04120 Ubiquitin mediated proteolysis	--	--	--	IPR001373 [Cullin, N-terminal] ; IPR019559 [Cullin protein, neddylation domain]
F1N7B5	Cullin 5	CUL5	4178.8	4167.1	4180.5	4206.1	4040.2	4337.1	0.99547	0.845578	-0.00654993	Nonsignificant	None	2	Biological Process:ubiquitin-dependent protein catabolic process (GO:0006511),Molecular Function:ubiquitin protein ligase binding (GO:0031625)	cullin 5	--	ko04120 Ubiquitin mediated proteolysis	--	--	--	IPR001373 [Cullin, N-terminal] ; IPR019559 [Cullin protein, neddylation domain]
E1BK00	Cullin 7	CUL7	688.9	723	710	908.2	848.3	784.1	0.835196	0.0198879	-0.259813	Nonsignificant	None	2	Biological Process:ubiquitin-dependent protein catabolic process (GO:0006511),Molecular Function:ubiquitin protein ligase binding (GO:0031625)	cullin 7	--	ko04120 Ubiquitin mediated proteolysis	--	--	--	IPR001373 [Cullin, N-terminal] ; IPR004939 [APC10/DOC domain] ; IPR021097 [CPH domain]
A0A3Q1M083	Protein CutA	CUTA	1465.8	1479.9	1592.5	1558.6	1517.5	1519.6	0.987488	0.673669	-0.0181644	Nonsignificant	None	1	Biological Process:response to metal ion (GO:0010038)	periplasmic divalent cation tolerance protein	--	--	Uncharacterized protein involved in tolerance to divalent cations	P	Inorganic ion transport and metabolism ;	IPR004323 [Divalent ion tolerance protein, CutA]
H7BWV5	Copper homeostasis protein cutC homolog	CUTC	132.7	151.6	144	156.8	156.7	139.1	0.94631	0.371109	-0.0796149	Nonsignificant	None	2	Molecular Function:copper ion binding (GO:0005507),Biological Process:copper ion homeostasis (GO:0055070)	copper homeostasis protein	--	--	Copper homeostasis protein CutC	P	Inorganic ion transport and metabolism ;	IPR005627 [Copper homeostasis protein CutC]
A0A3Q1LLJ6	Protein CASP	CUX1	249.7	238.8	244.8	258.7	245.3	298.3	0.913997	0.229169	-0.129738	Nonsignificant	None	2	Biological Process:intra-Golgi vesicle-mediated transport (GO:0006891),Cellular Component:integral component of Golgi membrane (GO:0030173)	homeobox protein cut-like	--	--	--	--	--	IPR012955 [CASP, C-terminal]
A0A3Q1LGE0	Coxsackievirus and adenovirus receptor homolog	CXADR	492.6	489.2	566.2	777.1	834.8	594.4	0.701627	0.0458653	-0.511224	Nonsignificant	None	1	Molecular Function:protein binding (GO:0005515)	coxsackievirus and adenovirus receptor	--	ko05416 Viral myocarditis	--	--	--	IPR007110 [Immunoglobulin-like domain] ; IPR013106 [Immunoglobulin V-set domain]
G3X6Y2	Chromosome X CXorf38 homolog	CXHXorf38	236.4	265.2	273.5	258.2	268.2	316.1	0.92	0.347193	-0.120294	Nonsignificant	None	--	--	--	--	--	--	--	--	IPR027897 [Protein of unknown function DUF4559]
P00171	Cytochrome b5	CYB5A	7378.2	7940.5	9203	7739.5	7594.2	9469.8	0.988639	0.913132	-0.0164847	Nonsignificant	None	--	--	--	--	--	Cytochrome b involved in lipid metabolism	CI	Energy production and conversion ; Lipid transport and metabolism ;	IPR001199 [Cytochrome b5-like heme/steroid binding domain]
A0A3S5ZPI7	Cytochrome b5 type B	CYB5B	1647.6	1889.9	2117.3	1846.4	1830.2	2800.8	0.873005	0.475218	-0.195939	Nonsignificant	None	--	--	--	--	--	Cytochrome b involved in lipid metabolism	CI	Energy production and conversion ; Lipid transport and metabolism ;	IPR001199 [Cytochrome b5-like heme/steroid binding domain]
Q3MHW9	NADH-cytochrome b5 reductase 1	CYB5R1	1665.6	1567.9	1237.5	842	771.7	817	1.83939	0.0317381	0.879226	Significant	up	2	Molecular Function:oxidoreductase activity (GO:0016491),Biological Process:oxidation-reduction process (GO:0055114)	cytochrome-b5 reductase	1.6.2.2	ko00520 Amino sugar and nucleotide sugar metabolism	Ferredoxin-NADP reductase	C	Energy production and conversion ;	IPR001433 [Oxidoreductase FAD/NAD(P)-binding] ; IPR008333 [Oxidoreductase, FAD-binding domain]
A0A3Q1N6T1	NADH-cytochrome b5 reductase	CYB5R3	14492.4	14078.9	13054.9	15174.6	13768.6	18225.1	0.882504	0.252563	-0.180326	Nonsignificant	None	2	Molecular Function:oxidoreductase activity (GO:0016491),Biological Process:oxidation-reduction process (GO:0055114)	cytochrome-b5 reductase	1.6.2.2	ko00520 Amino sugar and nucleotide sugar metabolism	Ferredoxin-NADP reductase	C	Energy production and conversion ;	IPR001433 [Oxidoreductase FAD/NAD(P)-binding] ; IPR008333 [Oxidoreductase, FAD-binding domain]
O46521	Cytochrome b-245 light chain	CYBA	387.5	302	279.7	494.8	466.8	510.4	0.658424	0.00893396	-0.602911	Significant	down	1	Molecular Function:heme binding (GO:0020037)	cytochrome b-245, alpha polypeptide	--	ko04145 Phagosome ko04380 Osteoclast differentiation ko04621 NOD-like receptor signaling pathway ko04670 Leukocyte transendothelial migration ko05140 Leishmaniasis ko05418 Fluid shear stress and atherosclerosis	--	--	--	IPR007732 [Cytochrome b558 alpha-subunit]
A0A3Q1LFX6	Cytochrome b-245 heavy chain	CYBB	2636.6	2428.9	2474.4	3220	3430.4	3163.4	0.768296	0.00180429	-0.380266	Nonsignificant	None	2	Molecular Function:oxidoreductase activity (GO:0016491),Biological Process:oxidation-reduction process (GO:0055114)	NADPH oxidase 2	1.-.-.-	ko04066 HIF-1 signaling pathway ko04145 Phagosome ko04216 Ferroptosis ko04217 Necroptosis ko04621 NOD-like receptor signaling pathway ko04670 Leukocyte transendothelial migration ko04933 AGE-RAGE signaling pathway in diabetic complications ko05140 Leishmaniasis	Ca2+-binding protein, EF-hand superfamily	T	Signal transduction mechanisms ;	IPR013112 [FAD-binding 8] ; IPR013121 [Ferric reductase, NAD binding domain] ; IPR013130 [Ferric reductase transmembrane component-like domain]
Q3SZM3	Cytochrome b-245 chaperone 1	CYBC1	150.8	143.3	153.5	168.9	158.6	171.9	0.896276	0.0268485	-0.157986	Nonsignificant	None	--	--	--	--	--	--	--	--	IPR027846 [Protein of unknown function DUF4564]
P00125	Cytochrome c1, heme protein, mitochondrial	CYC1	3248	3252.5	3100.5	2398.6	2412.9	2646	1.28743	0.00163775	0.364493	Nonsignificant	None	2	Molecular Function:electron carrier activity (GO:0009055),Molecular Function:heme binding (GO:0020037)	ubiquinol-cytochrome c reductase cytochrome c1 subunit	--	ko00190 Oxidative phosphorylation ko01100 Metabolic pathways ko04260 Cardiac muscle contraction ko04932 Non-alcoholic fatty liver disease (NAFLD) ko05010 Alzheimer's disease ko05012 Parkinson's disease ko05016 Huntington's disease	Cytochrome c1	C	Energy production and conversion ;	IPR002326 [Cytochrome c1]
P62894	Cytochrome c	CYCS	6531.6	6160.5	6901.6	5418	5136.3	6101.9	1.17636	0.0520517	0.234331	Nonsignificant	None	2	Molecular Function:electron carrier activity (GO:0009055),Molecular Function:heme binding (GO:0020037)	cytochrome c	--	ko00920 Sulfur metabolism ko01100 Metabolic pathways ko01524 Platinum drug resistance ko04115 p53 signaling pathway ko04210 Apoptosis ko04215 Apoptosis - multiple species ko04932 Non-alcoholic fatty liver disease (NAFLD) ko05010 Alzheimer's disease ko05012 Parkinson's disease ko05014 Amyotrophic lateral sclerosis (ALS) ko05016 Huntington's disease ko05134 Legionellosis ko05145 Toxoplasmosis ko051…	Cytochrome c2	C	Energy production and conversion ;	IPR009056 [Cytochrome c-like domain]
E1BN47	Cytoplasmic FMR1-interacting protein	CYFIP1	5140	4934	4733.9	5602	5490.7	5542.5	0.890155	0.00743508	-0.167872	Nonsignificant	None	--	--	cytoplasmic FMR1 interacting protein	--	ko03013 RNA transport ko04810 Regulation of actin cytoskeleton	--	--	--	IPR008081 [Cytoplasmic FMR1-interacting] ; IPR009828 [Protein of unknown function DUF1394]
A0A3Q1M0F5	Cytoglobin	CYGB	1584.6	1424.6	1524.7	2152.1	2208.9	1757.3	0.741039	0.0241667	-0.432378	Nonsignificant	None	2	Molecular Function:oxygen binding (GO:0019825),Molecular Function:heme binding (GO:0020037)	cytoglobin	--	--	Ferredoxin-NADP reductase	C	Energy production and conversion ;	IPR000971 [Globin]
Q1RMU2	Ubiquitin carboxyl-terminal hydrolase CYLD	CYLD	65.5	78.5	75.3	64.6	65.4	84.5	1.02238	0.843329	0.0319282	Nonsignificant	None	2	Biological Process:protein deubiquitination (GO:0016579),Molecular Function:thiol-dependent ubiquitinyl hydrolase activity (GO:0036459)	ubiquitin thioesterase	3.4.19.12	ko04217 Necroptosis ko04380 Osteoclast differentiation ko04622 RIG-I-like receptor signaling pathway	--	--	--	IPR000938 [CAP Gly-rich domain] ; IPR001394 [Peptidase C19, ubiquitin carboxyl-terminal hydrolase]
F1MNG1	Cytochrome P450, family 1, subfamily B, polypeptide 1	CYP1B1	206.8	177.8	193.7	265.8	257.4	386	0.636054	0.0598632	-0.65278	Nonsignificant	None	3	Molecular Function:iron ion binding (GO:0005506),Molecular Function:heme binding (GO:0020037),Biological Process:oxidation-reduction process (GO:0055114)	cytochrome P450 family 1 subfamily B polypeptide 1	1.14.14.1	ko00140 Steroid hormone biosynthesis ko00380 Tryptophan metabolism ko00980 Metabolism of xenobiotics by cytochrome P450 ko04913 Ovarian steroidogenesis ko05204 Chemical carcinogenesis ko05206 MicroRNAs in cancer	Cytochrome P450	QV	Secondary metabolites biosynthesis, transport and catabolism ; Defense mechanisms ;	IPR001128 [Cytochrome P450]
A0A3Q1LX02	Cytochrome P450 20A1	CYP20A1	2532.5	2575.3	2391.6	2221.9	2271.7	2485.7	1.07452	0.151992	0.103693	Nonsignificant	None	3	Molecular Function:iron ion binding (GO:0005506),Molecular Function:heme binding (GO:0020037),Biological Process:oxidation-reduction process (GO:0055114)	cytochrome P450 family 20 subfamily A	--	--	Cytochrome P450	QV	Secondary metabolites biosynthesis, transport and catabolism ; Defense mechanisms ;	IPR001128 [Cytochrome P450]
F6QQE8	Cytochrome P450, family 27, subfamily A, polypeptide 1	CYP27A1	2908	2996.6	3124.2	3998	3754.4	4413.8	0.742122	0.0066743	-0.430272	Nonsignificant	None	3	Molecular Function:iron ion binding (GO:0005506),Molecular Function:heme binding (GO:0020037),Biological Process:oxidation-reduction process (GO:0055114)	cholestanetriol 26-monooxygenase	1.14.15.15	ko00120 Primary bile acid biosynthesis ko01100 Metabolic pathways ko03320 PPAR signaling pathway ko04979 Cholesterol metabolism	Cytochrome P450	QV	Secondary metabolites biosynthesis, transport and catabolism ; Defense mechanisms ;	IPR001128 [Cytochrome P450]
A0A3Q1MU42	Cytochrome P450 subfamily 2B	CYP2B6	1508.4	1467.6	1599.8	4122.4	3089.8	2550.6	0.468698	0.0633487	-1.09327	Nonsignificant	None	3	Molecular Function:iron ion binding (GO:0005506),Molecular Function:heme binding (GO:0020037),Biological Process:oxidation-reduction process (GO:0055114)	cytochrome P450 family 2 subfamily B	1.14.14.1	ko00140 Steroid hormone biosynthesis ko00590 Arachidonic acid metabolism ko00830 Retinol metabolism ko01100 Metabolic pathways ko05204 Chemical carcinogenesis	Cytochrome P450	QV	Secondary metabolites biosynthesis, transport and catabolism ; Defense mechanisms ;	IPR001128 [Cytochrome P450]
A0A3Q1LK48	Cytochrome P450, subfamily IIIA, polypeptide 4	CYP3A4	431.5	457	546.5	549.8	467.2	503.4	0.943831	0.537632	-0.0834002	Nonsignificant	None	3	Molecular Function:iron ion binding (GO:0005506),Molecular Function:heme binding (GO:0020037),Biological Process:oxidation-reduction process (GO:0055114)	cytochrome P450 family 3 subfamily A	1.14.14.1	ko00140 Steroid hormone biosynthesis ko00591 Linoleic acid metabolism ko00830 Retinol metabolism ko01100 Metabolic pathways ko05204 Chemical carcinogenesis	Cytochrome P450	QV	Secondary metabolites biosynthesis, transport and catabolism ; Defense mechanisms ;	IPR001128 [Cytochrome P450]
Q17QT7	CYFIP-related Rac1 interactor A	CYRIA	1272.9	1317.6	1437.9	1693.1	1713.2	1972.9	0.748885	0.0118331	-0.417185	Nonsignificant	None	--	--	--	--	--	--	--	--	IPR009828 [Protein of unknown function DUF1394]
Q2KJI3	CYFIP-related Rac1 interactor B	CYRIB	4195	4525.9	4915.6	5261.8	4866.6	5802.2	0.855994	0.0889585	-0.224327	Nonsignificant	None	--	--	--	--	--	--	--	--	IPR009828 [Protein of unknown function DUF1394]
Q32LK2	Cysteine-rich and transmembrane domain-containing protein 1	CYSTM1	251.3	233.3	250	229	230	328.1	0.933299	0.627752	-0.099588	Nonsignificant	None	--	--	--	--	--	--	--	--	--
A0A8E6GRH3	Cytochrome b	CYTB	594.7	641.8	799.5	594.3	573.7	678.9	1.10239	0.41752	0.140632	Nonsignificant	None	3	Molecular Function:electron carrier activity (GO:0009055),Cellular Component:membrane (GO:0016020),Molecular Function:oxidoreductase activity (GO:0016491)	ubiquinol-cytochrome c reductase cytochrome b subunit	--	ko00190 Oxidative phosphorylation ko01100 Metabolic pathways ko04260 Cardiac muscle contraction ko04932 Non-alcoholic fatty liver disease (NAFLD) ko05010 Alzheimer's disease ko05012 Parkinson's disease ko05016 Huntington's disease	Cytochrome b subunit of the bc complex	C	Energy production and conversion ;	IPR005797 [Cytochrome b/b6, N-terminal] ; IPR005798 [Cytochrome b/b6, C-terminal]
F1MUQ2	Cytohesin 3	CYTH3	164.6	148.8	133.9	166.9	124.7	149.3	1.01452	0.894551	0.0207913	Nonsignificant	None	2	Molecular Function:ARF guanyl-nucleotide exchange factor activity (GO:0005086),Biological Process:regulation of ARF protein signal transduction (GO:0032012)	cytohesin	--	ko04072 Phospholipase D signaling pathway ko04144 Endocytosis	Guanine-nucleotide exchange factor, contains Sec7 domain	R	General function prediction only ;	IPR000904 [Sec7 domain] ; IPR001849 [Pleckstrin homology domain]
A0A3Q1LX93	CXXC motif containing zinc binding protein	CZIB	3752.9	3845.5	3781.3	3279.4	3364.1	3631	1.10757	0.0281311	0.147394	Nonsignificant	None	--	--	--	--	--	--	--	--	IPR008584 [Protein of unknown function DUF866, eukaryotic]
Q0V7N5	LGP1 homolog	D11LGP1	129.6	118.9	105.1	179	193.5	198.2	0.61959	0.00138132	-0.690614	Significant	down	--	--	--	--	--	Metal-dependent hydrolase, endonuclease/exonuclease/phosphatase family	R	General function prediction only ;	IPR004993 [GH3 family]
Q1JPD3	D-2-hydroxyglutarate dehydrogenase, mitochondrial	D2HGDH	593.2	572.6	577.2	712.7	651.2	597.9	0.88847	0.0967852	-0.170605	Nonsignificant	None	4	Molecular Function:catalytic activity (GO:0003824),Molecular Function:oxidoreductase activity (GO:0016491),Molecular Function:flavin adenine dinucleotide binding (GO:0050660),Biological Process:oxidation-reduction process (GO:0055114)	D-2-hydroxyglutarate dehydrogenase	1.1.99.39	--	FAD/FMN-containing dehydrogenase	C	Energy production and conversion ;	IPR004113 [FAD-linked oxidase, C-terminal] ; IPR006094 [FAD linked oxidase, N-terminal]
F1N371	DAB adaptor protein 2	DAB2	1401.9	1323.3	1340.2	1587	1647.6	1462.9	0.865439	0.0238283	-0.208496	Nonsignificant	None	1	Molecular Function:protein binding (GO:0005515)	disabled homolog 2	--	ko04144 Endocytosis	--	--	--	IPR006020 [PTB/PI domain]
A0A3Q1LU38	DAB2 interacting protein	DAB2IP	216.1	188.8	197.9	193	182.5	213.6	1.02326	0.726299	0.0331669	Nonsignificant	None	2	Molecular Function:protein binding (GO:0005515),Biological Process:regulation of GTPase activity (GO:0043087)	disabled homolog 2-interacting protein	--	ko04210 Apoptosis ko04668 TNF signaling pathway	--	--	--	IPR000008 [C2 domain] ; IPR001936 [Ras GTPase-activating protein] ; IPR021887 [Domain of unknown function DUF3498]
Q5E9C2	Dolichyl-diphosphooligosaccharide--protein glycosyltransferase subunit DAD1	DAD1	825.6	758.1	814.1	1065.5	1146.8	971.2	0.753196	0.00881122	-0.408902	Nonsignificant	None	3	Molecular Function:dolichyl-diphosphooligosaccharide-protein glycotransferase activity (GO:0004579),Cellular Component:oligosaccharyltransferase complex (GO:0008250),Cellular Component:integral component of membrane (GO:0016021)	oligosaccharyltransferase complex subunit epsilon	--	ko00510 N-Glycan biosynthesis ko01100 Metabolic pathways ko04141 Protein processing in endoplasmic reticulum	--	--	--	IPR003038 [DAD/Ost2]
A0A3Q1MDA4	Dystroglycan	DAG1	3766.2	3545.7	3809	3941.1	3885	4648	0.891519	0.1562	-0.165662	Nonsignificant	None	2	Biological Process:cytoskeletal anchoring at plasma membrane (GO:0007016),Cellular Component:dystrophin-associated glycoprotein complex (GO:0016010)	dystroglycan 1	--	ko04512 ECM-receptor interaction ko05410 Hypertrophic cardiomyopathy (HCM) ko05412 Arrhythmogenic right ventricular cardiomyopathy (ARVC) ko05414 Dilated cardiomyopathy (DCM) ko05416 Viral myocarditis	Uncharacterized conserved protein	S	Function unknown ;	IPR008465 [Dystroglycan]
F6RA94	Diacylglycerol lipase beta	DAGLB	46.6	51.1	55.9	62.6	66	69.4	0.775758	0.0112504	-0.366322	Nonsignificant	None	1	Biological Process:lipid metabolic process (GO:0006629)	sn1-specific diacylglycerol lipase	3.1.1.-	ko04723 Retrograde endocannabinoid signaling ko04925 Aldosterone synthesis and secretion	--	--	--	IPR002921 [Fungal lipase-like domain]
A7MB69	DAPK3 protein	DAPK3	387.4	363.8	394.9	360.4	361.7	324.7	1.09486	0.0968533	0.130747	Nonsignificant	None	3	Molecular Function:protein kinase activity (GO:0004672),Molecular Function:ATP binding (GO:0005524),Biological Process:protein phosphorylation (GO:0006468)	death-associated protein kinase	2.7.11.1	ko04140 Autophagy - animal ko05200 Pathways in cancer ko05219 Bladder cancer	Serine/threonine protein kinase	T	Signal transduction mechanisms ;	IPR000719 [Protein kinase domain]
Q3SYZ4	Aspartate--tRNA ligase, cytoplasmic	DARS1	623.1	620.7	580.6	733.8	743.1	762.5	0.814683	0.00102505	-0.29569	Nonsignificant	None	5	Molecular Function:nucleotide binding (GO:0000166),Molecular Function:nucleic acid binding (GO:0003676),Molecular Function:aminoacyl-tRNA ligase activity (GO:0004812),Molecular Function:ATP binding (GO:0005524),Biological Process:tRNA aminoacylation for protein translation (GO:0006418)				Aspartyl/asparaginyl-tRNA synthetase	J	Translation, ribosomal structure and biogenesis ;	IPR004364 [Aminoacyl-tRNA synthetase, class II (D/K/N)] ; IPR004365 [OB-fold nucleic acid binding domain, AA-tRNA synthetase-type]
F1MEQ5	Aspartate--tRNA ligase, mitochondrial	DARS2	154.1	151.6	178.9	100.5	131.7	112.4	1.40627	0.0207261	0.491872	Nonsignificant	None	5	Molecular Function:nucleotide binding (GO:0000166),Molecular Function:nucleic acid binding (GO:0003676),Molecular Function:aminoacyl-tRNA ligase activity (GO:0004812),Molecular Function:ATP binding (GO:0005524),Biological Process:tRNA aminoacylation for protein translation (GO:0006418)	aspartyl-tRNA synthetase	6.1.1.12	ko00970 Aminoacyl-tRNA biosynthesis	Aspartyl-tRNA synthetase	J	Translation, ribosomal structure and biogenesis ;	IPR004364 [Aminoacyl-tRNA synthetase, class II (D/K/N)] ; IPR004365 [OB-fold nucleic acid binding domain, AA-tRNA synthetase-type] ; IPR029351 [GAD domain]
A0A3Q1M8V6	DAZ associated protein 1	DAZAP1	877.3	831.4	811.2	918.3	935.7	1100.6	0.852873	0.0773043	-0.229596	Nonsignificant	None	1	Molecular Function:nucleic acid binding (GO:0003676)	RNA-binding protein Musashi	--	ko03015 mRNA surveillance pathway	RNA recognition motif (RRM) domain	J	Translation, ribosomal structure and biogenesis ;	IPR000504 [RNA recognition motif domain]
P07107	Acyl-CoA-binding protein	DBI	25188.3	25696.9	26606.8	21319	19931.1	28954.6	1.1038	0.478645	0.14248	Nonsignificant	None	1	Molecular Function:fatty-acyl-CoA binding (GO:0000062)	diazepam-binding inhibitor (GABA receptor modulator, acyl-CoA-binding protein)	--	ko03320 PPAR signaling pathway	Acyl-CoA-binding protein	I	Lipid transport and metabolism ;	IPR000582 [Acyl-CoA-binding protein, ACBP]
A0A452DI64	Drebrin 1	DBN1	336.4	330.5	244.6	75.3	90.8	64	3.96132	0.00177267	1.98598	Significant	up	2	Molecular Function:protein binding (GO:0005515),Molecular Function:zinc ion binding (GO:0008270)	--	--	--	--	--	--	IPR001478 [PDZ domain] ; IPR001781 [Zinc finger, LIM-type]
A6H7G2	Drebrin-like protein	DBNL	2240.4	2190.8	2260.7	2527.6	2502	2573.5	0.880154	0.00049995	-0.184172	Nonsignificant	None	3	Molecular Function:actin binding (GO:0003779),Molecular Function:protein binding (GO:0005515),Cellular Component:intracellular (GO:0005622)	drebrin-like protein	--	--	--	--	--	IPR001452 [SH3 domain] ; IPR002108 [Actin-depolymerising factor homology domain]
P11181	Lipoamide acyltransferase component of branched-chain alpha-keto acid dehydrogenase complex, mitochondrial	DBT	2899.4	2710	3346.5	2396.2	2437.3	2666.8	1.19407	0.0786682	0.25589	Nonsignificant	None	1	Biological Process:metabolic process (GO:0008152)	2-oxoisovalerate dehydrogenase E2 component (dihydrolipoyl transacylase)	2.3.1.168	ko00280 Valine, leucine and isoleucine degradation ko00640 Propanoate metabolism ko01100 Metabolic pathways	Pyruvate/2-oxoglutarate dehydrogenase complex, dihydrolipoamide acyltransferase (E2) component	C	Energy production and conversion ;	IPR000089 [Biotin/lipoyl attachment] ; IPR001078 [2-oxoacid dehydrogenase acyltransferase, catalytic domain] ; IPR004167 [E3-binding domain]
[truncated: 3,014 more rows]
