# Supplementary material for: Comparative Analyses of Gene and Protein Expressions and the Lipid Contents in Intramuscular and Subcutaneous Fat Tissues in Fattening Steers
Source: Animals (Basel). 2025 Sep 19;15(18):2733. doi: 10.3390/ani15182733 (PMC12466826; doi:10.3390/ani15182733)
Supplement: Supplementary file 1 [file animals-15-02733-s001.zip › Supplementary S2. A total of 360 lipids in negative polarity mode and 150 lipids in positive polarity mode were iden-tified by UPLC-MS analysis.xlsx]

## Sheet: Neg
A total of 360 lipids in negative polarity mode were identified by UPLC-MS analysis
Compound_ID	Name	Formula	Molecular Weight	RT [min]	lipidmaps_Results	lipidblast_Results	neg_IMF1	neg_IMF2	neg_IMF3	neg_SCF1	neg_SCF2	neg_SCF3	FC	log2FC	Pvalue	ROC	VIP	Lipid Subclass	Regulation
Com_1060_neg	PE (21:0/20:4)	C46 H84 N O8 P	809.596	13.205	Partial match	Full match	9.61991e+06	8.11059e+06	1.07022e+07	1.58924e+07	1.66661e+07	1.52914e+07	0.594205	-0.750967	0.0160088	1	1.533	PE	Down
Com_1103_neg	PS (19:0/20:3)	C45 H82 N O10 P	827.571	11.276	Partial match	Full match	4.97782e+06	3.44944e+06	3.63239e+06	1.05525e+07	1.00174e+07	1.99539e+07	0.297594	-1.74858	0.0181757	1	1.48469	PS	Down
Com_1192_neg	1-Myristoyl-2-arachidonoyl-sn-glycero-3-phosphocholine	C42 H77 N O8 P	754.536	10.689	Full match	No results	7.72841e+06	7.86156e+06	9.34953e+06	9.96448e+06	1.23086e+07	1.30823e+07	0.705395	-0.503496	0.0316812	1	1.3871	PC	Down
Com_138_neg	PE (18:1/20:4)	C43 H76 N O8 P	765.533	10.577	Partial match	Full match	1.52329e+08	1.76842e+08	1.98409e+08	3.33074e+08	3.78203e+08	4.0563e+08	0.472358	-1.08205	0.00190925	1	1.56359	PE	Down
Com_1435_neg	ricinelaidic acid	C18 H34 O3	298.252	3.329	Full match	No results	5.48676e+06	5.85457e+06	4.56128e+06	6.47519e+06	8.86773e+06	8.87641e+06	0.656608	-0.606895	0.0371824	1	1.36848	FA	Down
Com_144_neg	PI (18:0/20:2)	C47 H87 O13 P	890.591	11.492	Partial match	Full match	1.3291e+08	1.71117e+08	2.50675e+08	6.04679e+07	3.1016e+07	8.30533e+07	3.17813	1.66818	0.0328189	1	1.39776	PI	Up
Com_1451_neg	PI (17:0/22:5)	C48 H83 O13 P	898.56	9.952	Partial match	Full match	3.56417e+06	3.86178e+06	4.32161e+06	7.59851e+06	8.58518e+06	8.87822e+06	0.468741	-1.09314	0.000562038	1	1.58348	PI	Down
Com_14_neg	PI (18:0/18:1)	C45 H85 O13 P	864.575	11.372	Partial match	Full match	1.66009e+09	1.43531e+09	2.22582e+09	3.24331e+08	1.41491e+08	3.07407e+08	6.88181	2.78279	0.00788311	1	1.5419	PI	Up
Com_151_neg	PE (20:1/20:4)	C45 H80 N O8 P	793.564	10.307	Partial match	Full match	1.04582e+08	6.28329e+07	7.12909e+07	2.71176e+08	3.48395e+08	1.74625e+08	0.300563	-1.73426	0.0111339	1	1.48074	PE	Down
Com_164_neg	PI (16:0/20:4)	C45 H79 O13 P	858.529	9.424	Partial match	Full match	7.35468e+07	6.2374e+07	6.94764e+07	1.99224e+08	3.14464e+08	1.79518e+08	0.296301	-1.75487	0.0149048	1	1.54174	PI	Down
Com_1657_neg	ieodomycin A	C13 H22 O4	242.152	6.12	Full match	No results	4.1216e+06	3.53568e+06	2.58093e+06	6.0727e+06	5.10564e+06	6.84171e+06	0.568156	-0.81564	0.0318911	1	1.41832	FA	Down
Com_183_neg	PI (18:1/18:2)	C45 H81 O13 P	860.544	9.779	Partial match	Full match	1.30505e+08	7.84924e+07	1.19165e+08	2.19097e+08	2.53246e+08	3.46727e+08	0.400652	-1.31958	0.0118676	1	1.46822	PI	Down
Com_1845_neg	PG(16:1(9Z)/18:1(9Z))	C40 H75 O10 P	746.512	9.035	Full match	No results	2.47456e+06	1.73529e+06	2.42515e+06	3.57125e+06	4.45056e+06	5.93946e+06	0.475243	-1.07326	0.0190516	1	1.43613	PG	Down
Com_197_neg	PE (18:2e/20:3)	C43 H78 N O7 P	751.554	11.388	Partial match	Full match	1.45999e+08	9.31453e+07	1.15264e+08	1.83129e+08	2.39732e+08	2.46009e+08	0.529861	-0.916315	0.0191313	1	1.44553	PE	Down
Com_2093_neg	SM (d14:1/17:0)	C36 H73 N2 O6 P	706.528	8.238	No results	Invalid mass	1.51221e+06	916520	999947	2.10821e+06	2.64709e+06	2.06632e+06	0.502618	-0.992465	0.0270194	1	1.44708	SM	Down
Com_227_neg	PC (17:0/18:2)	C43 H82 N O8 P	817.586	10.607	No match	Invalid mass	9.99493e+07	8.7378e+07	1.2629e+08	2.03906e+08	1.48129e+08	1.39822e+08	0.637619	-0.649233	0.04868	1	1.32841	PC	Down
Com_258_neg	PC (16:0/18:3)	C42 H78 N O8 P	801.555	9.535	No match	Invalid mass	7.21813e+07	8.25294e+07	1.0749e+08	1.71797e+08	1.26686e+08	1.18913e+08	0.628181	-0.670748	0.0461891	1	1.34975	PC	Down
Com_265_neg	SM (d14:1/18:0)	C37 H75 N2 O6 P	720.544	8.764	No results	Invalid mass	9.58835e+07	6.93081e+07	7.24513e+07	1.6661e+08	1.36681e+08	1.27077e+08	0.552186	-0.856774	0.0112326	1	1.48279	SM	Down
Com_26_neg	PE (16:1e/18:1)	C39 H76 N O7 P	701.538	11.949	Partial match	Full match	1.45467e+09	1.74153e+09	1.48738e+09	1.07471e+09	8.98683e+08	9.90516e+08	1.5802	0.660111	0.00409044	1	1.52804	PE	Up
Com_299_neg	PE (18:0e/22:5)	C45 H82 N O7 P	779.585	12.288	Partial match	Full match	4.9667e+07	1.12233e+08	8.30549e+07	3.76597e+07	2.63865e+07	2.48642e+07	2.75508	1.46209	0.0349051	1	1.41278	PE	Up
Com_31_neg	PE (18:2e/20:4)	C43 H76 N O7 P	749.538	10.916	Partial match	Full match	1.24664e+09	1.08216e+09	1.01602e+09	2.0217e+09	1.75054e+09	1.67824e+09	0.613672	-0.70446	0.00416243	1	1.53587	PE	Down
Com_325_neg	PI (18:0/20:1)	C47 H89 O13 P	892.607	12.362	Partial match	Full match	3.14584e+07	4.23302e+07	8.75963e+07	5.03723e+06	2.64236e+06	7.07481e+06	10.9381	3.45129	0.00484412	1	1.51867	PI	Up
Com_355_neg	PE (18:3e/20:4)	C43 H74 N O7 P	747.522	10.197	Partial match	Full match	6.97162e+07	5.70253e+07	5.26429e+07	9.66358e+07	1.11324e+08	1.14022e+08	0.557127	-0.843922	0.00682048	1	1.52747	PE	Down
Com_395_neg	PC (18:1e/18:1)	C44 H86 N O7 P	817.623	11.81	No match	Invalid mass	3.01676e+07	4.09469e+07	6.6413e+07	1.22448e+07	1.74441e+07	2.04669e+07	2.74201	1.45523	0.0301465	1	1.41743	PC	Up
Com_397_neg	PE (17:0/18:1)	C40 H78 N O8 P	731.549	11.943	Partial match	Full match	5.40029e+07	5.25879e+07	6.58961e+07	3.59902e+07	2.15015e+07	3.1981e+07	1.92782	0.946967	0.0330754	1	1.4372	PE	Up
Com_406_neg	PE (18:0e/16:0)	C39 H80 N O7 P	705.57	11.699	Partial match	Full match	6.61202e+07	7.04821e+07	3.66662e+07	2.23757e+07	2.06751e+07	1.53778e+07	2.96548	1.56826	0.0194467	1	1.4705	PE	Up
Com_414_neg	LPE 18:0	C23 H48 N O7 P	481.318	4.29	Partial match	Full match	3.1763e+07	4.90276e+07	6.13279e+07	2.25416e+07	2.04517e+07	1.32655e+07	2.52615	1.33694	0.0233406	1	1.41031	PE	Up
Com_418_neg	PC (16:1/20:4)	C44 H78 N O8 P	825.555	9.142	No match	Invalid mass	2.64299e+07	2.61191e+07	3.54349e+07	5.5503e+07	8.87181e+07	6.45063e+07	0.421526	-1.24631	0.00949056	1	1.49665	PC	Down
Com_427_neg	PE (16:1/20:4)	C41 H72 N O8 P	737.502	9.376	Partial match	Full match	3.07264e+07	3.16788e+07	2.5736e+07	5.15197e+07	7.96481e+07	1.09575e+08	0.366122	-1.4496	0.0388783	1	1.45492	PE	Down
Com_444_neg	PI (17:0/18:1)	C44 H83 O13 P	850.56	10.826	Partial match	Full match	5.98868e+07	3.49882e+07	5.64758e+07	1.4209e+07	5.74546e+06	1.02237e+07	5.01524	2.32632	0.0096687	1	1.5048	PI	Up
Com_461_neg	PE (18:0e/16:1)	C39 H78 N O7 P	703.554	12.122	Partial match	Full match	6.96823e+07	5.42783e+07	5.23666e+07	3.10601e+07	2.67859e+07	2.26172e+07	2.1914	1.13186	0.0036287	1	1.53502	PE	Up
Com_465_neg	PI (18:0/19:1)	C46 H87 O13 P	878.591	11.969	Partial match	Full match	1.99333e+07	2.56002e+07	5.22204e+07	1.14632e+07	4.4934e+06	4.08641e+06	4.87721	2.28605	0.0217168	1	1.41564	PI	Up
Com_466_neg	PE (18:2e/22:5)	C45 H78 N O7 P	775.554	11.163	Partial match	Full match	2.55988e+07	3.36087e+07	3.23031e+07	7.38459e+07	5.47361e+07	4.4766e+07	0.527901	-0.92166	0.030173	1	1.4525	PE	Down
Com_481_neg	PS (18:1/20:3)	C44 H78 N O10 P	811.539	10.117	Partial match	Full match	3.42855e+07	1.97589e+07	1.82109e+07	7.10332e+07	7.21849e+07	6.21621e+07	0.351813	-1.50712	0.0266534	1	1.50736	PS	Down
Com_49_neg	PC (18:0/20:4)	C46 H84 N O8 P	855.601	11.178	No match	Invalid mass	9.89326e+08	6.82674e+08	7.47383e+08	1.16575e+09	1.40682e+09	1.14496e+09	0.650806	-0.619701	0.0384235	1	1.39181	PC	Down
Com_54_neg	PC (16:0/20:4)	C44 H80 N O8 P	827.57	10.058	No match	Invalid mass	5.19792e+08	5.54328e+08	6.43187e+08	9.44388e+08	1.22298e+09	1.11391e+09	0.523365	-0.934112	0.00311446	1	1.54005	PC	Down
Com_562_neg	PS (18:1/20:4)	C44 H76 N O10 P	809.522	9.703	Partial match	Full match	2.92868e+07	1.6046e+07	1.69774e+07	5.55576e+07	5.4127e+07	3.55802e+07	0.428942	-1.22114	0.0256966	1	1.40791	PS	Down
Com_56_neg	PE (18:0/18:1)	C41 H80 N O8 P	745.565	12.519	Partial match	Full match	8.77281e+08	7.6229e+08	8.30823e+08	5.17979e+08	4.25108e+08	5.15007e+08	1.69426	0.760657	0.00423111	1	1.54786	PE	Up
Com_581_neg	PC (17:0/20:4)	C45 H82 N O8 P	841.586	10.403	No match	Invalid mass	1.9528e+07	1.45858e+07	1.59409e+07	3.96593e+07	5.31586e+07	3.97928e+07	0.377456	-1.40562	0.00180025	1	1.55545	PC	Down
Com_595_neg	PG (18:0/18:1)	C42 H81 O10 P	776.558	11.571	Partial match	Full match	3.67331e+07	3.61246e+07	3.01338e+07	4.63538e+07	5.12276e+07	4.70999e+07	0.711851	-0.490353	0.0179464	1	1.49019	PG	Down
Com_603_neg	PC (16:0/17:1)	C41 H80 N O8 P	791.57	11.112	No match	Invalid mass	1.64942e+07	2.65428e+07	2.50469e+07	4.06651e+07	4.2321e+07	5.33612e+07	0.499342	-1.0019	0.0235092	1	1.46371	PC	Down
Com_614_neg	PC (15:0/18:2)	C41 H78 N O8 P	789.554	9.62	No match	Invalid mass	2.90951e+07	2.25815e+07	3.34868e+07	4.64384e+07	4.3553e+07	3.77844e+07	0.666506	-0.585311	0.0491542	1	1.36329	PC	Down
Com_66_neg	SM (d14:1/22:0)	C41 H83 N2 O6 P	776.607	10.985	No results	Invalid mass	7.73969e+08	8.37307e+08	6.62377e+08	5.37017e+08	6.17384e+08	5.65416e+08	1.32203	0.402757	0.0361631	1	1.40326	SM	Up
Com_690_neg	PI (18:1/22:5)	C49 H83 O13 P	910.56	9.609	Partial match	Full match	8.25994e+06	1.39753e+07	2.03045e+07	2.88987e+07	3.82678e+07	4.08119e+07	0.393966	-1.34386	0.0480484	1	1.40115	PI	Down
Com_69_neg	PE (18:0e/18:1)	C41 H82 N O7 P	731.585	11.779	Partial match	Full match	2.31581e+08	4.6858e+08	7.13062e+08	1.0523e+08	9.87717e+07	8.12077e+07	4.95504	2.3089	0.0381914	1	1.47067	PE	Up
Com_701_neg	PC (14:0e/16:1)	C38 H76 N O7 P	735.544	9.526	No match	Invalid mass	1.21253e+07	1.30527e+07	1.63427e+07	3.64168e+07	3.34291e+07	3.87158e+07	0.382463	-1.38661	0.00281537	1	1.58513	PC	Down
Com_71_neg	PI (18:1/20:4)	C47 H81 O13 P	884.544	9.584	Partial match	Full match	2.74855e+08	2.21771e+08	2.41568e+08	8.3949e+08	1.00839e+09	6.32087e+08	0.297663	-1.74825	0.00514766	1	1.56283	PI	Down
Com_799_neg	PE (18:0/22:5)	C45 H80 N O8 P	793.565	11.915	Partial match	Full match	1.20203e+07	1.65369e+07	1.99158e+07	8.24128e+06	8.58637e+06	1.00035e+07	1.8066	0.853274	0.045226	1	1.41082	PE	Up
Com_818_neg	PS (19:0/18:1)	C43 H82 N O10 P	803.57	11.832	Partial match	Full match	1.48761e+07	1.65927e+07	1.89392e+07	2.69328e+07	2.47906e+07	2.62333e+07	0.646615	-0.629021	0.0158483	1	1.54003	PS	Down
Com_822_neg	PS (18:1/19:1)	C43 H80 N O10 P	801.554	10.975	Partial match	Full match	1.36382e+07	1.41493e+07	1.00042e+07	2.63221e+07	2.37092e+07	2.43297e+07	0.508219	-0.976479	0.0183527	1	1.54315	PS	Down
Com_895_neg	PE (19:0/20:4)	C44 H80 N O8 P	781.564	11.809	Partial match	Full match	7.07851e+06	8.57048e+06	1.05417e+07	1.3641e+07	2.34502e+07	2.29152e+07	0.436465	-1.19606	0.024188	1	1.4298	PE	Down
Com_982_neg	PI (19:0/20:4)	C48 H85 O13 P	900.576	10.758	Partial match	Full match	5.8234e+06	6.30714e+06	9.33693e+06	1.42908e+07	1.93841e+07	1.55492e+07	0.436117	-1.19721	0.0124621	1	1.49094	PI	Down
Com_987_neg	1-arachidoyl-2-arachidonoyl-sn-glycero-3-phosphate	C43 H77 O8 P	752.538	10.663	Full match	No results	9.17604e+06	9.1998e+06	1.15116e+07	1.27694e+07	1.92288e+07	1.56336e+07	0.627468	-0.672386	0.0392095	1	1.38234	PA	Down
Com_100_neg	PE (18:0/18:2)	C41 H78 N O8 P	743.55	11.651	Partial match	Full match	5.01284e+08	4.00627e+08	3.9708e+08	3.92664e+08	2.99606e+08	2.75394e+08	1.3424	0.424814	0.0913953	1	1.21167	PE	NA
Com_1019_neg	PC (18:1e/16:0)	C42 H84 N O7 P	791.607	12.721	No match	Invalid mass	6.19643e+06	1.3995e+07	7.16102e+06	3.92141e+06	4.55585e+06	2.84228e+06	2.41639	1.27285	0.0590984	1	1.32666	PC	NA
Com_101_neg	PI (18:0/18:2)	C45 H83 O13 P	862.56	10.566	Partial match	Full match	5.08892e+08	2.56394e+08	3.96507e+08	3.01084e+08	1.07442e+08	1.22069e+08	2.18961	1.13067	0.101093	0.888889	1.20475	PI	NA
Com_1023_neg	CL (18:2-20:3-18:2-20:3)	C85 H146 O17 P2	1501	15.53	Partial match	Full match	9.1252e+06	8.7353e+06	1.23197e+07	9.0831e+06	1.34235e+07	1.231e+07	0.866834	-0.206173	0.427985	0.666667	0.757387	CL	NA
Com_1035_neg	2-[(11Z,14Z)-icosadienoyl]-sn-glycero-3-phosphoethanolamine	C25 H48 N O7 P	505.319	1.978	Full match	No results	1.00357e+07	1.13188e+07	1.20417e+07	1.58042e+07	1.69847e+07	1.18351e+07	0.74839	-0.418138	0.109303	0.888889	1.21492	PE	NA
Com_105_neg	PC (18:1/18:2)	C44 H82 N O8 P	829.586	10.279	No match	Invalid mass	4.02305e+08	1.89278e+08	3.80299e+08	4.77549e+08	4.22633e+08	3.68189e+08	0.766245	-0.384123	0.324031	0.777778	0.860626	PC	NA
Com_106_neg	PC (18:1/20:4)	C46 H82 N O8 P	853.587	10.115	No match	Invalid mass	2.07435e+08	3.11457e+08	3.46747e+08	2.37269e+08	4.9147e+08	4.74512e+08	0.719416	-0.475101	0.356989	0.777778	0.781671	PC	NA
Com_1075_neg	1-Stearoyl-sn-glycero-3-phosphate	C21 H43 O7 P	438.276	11.489	Full match	No results	1.05563e+07	1.24756e+07	7.18313e+06	9.37612e+06	7.61765e+06	9.06127e+06	1.15966	0.213705	0.530483	0.666667	0.627536	PA	NA
Com_1099_neg	PI (18:0/22:6)	C49 H83 O13 P	910.56	10.202	Partial match	Full match	1.71047e+06	5.2803e+06	1.07577e+07	2.92259e+06	1.26039e+06	6.58487e+06	1.64829	0.720966	0.554519	0.666667	0.546646	PI	NA
Com_109_neg	PI (18:0/16:1)	C43 H81 O13 P	836.544	10.294	Partial match	Full match	2.24004e+08	2.50929e+08	3.48378e+08	2.00969e+08	1.22513e+08	2.21546e+08	1.51058	0.595105	0.139785	1	1.11534	PI	NA
Com_110_neg	PE (16:0/20:4)	C41 H74 N O8 P	739.518	10.338	Partial match	Full match	2.13549e+08	2.51362e+08	3.4661e+08	2.5313e+08	2.68495e+08	4.84592e+08	0.806507	-0.310241	0.496266	0.777778	0.570769	PE	NA
Com_1111_neg	PE (17:0/16:1)	C38 H74 N O8 P	703.517	10.796	Partial match	Full match	1.05324e+07	1.05388e+07	1.04798e+07	7.10016e+06	5.90837e+06	9.69458e+06	1.38972	0.474796	0.13625	1	1.24222	PE	NA
Com_1114_neg	SM (d14:2/24:0)	C43 H85 N2 O6 P	802.623	11.228	No results	Invalid mass	1.11286e+07	1.16673e+07	8.40838e+06	9.78213e+06	1.07979e+07	1.39571e+07	0.9035	-0.146403	0.533794	0.444444	0.520601	SM	NA
Com_111_neg	PS (20:0/18:1)	C44 H84 N O10 P	817.586	12.63	Partial match	Full match	3.39685e+08	3.77108e+08	3.46351e+08	3.62054e+08	3.41916e+08	1.69716e+08	1.21685	0.283149	0.414149	0.666667	0.728156	PS	NA
Com_1121_neg	PE (19:0/18:1)	C42 H82 N O8 P	759.581	12.857	Partial match	Full match	9.4682e+06	1.00276e+07	1.02703e+07	8.04343e+06	1.03445e+07	1.18687e+07	0.983787	-0.0235816	0.974098	0.666667	0.30396	PE	NA
Com_1126_neg	1-Myristoyl-2-linoleoyl-sn-glycero-3-phosphocholine	C40 H77 N O8 P	730.537	11.025	Full match	No results	1.22495e+07	8.01801e+06	5.83457e+06	1.17901e+07	1.10229e+07	6.88736e+06	0.878846	-0.186317	0.617026	0.555556	0.422679	PC	NA
Com_112_neg	PI (18:0/22:4)	C49 H87 O13 P	914.591	11.144	Partial match	Full match	1.1587e+08	1.63001e+08	3.42175e+08	1.5449e+08	1.57888e+08	3.92647e+08	0.880886	-0.182973	0.782194	0.444444	0.236875	PI	NA
Com_11_neg	PE (18:1e/20:4)	C43 H78 N O7 P	751.554	12.039	Partial match	Full match	2.69343e+09	2.48276e+09	2.70355e+09	3.51495e+09	3.22152e+09	2.89593e+09	0.818045	-0.289748	0.0520214	1	1.37019	PE	NA
Com_1202_neg	PE (16:2e/20:5)	C41 H70 N O7 P	719.491	9.479	No results	Full match	4.18383e+06	4.48304e+06	6.60279e+06	6.67583e+06	6.97885e+06	1.73587e+07	0.492356	-1.02223	0.171694	1	1.08824	PE	NA
Com_1203_neg	PE (17:0/20:3)	C42 H78 N O8 P	755.549	11.337	Partial match	Full match	7.84665e+06	1.03039e+07	6.69434e+06	5.89973e+06	5.45091e+06	5.25528e+06	1.49615	0.581252	0.0822098	1	1.33957	PE	NA
Com_1206_neg	PC (18:1e/17:1)	C43 H84 N O7 P	803.607	11.253	No match	Invalid mass	4.44826e+06	3.04457e+06	9.16586e+06	3.77362e+06	3.38038e+06	1.31197e+06	1.96772	0.976527	0.22497	0.777778	0.954757	PC	NA
Com_120_neg	PS (18:1/20:1)	C44 H82 N O10 P	815.57	11.494	Partial match	Full match	3.02051e+08	3.47627e+08	2.25275e+08	4.56565e+08	4.05307e+08	3.27344e+08	0.73574	-0.442733	0.127772	0.888889	1.16221	PS	NA
Com_1215_neg	CL (18:1-20:3-18:2-20:3)	C85 H148 O17 P2	1503.02	15.766	Partial match	Full match	6.28035e+06	6.67299e+06	9.08875e+06	9.93484e+06	1.00604e+07	1.19482e+07	0.690033	-0.535262	0.0596843	1	1.33557	CL	NA
Com_1220_neg	1-heptadecanoyl-sn-glycero-3-phosphocholine	C25 H52 N O7 P	509.35	3.619	Full match	No results	8.98501e+06	8.16401e+06	8.99714e+06	8.63919e+06	8.23336e+06	5.33133e+06	1.17755	0.235788	0.351714	0.777778	0.822887	PC	NA
Com_1234_neg	PE (16:1/16:1)	C37 H70 N O8 P	687.486	9.301	Partial match	Full match	7.02345e+06	6.31339e+06	7.92571e+06	4.46373e+06	7.39171e+06	1.66339e+07	0.746332	-0.42211	0.737286	0.555556	0.36793	PE	NA
Com_1243_neg	CL (18:2-18:2-18:2-18:3)	C81 H140 O17 P2	1446.96	15.106	No results	Full match	4.22654e+06	3.80858e+06	8.60122e+06	5.00089e+06	5.13313e+06	2.48908e+06	1.31793	0.398272	0.501216	0.444444	0.582115	CL	NA
Com_1251_neg	1-stearoyl-2-(8Z,11Z,14Z-icosatrienoyl)-sn-glycero-3-phosphoserine	C44 H80 N O10 P	813.555	9.536	Full match	No results	5.62641e+06	4.15238e+06	5.21371e+06	6.83543e+06	1.23949e+07	8.72311e+06	0.536338	-0.898785	0.0534573	1	1.3717	PS	NA
Com_125_neg	1-tetradecanoyl-2-[(9Z)-octadecenoyl]-sn-glycero-3-phosphocholine	C40 H78 N O8 P	731.549	10.507	Full match	No results	2.18062e+08	2.45003e+08	3.05821e+08	2.74026e+08	2.20443e+08	2.61182e+08	1.01751	0.0250496	0.927433	0.555556	0.314191	PC	NA
Com_1275_neg	Cer-NS (d18:1/19:0)	C37 H73 N O3	579.561	12.837	Partial match	Full match	5.17966e+06	9.13344e+06	5.0056e+06	3.9059e+06	1.45108e+06	4.66056e+06	1.92849	0.947469	0.172235	1	1.11678	Cer	NA
Com_1285_neg	CL (16:1-16:1-16:1-18:2)	C75 H136 O17 P2	1370.93	15.149	No results	Full match	2.25607e+06	1.88214e+06	8.00845e+06	2.84076e+06	8.3556e+06	6.08806e+06	0.702752	-0.508912	0.440449	0.777778	0.723391	CL	NA
Com_1289_neg	PA (16:1/18:1)	C37 H69 O8 P	672.475	10.155	Partial match	Full match	9.02455e+06	5.81717e+06	7.94604e+06	9.3505e+06	1.06725e+07	7.92236e+06	0.815442	-0.294347	0.254663	0.777778	0.951092	PA	NA
Com_1297_neg	LPE 18:2	C23 H44 N O7 P	477.287	2.081	Partial match	Full match	8.38434e+06	7.24631e+06	6.745e+06	1.10372e+07	7.6211e+06	3.41153e+06	1.01386	0.0198535	0.766359	0.555556	0.287708	PE	NA
Com_12_neg	PI (18:0/20:4)	C47 H83 O13 P	886.56	10.435	Partial match	Full match	2.68717e+09	2.17576e+09	1.61007e+09	3.32223e+09	3.67686e+09	2.86375e+09	0.656303	-0.607567	0.0800212	1	1.28449	PI	NA
Com_1330_neg	PE (14:1e/18:2)	C37 H70 N O7 P	671.491	9.777	No results	Full match	6.76882e+06	4.0766e+06	7.30477e+06	6.35705e+06	5.7969e+06	5.38408e+06	1.0349	0.0494976	0.980073	0.666667	0.252983	PE	NA
Com_1334_neg	PI (18:0/22:2)	C49 H91 O13 P	918.623	12.579	Partial match	Full match	833402	2.17539e+06	7.23895e+06	318038	259833	534501	9.21252	3.2036	0.0807678	1	1.32194	PI	NA
Com_1338_neg	1-linoleoyl-2-oleoyl-sn-glycero-3-phosphate	C39 H71 O8 P	698.491	10.413	Full match	No results	5.59726e+06	4.73787e+06	5.38917e+06	7.20325e+06	1.04744e+07	6.35714e+06	0.654231	-0.612128	0.102825	1	1.28292	PA	NA
Com_1340_neg	PS (18:1/24:4)	C48 H84 N O10 P	865.586	11.036	Partial match	Full match	3.6565e+06	4.34695e+06	3.97544e+06	5.00003e+06	1.04234e+07	6.12146e+06	0.555996	-0.846854	0.126428	1	1.2509	PS	NA
Com_1343_neg	PE (18:1e/18:3)	C41 H76 N O7 P	725.538	9.999	Partial match	Full match	7.1806e+06	2.90628e+06	7.13015e+06	4.75625e+06	4.0337e+06	4.6039e+06	1.28544	0.362266	0.622971	0.666667	0.525779	PE	NA
Com_134_neg	N-nonadecanoylsphingosine-1-phosphocholine	C42 H85 N2 O6 P	744.617	12.279	Full match	No results	3.63277e+08	3.03774e+08	2.2912e+08	2.88973e+08	2.21982e+08	2.96237e+08	1.11023	0.150862	0.593982	0.777778	0.489001	SM	NA
Com_135_neg	PE (16:1/18:1)	C39 H74 N O8 P	715.517	10.397	Partial match	Full match	2.93571e+08	2.47559e+08	2.42232e+08	2.08836e+08	2.22646e+08	2.2798e+08	1.18788	0.24839	0.0922044	1	1.30863	PE	NA
Com_136_neg	1-hexadecanoyl-2-octadecanoyl-sn-glycero-3-phospho-(1'-sn-glycerol)	C40 H79 O10 P	750.541	11.124	Full match	No results	1.70596e+08	1.10451e+08	9.59573e+07	2.00082e+08	3.80869e+08	1.77268e+08	0.497224	-1.00803	0.0908241	1	1.22747	PG	NA
Com_1373_neg	majusculoic acid	C15 H23 Br O2	314.087	10.834	Full match	No results	724277	620659	702838	915671	2.01924e+06	1.16983e+06	0.49888	-1.00324	0.105796	1	1.31627	FA	NA
Com_1398_neg	PE (20:4/22:4)	C47 H78 N O8 P	815.549	10.127	Partial match	Full match	3.8617e+06	4.40803e+06	4.79444e+06	4.86934e+06	5.16021e+06	1.20704e+07	0.591139	-0.75843	0.272152	1	0.952456	PE	NA
Com_1407_neg	OxPE (18:1-18:0+1O(1Cyc))	C41 H78 N O9 P	759.544	11.229	Partial match	Full match	7.88405e+06	4.90397e+06	6.31808e+06	8.5991e+06	4.5573e+06	2.89567e+06	1.19026	0.251273	0.516454	0.666667	0.567895	PE	NA
Com_1422_neg	PG (18:1/22:5)	C46 H79 O10 P	822.544	9.144	Partial match	Full match	3.00963e+06	3.77075e+06	4.13708e+06	4.66819e+06	9.06314e+06	6.17544e+06	0.54843	-0.866621	0.0780928	1	1.29703	PG	NA
Com_1429_neg	PC (18:3/20:4)	C46 H78 N O8 P	849.555	8.736	No match	Invalid mass	2.708e+06	4.54985e+06	6.14292e+06	7.53692e+06	8.8679e+06	7.90252e+06	0.551305	-0.859077	0.108353	1	1.29158	PC	NA
Com_1442_neg	PS (20:0/22:5)	C48 H84 N O10 P	865.585	11.683	Partial match	Full match	1.94955e+06	4.78035e+06	3.45275e+06	4.95399e+06	5.99496e+06	9.03818e+06	0.50946	-0.972958	0.0985214	1	1.21955	PS	NA
Com_1444_neg	PC (14:1e/16:1)	C38 H74 N O7 P	733.528	9.391	No match	Invalid mass	4.19778e+06	2.55162e+06	5.95933e+06	6.24175e+06	5.33312e+06	9.71742e+06	0.59687	-0.744512	0.157087	0.888889	1.06896	PC	NA
Com_1446_neg	CL (16:1-18:2-18:2-18:3)	C79 H138 O17 P2	1420.94	15.022	No results	Full match	1.5397e+06	1.96608e+06	5.94552e+06	2.86882e+06	3.58341e+06	2.02721e+06	1.11461	0.156544	0.920848	0.666667	0.147156	CL	NA
Com_1458_neg	GM3 d40:1; [M-H]-	C63 H116 N2 O21	1236.81	12.286	Partial match	Full match	2.48774e+06	3.32053e+06	5.08529e+06	5.03365e+06	8.43712e+06	2.50183e+06	0.682015	-0.552124	0.500588	0.666667	0.584445	GM3	NA
Com_145_neg	PS (18:0/22:5)	C46 H80 N O10 P	837.555	10.575	Partial match	Full match	8.29586e+07	1.21145e+08	2.50175e+08	1.24875e+08	1.16159e+08	2.37298e+08	0.949716	-0.0744326	0.805733	0.555556	0.222169	PS	NA
Com_146_neg	PE (18:1e/20:2)	C43 H82 N O7 P	755.586	13.218	Partial match	Full match	4.23603e+07	2.7572e+08	3.9214e+07	3.1578e+07	2.62209e+07	2.91429e+07	4.10958	2.03899	0.263248	1	1.00558	PE	NA
Com_1485_neg	PG (18:1/18:2)	C42 H77 O10 P	772.528	9.803	Partial match	Full match	5.55867e+06	3.36489e+06	2.84579e+06	7.83856e+06	7.28832e+06	9.13901e+06	0.485016	-1.04389	0.0515882	1	1.40824	PG	NA
Com_148_neg	Cer-NS (d16:1/24:0)	C40 H79 N O3	621.608	14.309	Partial match	Full match	2.18346e+08	2.71788e+08	1.66404e+08	1.71819e+08	7.46375e+07	1.40998e+08	1.69449	0.760851	0.140386	0.888889	1.17255	Cer	NA
Com_1500_neg	PE (18:2e/24:1)	C47 H90 N O7 P	811.649	14.748	Partial match	Full match	2.31909e+06	6.05524e+06	1.51314e+06	3.64354e+06	2.62185e+06	1.89796e+06	1.2112	0.276439	0.914563	0.555556	0.395945	PE	NA
Com_1505_neg	GM3 d41:1; [M-H]-	C64 H118 N2 O21	1250.83	12.843	No results	Full match	2.85728e+06	3.08355e+06	5.3728e+06	5.19439e+06	6.27906e+06	1.74086e+06	0.856166	-0.224038	0.900791	0.555556	0.147595	GM3	NA
Com_152_neg	PI (18:1/18:1)	C45 H83 O13 P	862.56	10.361	Partial match	Full match	2.74585e+08	1.6472e+08	2.38824e+08	2.23593e+08	2.24304e+08	3.05082e+08	0.900594	-0.15105	0.567009	0.444444	0.539274	PI	NA
Com_1536_neg	PI (17:0/18:0)	C44 H85 O13 P	852.576	11.557	Partial match	Full match	4.25949e+06	2.71046e+06	5.08583e+06	3.83311e+06	4.80214e+06	7.07719e+06	0.767276	-0.382183	0.363445	0.666667	0.777769	PI	NA
Com_1539_neg	PA (22:0/18:1)	C43 H83 O8 P	758.585	13.676	Partial match	Full match	3.74424e+06	5.67229e+06	3.35615e+06	3.5619e+06	4.9284e+06	2.52674e+06	1.15936	0.213324	0.563293	0.666667	0.487125	PA	NA
Com_153_neg	PE (16:0/16:0)	C37 H74 N O8 P	691.517	9.866	Partial match	Full match	1.0352e+08	2.64999e+08	2.25629e+08	1.87713e+08	3.10994e+08	2.60658e+08	0.782429	-0.353968	0.425801	0.666667	0.675836	PE	NA
Com_1558_neg	PC (20:4/22:5)	C50 H82 N O8 P	901.586	9.245	No results	Invalid mass	1.39453e+06	3.70081e+06	4.93235e+06	2.69391e+06	5.90359e+06	5.23432e+06	0.724972	-0.464003	0.441013	0.777778	0.645312	PC	NA
Com_155_neg	PI (18:0/22:5)	C49 H85 O13 P	912.576	10.474	Partial match	Full match	5.34616e+07	1.24481e+08	2.34252e+08	8.59492e+07	9.93558e+07	1.91267e+08	1.0946	0.130398	0.976753	0.555556	0.0618347	PI	NA
Com_1561_neg	SM (d14:2/21:0)	C40 H79 N2 O6 P	760.575	9.46	No results	Invalid mass	3.1058e+06	4.81161e+06	3.91559e+06	6.22385e+06	4.69758e+06	6.22427e+06	0.690143	-0.535032	0.0795771	0.888889	1.32228	SM	NA
Com_1564_neg	SM (d14:0/19:0)	C38 H79 N2 O6 P	736.576	9.688	No results	Invalid mass	6.59604e+06	2.85733e+06	2.28343e+06	5.22517e+06	4.10675e+06	2.45002e+06	0.996169	-0.00553796	0.874245	0.555556	0.145362	SM	NA
Com_1566_neg	PC (14:0e/18:2)	C40 H78 N O7 P	761.56	9.777	No match	Invalid mass	2.47766e+06	1.2125e+06	4.86395e+06	2.18166e+06	1.2504e+06	2.74579e+06	1.38464	0.469515	0.662028	0.555556	0.380966	PC	NA
Com_1569_neg	Stearic acid	C18 H36 O2	284.272	4.023	Full match	No results	3.72558e+06	4.18259e+06	4.82561e+06	2.74376e+06	3.29751e+06	3.5961e+06	1.32129	0.401948	0.0633175	1	1.29103	FA	NA
Com_1571_neg	1-(1Z-octadecenyl)-2-arachidonoyl-sn-glycero-3-phosphoserine	C44 H78 N O9 P	795.542	10.622	Full match	No results	3.55754e+06	2.26423e+06	4.80639e+06	3.6135e+06	6.61709e+06	4.01504e+06	0.746065	-0.422627	0.353175	0.777778	0.865719	PS	NA
Com_1585_neg	PG (18:1/20:3)	C44 H79 O10 P	798.543	9.508	Partial match	Full match	3.8108e+06	2.53191e+06	2.91473e+06	3.95263e+06	6.90819e+06	5.01442e+06	0.583138	-0.778092	0.0638462	1	1.30953	PG	NA
Com_1590_neg	LPS 18:0	C24 H48 N O9 P	525.308	3.286	Partial match	Full match	4.33787e+06	5.07393e+06	3.27399e+06	5.3825e+06	4.37367e+06	2.2861e+06	1.05344	0.0751064	0.75821	0.555556	0.321044	PS	NA
Com_1594_neg	1-stearoyl-2-oleoyl-sn-glycero-3-phosphocholine	C44 H87 N O8 P	788.617	12.723	Full match	No results	2.91067e+06	5.23688e+06	3.08838e+06	2.09959e+06	2.42433e+06	1.42331e+06	1.88927	0.917829	0.0652911	1	1.26559	PC	NA
Com_159_neg	PS (18:0/22:4)	C46 H82 N O10 P	839.57	11.253	Partial match	Full match	1.62971e+08	1.91468e+08	2.28504e+08	1.67759e+08	2.6792e+08	3.65032e+08	0.728031	-0.457929	0.348718	0.777778	0.808429	PS	NA
Com_15_neg	PI (18:0/20:3)	C47 H85 O13 P	888.575	10.837	Partial match	Full match	1.93466e+09	1.83899e+09	2.16245e+09	1.42912e+09	1.05532e+09	2.39729e+09	1.21598	0.282125	0.404175	0.666667	0.742857	PI	NA
Com_1607_neg	OxPE (18:1-18:0+1O )	C41 H80 N O9 P	761.56	8.375	Partial match	Full match	3.3288e+06	4.80423e+06	4.61506e+06	2.08496e+06	1.85096e+06	4.48489e+06	1.51388	0.59825	0.216819	0.888889	1.01022	PE	NA
Com_1642_neg	PA (18:0/16:1)	C37 H71 O8 P	674.491	10.434	Partial match	Full match	5.77335e+06	4.14951e+06	4.39042e+06	3.86698e+06	4.03288e+06	6.08897e+06	1.02319	0.0330791	0.85783	0.666667	0.255095	PA	NA
Com_1650_neg	PE (14:1e/16:0)	C35 H70 N O7 P	647.491	10.676	Partial match	Full match	5.3631e+06	4.87009e+06	4.15283e+06	3.80718e+06	3.69051e+06	3.47007e+06	1.31166	0.391398	0.0564554	1	1.38698	PE	NA
Com_1692_neg	PG (18:1/20:4)	C44 H77 O10 P	796.528	9.216	Partial match	Full match	3.06407e+06	3.09717e+06	3.63195e+06	4.48608e+06	5.93675e+06	4.04915e+06	0.6767	-0.563412	0.0609752	1	1.34346	PG	NA
Com_169_neg	PA (18:0/18:1)	C39 H75 O8 P	702.522	11.484	Partial match	Full match	2.41315e+08	2.2751e+08	1.92912e+08	2.19044e+08	1.99962e+08	1.90171e+08	1.08628	0.119396	0.377286	0.777778	0.737878	PA	NA
Com_1707_neg	PE (18:3e/22:5)	C45 H76 N O7 P	773.522	10.114	No match	Invalid mass	3.78644e+06	2.51274e+06	2.79454e+06	5.67211e+06	5.28891e+06	2.59877e+06	0.670639	-0.576393	0.289786	0.777778	0.872789	PE	NA
Com_170_neg	PE (17:1/18:2)	C40 H74 N O8 P	727.517	10.107	Partial match	Full match	2.73718e+08	1.38078e+08	1.17637e+08	2.28941e+08	2.35001e+08	1.21831e+08	0.903818	-0.145896	0.720741	0.555556	0.335208	PE	NA
Com_1716_neg	PE (14:1e/16:1)	C35 H68 N O7 P	645.475	9.721	Partial match	Full match	5.27193e+06	3.17707e+06	3.95039e+06	3.27539e+06	4.91554e+06	5.58837e+06	0.899856	-0.152233	0.662785	0.666667	0.599622	PE	NA
Com_171_neg	CL (18:1-18:2-18:2-18:2)	C81 H144 O17 P2	1450.99	15.62	Partial match	Full match	1.116e+08	8.33701e+07	2.02106e+08	1.07135e+08	1.09372e+08	7.25462e+07	1.37372	0.458086	0.432995	0.777778	0.70592	CL	NA
Com_1729_neg	LPS 18:1	C24 H46 N O9 P	523.293	2.251	Partial match	Full match	3.24988e+06	3.14009e+06	1.66814e+06	5.4183e+06	4.46731e+06	1.02026e+06	0.738879	-0.43659	0.84343	0.666667	0.196294	PS	NA
Com_172_neg	PE (18:2e/20:0)	C43 H84 N O7 P	757.601	13.973	Partial match	Full match	4.54496e+07	2.2519e+08	2.76793e+07	2.01026e+07	1.29858e+07	1.76328e+07	5.88153	2.55619	0.157352	1	1.18836	PE	NA
Com_173_neg	PE (18:0e/18:2)	C41 H80 N O7 P	729.569	10.908	Partial match	Full match	5.93791e+07	4.94947e+07	1.99797e+08	2.83455e+07	2.02486e+07	1.09043e+07	5.18787	2.37514	0.0531113	1	1.3333	PE	NA
Com_1758_neg	PE (3:0/18:1)	C26 H50 N O8 P	535.329	2.702	Partial match	Full match	138668	322052	3.66046e+06	144557	145755	207292	8.28204	3.04999	0.343289	0.666667	0.843495	PE	NA
Com_178_neg	PE (16:1e/20:5)	C41 H72 N O7 P	721.507	10.165	Partial match	Full match	1.45691e+08	1.75133e+08	1.92283e+08	1.10691e+08	1.34687e+08	1.90262e+08	1.17782	0.236122	0.380778	0.777778	0.750214	PE	NA
Com_179_neg	PE (16:2e/20:4)	C41 H72 N O7 P	721.507	9.984	Partial match	Full match	1.71948e+08	9.72518e+07	1.92283e+08	2.10632e+08	2.45915e+08	1.90262e+08	0.713475	-0.487066	0.212151	0.888889	1.0589	PE	NA
Com_1803_neg	LPI 20:4	C29 H49 O12 P	620.298	1.67	Partial match	Full match	3.83884e+06	2.99113e+06	2.29243e+06	4.66025e+06	4.89037e+06	1.06492e+06	0.859343	-0.218693	0.962722	0.666667	0.0666577	PI	NA
Com_180_neg	1-stearoyl-2-arachidonoyl-sn-glycero-3-phosphoserine	C44 H78 N O10 P	811.539	11.5	Full match	No results	2.59576e+08	2.01818e+08	1.41479e+08	2.39129e+08	2.09537e+08	2.8024e+08	0.827093	-0.273879	0.358076	0.777778	0.782144	PS	NA
Com_1828_neg	PG(18:1(9Z)/22:6(4Z,7Z,10Z,13Z,16Z,19Z))	C46 H77 O10 P	820.527	8.771	Full match	No results	1.32557e+06	1.27034e+06	3.23337e+06	2.23001e+06	4.09799e+06	3.92526e+06	0.568529	-0.814695	0.169917	0.888889	1.07145	PG	NA
Com_1842_neg	CL (16:0-18:1-16:1-16:1)	C75 H140 O17 P2	1374.96	15.752	No results	Full match	2.02625e+06	2.01021e+06	3.09394e+06	2.01514e+06	3.08322e+06	5.94769e+06	0.645516	-0.631475	0.380921	0.666667	0.755257	CL	NA
Com_1858_neg	PS (22:0/20:4)	C48 H86 N O10 P	867.602	12.821	Partial match	Full match	2.3155e+06	2.2337e+06	2.05384e+06	3.66504e+06	3.90604e+06	2.11788e+06	0.681501	-0.553213	0.21082	0.777778	1.06784	PS	NA
Com_187_neg	PE (18:2/20:2)	C43 H78 N O8 P	767.549	9.55	Partial match	Full match	1.36686e+08	6.20035e+07	1.0695e+08	2.1529e+08	2.54376e+08	1.75049e+08	0.474069	-1.07683	0.0598946	1	1.3525	PE	NA
Com_1893_neg	PS (20:3/22:5)	C48 H78 N O10 P	859.537	9.132	Partial match	Full match	1.99839e+06	2.31491e+06	2.06883e+06	2.66717e+06	1.65998e+06	5.45602e+06	0.652358	-0.616264	0.466909	0.666667	0.720734	PS	NA
Com_189_neg	PS (18:1/18:1)	C42 H78 N O10 P	787.539	10.454	Partial match	Full match	2.3554e+08	1.51109e+08	1.0807e+08	1.28909e+08	1.39602e+08	1.67896e+08	1.13362	0.180936	0.76265	0.555556	0.318709	PS	NA
Com_190_neg	PE (18:0e/20:4)	C43 H80 N O7 P	753.569	10.753	Partial match	Full match	1.64718e+08	9.25126e+07	1.7299e+08	1.13622e+08	1.1914e+08	8.65679e+07	1.34726	0.430026	0.316548	0.777778	0.908673	PE	NA
Com_191_neg	PE (18:0/16:1)	C39 H76 N O8 P	717.533	9.995	Partial match	Full match	1.28676e+08	1.31584e+08	1.71371e+08	1.44044e+08	1.72935e+08	2.81333e+08	0.721413	-0.471102	0.279252	0.888889	0.896094	PE	NA
Com_1925_neg	PG (22:4/22:5)	C50 H81 O10 P	872.559	9.076	No results	Full match	280829	556536	742902	1.16842e+06	4.0159e+06	873035	0.260884	-1.93852	0.110485	1	1.18538	PG	NA
Com_1929_neg	1-oleoyl-2-arachidonoyl-sn-glycero-3-phosphate	C41 H71 O8 P	722.491	9.732	Full match	No results	1.38875e+06	1.11661e+06	574714	2.52964e+06	3.96056e+06	1.131e+06	0.404146	-1.30705	0.141344	0.888889	1.10066	PA	NA
Com_193_neg	PC (17:0/18:1)	C43 H84 N O8 P	819.602	11.394	No match	Invalid mass	1.32646e+08	1.40054e+08	1.70067e+08	1.81596e+08	1.71766e+08	1.75062e+08	0.8379	-0.255151	0.13109	1	1.23934	PC	NA
Com_194_neg	N-(pentadecanoyl)sphinganine-1-phosphocholine	C38 H79 N2 O6 P	690.57	10.251	Full match	No results	2.2732e+08	1.74045e+08	1.60993e+08	2.08622e+08	1.80032e+08	2.37531e+08	0.898071	-0.155099	0.444596	0.777778	0.638518	SM	NA
Com_1954_neg	PE (14:1e/20:5)	C39 H68 N O7 P	693.476	8.94	No results	Full match	1.67599e+06	2.18439e+06	2.57571e+06	1.07913e+06	1.03735e+06	2.51191e+06	1.39057	0.475676	0.297722	0.777778	0.869215	PE	NA
Com_1959_neg	LPC 16:1	C24 H48 N O7 P	539.324	1.814	No match	Invalid mass	2.82996e+06	1.31882e+06	2.51967e+06	3.02705e+06	3.4221e+06	2.26127e+06	0.765571	-0.385392	0.33797	0.777778	0.842784	PC	NA
Com_1999_neg	PC (16:1/20:5)	C44 H76 N O8 P	823.539	8.545	No match	Invalid mass	1.05436e+06	1.07379e+06	1.33409e+06	1.24618e+06	3.35954e+06	4.08865e+06	0.398216	-1.32838	0.153889	0.888889	1.19614	PC	NA
Com_19_neg	PE (18:0/20:4)	C43 H78 N O8 P	767.549	11.476	Partial match	Full match	1.86753e+09	1.5173e+09	1.85428e+09	1.56543e+09	1.75759e+09	1.29774e+09	1.13382	0.181192	0.316475	0.777778	0.901985	PE	NA
Com_2005_neg	LPE 22:4	C27 H48 N O7 P	529.318	2.728	Partial match	Full match	2.79302e+06	1.87443e+06	2.24164e+06	2.97788e+06	3.06621e+06	1.54517e+06	0.910377	-0.135463	0.823088	0.666667	0.256099	PE	NA
Com_2008_neg	PE (20:4/20:4)	C45 H74 N O8 P	787.518	9.395	Partial match	Full match	2.57237e+06	2.20659e+06	2.22048e+06	2.51668e+06	3.29342e+06	1.26432e+06	0.989401	-0.0153725	0.850329	0.555556	0.277423	PE	NA
Com_2012_neg	LPG 18:1	C24 H47 O9 P	510.297	2.423	Partial match	Full match	2.01533e+06	1.39533e+06	1.92348e+06	3.03434e+06	3.2701e+06	430413	0.79202	-0.336392	0.917097	0.666667	0.136776	PG	NA
Com_2051_neg	LPI 18:1	C27 H51 O12 P	598.314	2.281	Partial match	Full match	1.8288e+06	1.35447e+06	2.00737e+06	2.78659e+06	1.71443e+06	1.26596e+06	0.900063	-0.151902	0.81706	0.555556	0.258425	PI	NA
Com_2056_neg	PE (16:1/22:6)	C43 H72 N O8 P	761.502	9.131	Partial match	Full match	429177	991166	1.20076e+06	932398	931894	3.73213e+06	0.468354	-1.09433	0.340525	0.444444	0.7948	PE	NA
Com_2057_neg	LPE 20:5	C25 H42 N O7 P	499.272	1.624	Partial match	Full match	1.4392e+06	1.78353e+06	1.99065e+06	1.4981e+06	1.7503e+06	2.08971e+06	0.976633	-0.034112	0.871723	0.444444	0.152062	PE	NA
Com_2063_neg	Margaric acid	C17 H34 O2	270.257	6.59	Full match	No results	1.581e+06	877866	552696	2.4414e+06	1.27823e+06	3.68999e+06	0.406439	-1.29889	0.105521	0.888889	1.18224	FA	NA
Com_207_neg	PC (18:1/20:1)	C46 H88 N O8 P	859.633	12.159	No match	Invalid mass	6.54432e+07	7.11481e+07	8.45165e+07	7.34607e+07	7.9496e+07	2.95027e+08	0.493563	-1.0187	0.389092	0.777778	0.765094	PC	NA
Com_20_neg	SM (d14:1/20:0)	C39 H79 N2 O6 P	748.576	9.827	No results	Invalid mass	1.21966e+09	1.74169e+09	1.68997e+09	2.43549e+09	1.89079e+09	1.43936e+09	0.806731	-0.30984	0.346767	0.777778	0.854875	SM	NA
Com_2149_neg	PE (22:5e/20:5)	C47 H76 N O7 P	797.524	8.432	No match	Invalid mass	532345	751365	1.5368e+06	642200	758568	1.78623e+06	0.885005	-0.176243	0.807402	0.666667	0.209477	PE	NA
Com_2169_neg	LPE 20:0	C25 H52 N O7 P	509.35	6.64	Partial match	Full match	191626	1.64713e+06	430014	279115	243022	100932	3.64128	1.86444	0.252946	0.777778	0.951122	PE	NA
Com_219_neg	CL (16:1-18:2-18:1-18:2)	C79 H142 O17 P2	1424.98	15.563	Partial match	Full match	4.00612e+07	4.14415e+07	1.48127e+08	6.18988e+07	7.20168e+07	6.53025e+07	1.15266	0.204961	0.908273	0.666667	0.177301	CL	NA
Com_21_neg	N-heneicosanoylsphingosine-1-phosphocholine	C44 H89 N2 O6 P	772.648	13.371	Full match	No results	2.18224e+09	1.90814e+09	1.46888e+09	2.15706e+09	1.85712e+09	1.8312e+09	0.951053	-0.0724022	0.669451	0.555556	0.421825	SM	NA
Com_2204_neg	Lesquerolic acid	C20 H38 O3	326.283	2.706	Full match	No results	402873	1.31145e+06	1.05248e+06	555661	1.26402e+06	2.39767e+06	0.656052	-0.608117	0.544406	0.666667	0.506593	FA	NA
Com_2215_neg	LPI 16:0	C25 H49 O12 P	572.298	2.089	Partial match	Full match	664326	1.35881e+06	1.00566e+06	1.46957e+06	1.05118e+06	852039	0.898011	-0.155196	0.66176	0.666667	0.609371	PI	NA
Com_2220_neg	PE (22:6e/20:4)	C47 H76 N O7 P	797.534	9.28	No results	Full match	902012	903080	941924	1.08301e+06	1.70716e+06	1.19318e+06	0.689624	-0.536118	0.124539	1	1.28336	PE	NA
Com_222_neg	PS (22:0/18:1)	C46 H88 N O10 P	845.618	13.677	Partial match	Full match	1.07088e+08	1.64326e+08	1.08919e+08	1.19472e+08	1.72487e+08	7.11203e+07	1.04752	0.0669792	0.779317	0.555556	0.25154	PS	NA
Com_2254_neg	LPG 22:4	C28 H49 O9 P	560.313	2.382	Partial match	Full match	236018	156205	71120.2	624531	1.38806e+06	112530	0.218032	-2.19739	0.242392	0.777778	0.95516	PG	NA
Com_2261_neg	LPE 17:0	C22 H46 N O7 P	467.303	3.033	Partial match	Full match	370929	503224	907126	452871	333662	499764	1.38481	0.46969	0.424699	0.777778	0.688522	PE	NA
Com_2266_neg	N-Oleoyl Taurine	C20 H39 N O4 S	389.261	2.308	Full match	No results	700369	584746	864352	464815	223220	1.52989e+06	0.969133	-0.0452331	0.683199	0.666667	0.389609	FA	NA
Com_2277_neg	PS(16:0/18:2(9Z,12Z))	C40 H74 N O10 P	759.508	7.57	Full match	No results	58631	378971	677326	300346	403839	1.47921e+06	0.510641	-0.969619	0.411152	0.666667	0.6968	PS	NA
Com_2291_neg	SM (d14:2/18:0)	C37 H73 N2 O6 P	718.529	7.913	No results	Invalid mass	279003	444099	564802	479120	941126	913159	0.551942	-0.857412	0.122563	0.888889	1.12878	SM	NA
Com_2292_neg	Docosapentaenoic acid	C22 H34 O2	330.257	4.986	Full match	No results	343479	400353	534362	748977	936201	379705	0.619015	-0.691953	0.252843	0.777778	0.935324	FA	NA
Com_235_neg	PE (18:1/20:3)	C43 H78 N O8 P	767.549	10.858	Partial match	Full match	1.37724e+08	1.17072e+08	1.28845e+08	1.23584e+08	1.21314e+08	1.57648e+08	0.953035	-0.0693989	0.685359	0.444444	0.362669	PE	NA
Com_238_neg	PC (18:2/18:2)	C44 H80 N O8 P	827.57	9.551	No match	Invalid mass	1.05592e+08	4.65352e+07	8.05984e+07	1.7231e+08	1.96854e+08	1.35732e+08	0.460936	-1.11736	0.0592624	1	1.35616	PC	NA
Com_240_neg	PC (16:1/18:2)	C42 H78 N O8 P	801.555	9.311	No match	Invalid mass	1.10045e+08	8.16409e+07	9.26217e+07	1.00726e+08	1.94713e+08	1.75744e+08	0.603391	-0.728835	0.133164	0.888889	1.21473	PC	NA
Com_241_neg	SM (d14:1/19:0)	C38 H77 N2 O6 P	734.56	9.284	No results	Invalid mass	1.36728e+08	8.59098e+07	8.54265e+07	1.7945e+08	1.94515e+08	1.10789e+08	0.635507	-0.65402	0.129098	0.888889	1.11537	SM	NA
Com_243_neg	1-oleoyl-2-linoleoyl-sn-glycero-3-phosphocholine	C44 H82 N O8 P	783.58	10.748	Full match	No results	8.25652e+07	4.05945e+07	1.31078e+08	4.08151e+06	3.64533e+07	1.25479e+07	4.78947	2.25987	0.0831112	1	1.35802	PC	NA
Com_248_neg	CL (18:2-18:2-18:2-18:2)	C81 H142 O17 P2	1448.98	15.352	Partial match	Full match	1.21173e+08	4.96657e+07	1.28968e+08	4.02151e+07	1.06031e+08	4.0534e+07	1.60513	0.682686	0.324212	0.888889	0.981152	CL	NA
Com_255_neg	PE (18:0/22:4)	C45 H82 N O8 P	795.58	12.239	Partial match	Full match	1.12045e+08	1.0707e+08	1.22698e+08	9.59612e+07	1.26468e+08	1.23215e+08	0.988914	-0.0160836	0.960312	0.666667	0.539879	PE	NA
Com_256_neg	PE (16:1e/22:6)	C43 H74 N O7 P	747.523	10.573	Partial match	Full match	4.00312e+07	6.35919e+07	6.46767e+07	4.13505e+07	4.24668e+07	2.29034e+08	0.537954	-0.894445	0.65675	0.444444	0.407793	PE	NA
Com_259_neg	CL (16:1-18:1-18:1-18:2)	C79 H144 O17 P2	1426.99	15.817	Partial match	Full match	5.81514e+07	7.52789e+07	1.2142e+08	5.84037e+07	6.98435e+07	7.88183e+07	1.23077	0.299561	0.529797	0.555556	0.563693	CL	NA
Com_260_neg	PC (18:2/20:4)	C46 H80 N O8 P	851.57	9.358	No match	Invalid mass	5.83908e+07	6.01482e+07	7.59937e+07	1.09469e+08	1.75675e+08	9.33708e+07	0.513938	-0.960335	0.0615537	1	1.35246	PC	NA
Com_262_neg	PG (18:1/18:1)	C42 H79 O10 P	774.544	9.95	Partial match	Full match	1.60134e+08	9.86524e+07	4.98893e+07	5.0302e+07	4.91118e+07	5.49206e+07	2.00004	1.00003	0.224176	0.777778	1.05787	PG	NA
Com_267_neg	PE (14:1e/20:4)	C39 H70 N O7 P	695.491	9.761	Partial match	Full match	1.38915e+08	6.25094e+07	5.91364e+07	1.3671e+08	1.71264e+08	1.79822e+08	0.534161	-0.904653	0.115898	0.888889	1.24827	PE	NA
Com_269_neg	PS (18:2/20:3)	C44 H76 N O10 P	809.521	10.674	Partial match	Full match	9.32677e+07	1.21916e+08	9.44322e+07	1.05878e+08	1.70687e+08	1.0192e+08	0.818041	-0.289754	0.407478	0.777778	0.716426	PS	NA
Com_270_neg	SM (d14:0/20:0)	C39 H81 N2 O6 P	750.591	10.264	No results	Invalid mass	1.5858e+08	1.20752e+08	1.1358e+08	1.41728e+08	1.43419e+08	1.63155e+08	0.876444	-0.190265	0.305695	0.777778	0.860399	SM	NA
Com_282_neg	PE (18:1e/16:1)	C39 H76 N O7 P	701.538	10.502	Partial match	Full match	7.1768e+07	4.68498e+07	1.11097e+08	4.80799e+07	5.95297e+07	6.03887e+07	1.36736	0.451396	0.413709	0.666667	0.818334	PE	NA
Com_286_neg	PE (18:1e/16:0)	C39 H78 N O7 P	703.554	13.057	Partial match	Full match	2.415e+07	1.20541e+08	1.39179e+07	1.50989e+07	1.3853e+07	7.37054e+06	4.36669	2.12654	0.228811	0.888889	1.01447	PE	NA
Com_288_neg	PC (18:0/20:2)	C46 H88 N O8 P	859.624	11.622	No results	Invalid mass	1.44191e+08	8.96543e+07	8.6473e+07	1.05621e+08	1.14126e+08	1.53812e+08	0.857477	-0.22183	0.45328	0.777778	0.646442	PC	NA
Com_289_neg	CL (18:1-18:1-18:1-18:2)	C81 H148 O17 P2	1455.02	16.102	Partial match	Full match	5.48651e+07	7.88058e+07	1.06302e+08	2.90409e+07	4.24541e+07	5.07582e+07	1.96292	0.973001	0.0592473	1	1.29872	CL	NA
Com_291_neg	PS (18:1/22:1)	C46 H86 N O10 P	843.602	12.568	Partial match	Full match	8.64518e+07	1.15408e+08	8.26454e+07	3.21112e+07	1.0816e+08	8.66629e+07	1.25369	0.326178	0.46681	0.444444	0.770968	PS	NA
Com_294_neg	PE (20:0/22:5)	C47 H84 N O8 P	821.596	11.226	Partial match	Full match	5.7277e+07	8.8135e+07	1.01997e+08	8.91497e+07	1.27104e+08	1.55594e+08	0.665349	-0.587817	0.159674	0.888889	1.05197	PE	NA
Com_302_neg	CL (16:1-18:1-18:1-18:1)	C79 H146 O17 P2	1429.01	16.061	Partial match	Full match	4.20784e+07	7.31025e+07	9.74749e+07	2.20108e+07	3.88495e+07	6.78312e+07	1.65245	0.724604	0.255263	0.888889	0.916055	CL	NA
Com_307_neg	Cer-NS (d18:1/16:0)	C34 H67 N O3	537.514	11.001	Partial match	Full match	7.76275e+07	1.04141e+08	6.93382e+07	1.08518e+08	8.17563e+07	1.14425e+08	0.824113	-0.279087	0.284911	0.888889	0.994935	Cer	NA
Com_312_neg	PE (20:0/22:4)	C47 H86 N O8 P	823.612	11.934	Partial match	Full match	7.64488e+07	7.34816e+07	6.98455e+07	8.5961e+07	1.32317e+08	1.34222e+08	0.623478	-0.68159	0.0859849	1	1.35385	PE	NA
Com_313_neg	PC (16:2e/19:0)	C43 H84 N O7 P	803.607	11.945	No match	Invalid mass	2.84981e+07	3.36192e+07	9.07256e+07	2.65836e+07	3.45656e+07	2.26326e+07	1.8243	0.867342	0.317757	0.777778	0.879101	PC	NA
Com_317_neg	PC (18:0/22:5)	C48 H86 N O8 P	881.617	11.225	No match	Invalid mass	5.05317e+07	7.7211e+07	9.0015e+07	8.09442e+07	1.17984e+08	1.42175e+08	0.638393	-0.647484	0.132838	0.888889	1.10385	PC	NA
Com_319_neg	PC (18:1e/20:4)	C46 H84 N O7 P	779.585	11.698	No match	Invalid mass	5.62072e+07	5.69686e+07	8.88399e+07	8.98945e+07	1.10624e+08	7.95777e+07	0.721237	-0.471455	0.141131	0.888889	1.11679	PC	NA
Com_321_neg	PE (18:0e/20:3)	C43 H82 N O7 P	755.586	11.195	Partial match	Full match	5.78488e+07	3.64782e+07	8.81055e+07	3.55811e+07	2.24035e+07	4.56025e+07	1.76115	0.816518	0.176321	0.888889	1.02822	PE	NA
Com_323_neg	PE (16:1e/16:1)	C37 H72 N O7 P	673.507	10.827	Partial match	Full match	1.0488e+08	8.00974e+07	8.79773e+07	7.86122e+07	8.66069e+07	1.19673e+08	0.958097	-0.0617564	0.840561	0.555556	0.301362	PE	NA
Com_327_neg	PE (18:1e/22:6)	C45 H78 N O7 P	775.554	11.728	Partial match	Full match	1.71936e+07	8.05698e+07	8.57732e+07	4.07307e+07	3.36531e+07	9.35532e+07	1.09289	0.128148	0.969294	0.444444	0.263975	PE	NA
Com_32_neg	PE (18:1e/18:1)	C41 H80 N O7 P	729.569	11.595	Partial match	Full match	4.38501e+08	4.40438e+08	1.38671e+09	1.23408e+08	1.56183e+08	1.31758e+08	5.50784	2.46149	0.051625	1	1.45465	PE	NA
Com_339_neg	CL (16:1-18:2-18:2-18:2)	C79 H140 O17 P2	1422.96	15.287	No results	Full match	2.76522e+07	2.2388e+07	8.07638e+07	3.03206e+07	3.56163e+07	2.26964e+07	1.47579	0.561485	0.618177	0.555556	0.502344	CL	NA
Com_341_neg	PS (18:1/18:2)	C42 H76 N O10 P	785.523	9.855	Partial match	Full match	6.91296e+07	4.64278e+07	5.02248e+07	1.1373e+08	9.93455e+07	6.51607e+07	0.595833	-0.747019	0.0770803	0.888889	1.24716	PS	NA
Com_345_neg	PS (18:0/16:1)	C40 H76 N O10 P	761.523	10.451	Partial match	Full match	6.85915e+07	6.58508e+07	7.89689e+07	5.19224e+07	6.16196e+07	1.01299e+08	0.993342	-0.009637	0.890338	0.666667	0.215779	PS	NA
Com_346_neg	PC (18:0/22:4)	C48 H88 N O8 P	883.633	11.93	No results	Invalid mass	7.03293e+07	6.37739e+07	6.40583e+07	7.91619e+07	1.14827e+08	1.17619e+08	0.635932	-0.653055	0.0683087	1	1.38628	PC	NA
Com_348_neg	PE (17:0/18:0)	C40 H80 N O8 P	733.565	11.288	Partial match	Full match	6.83672e+07	7.38274e+07	6.72233e+07	1.10937e+08	1.04097e+08	6.32056e+07	0.752654	-0.409941	0.286354	0.666667	0.944203	PE	NA
Com_350_neg	Cer-NS (d18:1/21:0)	C39 H77 N O3	607.593	13.967	Partial match	Full match	7.87959e+07	8.74855e+07	5.3111e+07	4.92593e+07	1.5116e+07	2.74724e+07	2.38866	1.2562	0.0891791	1	1.29529	Cer	NA
Com_352_neg	PI (18:0/22:3)	C49 H89 O13 P	916.607	11.947	Partial match	Full match	4.30399e+06	2.30814e+07	7.71695e+07	6.40548e+06	3.75968e+06	1.70582e+07	3.84063	1.94134	0.377841	0.777778	0.745694	PI	NA
Com_360_neg	PE (16:1e/20:4)	C41 H74 N O7 P	723.523	9.322	Partial match	Full match	1.00786e+08	3.40007e+07	4.06351e+07	7.67658e+07	8.06907e+07	8.50847e+07	0.723264	-0.467406	0.317741	0.666667	0.901686	PE	NA
Com_366_neg	PE (16:0e/22:5)	C43 H78 N O7 P	751.554	11.094	Partial match	Full match	7.08024e+07	8.1209e+07	6.18727e+07	1.28552e+07	5.82333e+06	3.0835e+07	4.31971	2.11094	0.0696645	1	1.39272	PE	NA
Com_36_neg	SM (d14:1/26:0)	C45 H91 N2 O6 P	832.67	13.389	No match	Invalid mass	1.65688e+09	1.41227e+09	1.12708e+09	1.61054e+09	1.35609e+09	1.34128e+09	0.974074	-0.037896	0.799688	0.555556	0.292312	SM	NA
Com_38_neg	PE (18:1/18:2)	C41 H76 N O8 P	741.533	10.645	Partial match	Full match	1.40137e+09	1.103e+09	1.11983e+09	1.33527e+09	1.35621e+09	1.09847e+09	0.956268	-0.0645138	0.676077	0.444444	0.402553	PE	NA
Com_390_neg	PC (16:0/17:0)	C41 H82 N O8 P	793.586	11.279	No results	Invalid mass	5.68871e+07	6.26095e+07	5.53875e+07	9.4492e+07	8.63928e+07	5.59744e+07	0.738347	-0.43763	0.221522	0.777778	1.05757	PC	NA
Com_411_neg	PE (16:0/17:0)	C38 H76 N O8 P	705.533	10.206	Partial match	Full match	4.11392e+07	5.14399e+07	6.19247e+07	7.41028e+07	8.2707e+07	5.97982e+07	0.713288	-0.487443	0.0898914	0.888889	1.20738	PE	NA
Com_421_neg	PE (18:0/20:5)	C43 H76 N O8 P	765.534	9.409	Partial match	Full match	2.60512e+07	5.3901e+07	6.00792e+07	4.97744e+07	7.28702e+07	9.90473e+07	0.631649	-0.662806	0.221307	0.777778	0.954857	PE	NA
Com_422_neg	PC (18:0e/20:4)	C46 H86 N O7 P	841.622	11.923	No results	Invalid mass	3.98978e+07	5.57363e+07	5.97272e+07	4.09107e+07	3.40201e+07	2.52213e+07	1.55125	0.633434	0.0788011	0.888889	1.23028	PC	NA
Com_424_neg	PC (16:0e/16:1)	C40 H80 N O7 P	763.575	10.682	No match	Invalid mass	2.61895e+07	3.33686e+07	5.92013e+07	1.8855e+07	1.82286e+07	2.80632e+07	1.82295	0.866277	0.132777	0.888889	1.14376	PC	NA
Com_425_neg	PS (21:0/18:1)	C45 H86 N O10 P	831.602	13.2	Partial match	Full match	4.0896e+07	5.44075e+07	3.6579e+07	8.28386e+07	6.12017e+07	2.71563e+07	0.770357	-0.3764	0.660267	0.666667	0.46523	PS	NA
Com_428_neg	PE (18:2e/22:1)	C45 H86 N O7 P	783.617	14.051	Partial match	Full match	8.85225e+06	6.52903e+07	2.18488e+06	1.61425e+06	1.58608e+06	818256	18.9936	4.24744	0.157222	1	1.17234	PE	NA
Com_429_neg	Oleic acid	C18 H34 O2	282.257	2.426	Full match	No results	1.00536e+07	1.27915e+07	5.82608e+07	2.30895e+06	2.09817e+06	2.09261e+06	12.4783	3.64135	0.0566247	1	1.44631	FA	NA
Com_42_neg	PE (18:1e/20:3)	C43 H80 N O7 P	753.569	12.509	Partial match	Full match	5.43992e+08	6.57517e+08	1.07351e+09	5.69516e+08	5.0844e+08	6.46132e+08	1.31955	0.400045	0.360126	0.777778	0.786514	PE	NA
Com_431_neg	PC(o-22:2(13Z,16Z)/22:3(10Z,13Z,16Z))	C52 H96 N O7 P	877.691	14.275	Full match	No results	6.80575e+07	4.15405e+07	5.51954e+07	7.22331e+07	8.45889e+07	7.15324e+07	0.721656	-0.470616	0.12557	1	1.22321	PC	NA
Com_432_neg	PE (18:0e/22:4)	C45 H84 N O7 P	781.601	13.009	Partial match	Full match	5.29329e+07	6.46064e+07	4.12078e+07	2.41523e+07	1.25174e+07	5.15537e+06	3.7955	1.92429	0.0685578	1	1.36831	PE	NA
Com_436_neg	SM (d14:2/27:0)	C46 H91 N2 O6 P	844.67	12.692	No results	Invalid mass	4.38074e+07	6.40124e+07	3.60474e+07	4.25944e+07	5.19861e+07	3.79789e+07	1.0853	0.1181	0.769712	0.555556	0.263646	SM	NA
Com_440_neg	SM (d14:2/26:0)	C45 H89 N2 O6 P	830.654	12.138	No results	Invalid mass	6.43778e+07	6.36133e+07	3.95302e+07	4.02681e+07	4.77915e+07	8.74848e+07	0.954296	-0.0674915	0.965881	0.444444	0.0467314	SM	NA
Com_441_neg	PC (14:1e/20:4)	C42 H76 N O7 P	783.544	9.375	No match	Invalid mass	7.67733e+07	2.49416e+07	3.52813e+07	6.0543e+07	7.10401e+07	6.9604e+07	0.680939	-0.554401	0.272736	0.666667	0.982857	PC	NA
Com_447_neg	PE (14:1e/20:3)	C39 H72 N O7 P	697.507	10.229	Partial match	Full match	5.48762e+07	4.40255e+07	5.61712e+07	5.39952e+07	4.96954e+07	6.89023e+07	0.898489	-0.154427	0.4584	0.444444	0.614473	PE	NA
Com_456_neg	CL (18:1-18:1-18:1-18:1)	C81 H150 O17 P2	1457.04	16.325	Partial match	Full match	1.84629e+07	4.4276e+07	5.30246e+07	5.94378e+06	1.13235e+07	2.06043e+07	3.05673	1.61199	0.0776793	0.888889	1.23901	CL	NA
Com_459_neg	PE (20:0/18:1)	C43 H84 N O8 P	773.596	13.581	Partial match	Full match	5.1634e+07	5.87222e+07	4.88765e+07	5.06604e+07	3.99108e+07	2.82858e+07	1.3397	0.421908	0.194099	0.888889	1.08057	PE	NA
Com_476_neg	Cer-NS (d16:1/20:0)	C36 H71 N O3	565.545	12.211	Partial match	Full match	4.07836e+07	5.65325e+07	3.5835e+07	2.60848e+07	1.11313e+07	3.47765e+07	1.84951	0.887145	0.166418	1	1.14134	Cer	NA
Com_477_neg	CL (16:1-18:1-16:1-18:1)	C77 H142 O17 P2	1400.98	15.762	Partial match	Full match	2.38928e+07	3.27513e+07	5.04754e+07	1.75258e+07	3.70578e+07	6.26391e+07	0.913811	-0.130032	0.983013	0.555556	0.246492	CL	NA
Com_478_neg	PE (18:1/20:5)	C43 H74 N O8 P	763.518	9.721	Partial match	Full match	2.43471e+07	3.68381e+07	4.02119e+07	3.66705e+07	7.33617e+07	5.36168e+07	0.619601	-0.69059	0.146717	0.777778	1.09444	PE	NA
Com_486_neg	PE (18:1/22:5)	C45 H78 N O8 P	791.549	10.568	Partial match	Full match	1.84446e+07	3.92242e+07	4.97974e+07	3.80164e+07	3.59492e+07	8.01789e+07	0.697177	-0.520402	0.402659	0.444444	0.714363	PE	NA
Com_48_neg	PE (18:1/20:1)	C43 H82 N O8 P	771.58	11.12	Partial match	Full match	7.8633e+08	8.83218e+08	9.70936e+08	7.87856e+08	8.93986e+08	1.43624e+09	0.846831	-0.239854	0.543847	0.666667	0.533132	PE	NA
Com_490_neg	CL (16:1-18:1-16:1-18:2)	C77 H140 O17 P2	1398.96	15.499	No results	Full match	1.68791e+07	2.06607e+07	4.94474e+07	2.27991e+07	3.74024e+07	3.43543e+07	0.919957	-0.120361	0.662192	0.666667	0.437138	CL	NA
Com_491_neg	PA (18:1/18:1)	C39 H73 O8 P	700.506	10.664	Partial match	Full match	4.02541e+07	3.16088e+07	3.18031e+07	6.99204e+07	6.66277e+07	3.75401e+07	0.595479	-0.747877	0.12083	0.888889	1.20913	PA	NA
Com_494_neg	PE (16:1e/17:1)	C38 H74 N O7 P	687.522	11.379	Partial match	Full match	3.03113e+07	4.24575e+07	4.91885e+07	4.79721e+07	4.04026e+07	3.27651e+07	1.00675	0.00970415	0.995604	0.555556	0.270224	PE	NA
Com_496_neg	PE (18:1e/19:1)	C42 H82 N O7 P	743.586	13.556	Partial match	Full match	9.64164e+06	5.46125e+07	2.70664e+07	1.02964e+07	6.60012e+06	9.20818e+06	3.49824	1.80663	0.167667	0.888889	1.16055	PE	NA
Com_497_neg	PE (18:1e/22:1)	C45 H88 N O7 P	785.633	14.658	Partial match	Full match	5.96121e+06	5.42859e+07	1.23925e+06	982688	673127	567131	27.6598	4.78972	0.165449	1	1.17268	PE	NA
Com_500_neg	PC (16:0/20:5)	C44 H78 N O8 P	825.555	9.414	No match	Invalid mass	2.05393e+07	4.43672e+07	4.77321e+07	4.01318e+07	6.16132e+07	8.14759e+07	0.61477	-0.701882	0.211408	0.777778	0.97066	PC	NA
Com_503_neg	PE (16:0e/20:4)	C41 H76 N O7 P	725.538	9.735	Partial match	Full match	6.42551e+07	3.39363e+07	2.23879e+07	3.75479e+07	4.77532e+07	4.65043e+07	0.914829	-0.128426	0.623537	0.666667	0.47869	PE	NA
Com_508_neg	CL (18:1-18:1-18:1-20:3)	C83 H150 O17 P2	1481.04	16.163	Partial match	Full match	2.22771e+07	2.87264e+07	4.61373e+07	7.28225e+06	1.18105e+07	2.26554e+07	2.32683	1.21837	0.0928525	0.888889	1.23728	CL	NA
Com_511_neg	PC (19:0/18:2)	C45 H86 N O8 P	845.617	11.72	No match	Invalid mass	5.52911e+07	4.13002e+07	2.10412e+07	4.25269e+07	6.63815e+07	5.84724e+07	0.702784	-0.508846	0.288219	0.888889	0.887259	PC	NA
Com_513_neg	LPE 20:4	C25 H44 N O7 P	501.287	2.004	Partial match	Full match	4.03743e+07	3.75467e+07	3.29782e+07	5.14846e+07	5.28434e+07	2.72866e+07	0.842606	-0.247071	0.609064	0.666667	0.454278	PE	NA
Com_516_neg	PI (16:1/18:1)	C43 H79 O13 P	834.529	9.432	Partial match	Full match	5.74323e+07	2.69409e+07	4.45624e+07	6.36549e+07	5.15212e+07	4.79311e+07	0.790496	-0.33917	0.344565	0.777778	0.810338	PI	NA
Com_522_neg	PI (17:0/20:4)	C46 H81 O13 P	872.544	9.912	Partial match	Full match	3.32486e+07	2.81525e+07	2.53461e+07	5.61387e+07	6.48073e+07	3.37762e+07	0.560664	-0.834791	0.0940376	1	1.27158	PI	NA
Com_527_neg	CL (18:1-18:2-18:2-20:4)	C83 H144 O17 P2	1474.99	15.441	Partial match	Full match	2.9613e+07	2.60616e+07	4.42005e+07	3.44517e+07	5.61468e+07	2.62741e+07	0.854563	-0.22674	0.654687	0.666667	0.521886	CL	NA
Com_528_neg	Cer-NS (d18:1/20:0)	C38 H75 N O3	593.577	13.449	Partial match	Full match	3.98589e+07	4.93829e+07	2.44456e+07	1.66198e+07	7.01501e+06	1.83508e+07	2.70777	1.4371	0.0559095	1	1.3231	Cer	NA
Com_529_neg	PC (18:1/22:5)	C48 H84 N O8 P	879.602	10.205	No results	Invalid mass	2.32492e+07	3.56051e+07	4.41679e+07	3.21341e+07	4.96302e+07	6.09997e+07	0.721626	-0.470678	0.288719	0.777778	0.841607	PC	NA
Com_52_neg	PE (18:1/18:1)	C41 H78 N O8 P	743.549	11.409	Partial match	Full match	8.2318e+08	8.26384e+08	8.75436e+08	5.65287e+08	4.06122e+08	8.44791e+08	1.39027	0.47536	0.218616	0.777778	1.06766	PE	NA
Com_534_neg	PS (18:1/22:5)	C46 H78 N O10 P	835.537	9.592	Partial match	Full match	2.14643e+07	2.88889e+07	4.37685e+07	2.28951e+07	1.97177e+07	4.35385e+07	1.09252	0.127655	0.75333	0.666667	0.282818	PS	NA
Com_536_neg	SM (d14:1/29:0)	C48 H97 N2 O6 P	874.717	14.474	No results	Invalid mass	5.88072e+07	3.97321e+07	3.52172e+07	5.62029e+07	5.01889e+07	1.95877e+07	1.06173	0.0864191	0.743715	0.444444	0.292174	SM	NA
Com_542_neg	PE (16:1/20:3)	C41 H74 N O8 P	739.517	9.819	Partial match	Full match	4.32819e+07	4.50738e+07	4.02417e+07	4.58599e+07	4.60419e+07	4.28977e+07	0.95399	-0.0679534	0.310173	0.777778	0.844311	PE	NA
Com_545_neg	PC (14:0e/20:4)	C42 H78 N O7 P	785.559	9.758	No match	Invalid mass	5.76715e+07	3.11025e+07	1.79066e+07	2.73387e+07	3.59748e+07	3.99087e+07	1.0335	0.0475444	0.865631	0.555556	0.24632	PC	NA
Com_558_neg	SM (d14:1/23:0)	C42 H85 N2 O6 P	790.623	11.324	No results	Invalid mass	5.45521e+07	3.7131e+07	3.61396e+07	3.21352e+07	3.14665e+07	2.24899e+07	1.48473	0.570197	0.0927807	1	1.21251	SM	NA
Com_55_neg	SM (d14:2/28:0)	C47 H93 N2 O6 P	858.685	13.222	No results	Invalid mass	5.8542e+08	9.29279e+08	4.88365e+08	4.72659e+08	7.95428e+08	7.93228e+08	0.971741	-0.0413564	0.888658	0.444444	0.142481	SM	NA
Com_566_neg	PE (16:1/18:2)	C39 H72 N O8 P	713.502	9.535	Partial match	Full match	3.40209e+07	2.27981e+07	3.719e+07	5.20452e+07	4.92651e+07	5.18282e+07	0.613882	-0.703967	0.0754167	1	1.38365	PE	NA
Com_57_neg	PC (18:1/18:1)	C44 H84 N O8 P	831.602	11.123	No match	Invalid mass	6.68921e+08	7.50977e+08	8.11515e+08	6.01733e+08	6.84057e+08	1.2011e+09	0.89727	-0.156386	0.794196	0.555556	0.235259	PC	NA
Com_591_neg	PA (18:0/20:3)	C41 H75 O8 P	726.521	10.947	Partial match	Full match	3.45407e+07	1.98849e+07	2.49529e+07	3.39056e+07	3.73978e+07	6.67544e+07	0.574966	-0.79845	0.120309	0.888889	1.14315	PA	NA
Com_597_neg	SM (d14:1/21:0)	C40 H81 N2 O6 P	762.591	10.172	No results	Invalid mass	4.73086e+07	2.49452e+07	2.98716e+07	4.93233e+07	3.80472e+07	3.10807e+07	0.862172	-0.213952	0.515024	0.777778	0.546767	SM	NA
Com_598_neg	PS (24:0/18:1)	C48 H92 N O10 P	873.649	14.466	Partial match	Full match	2.049e+07	3.89051e+07	1.77954e+07	1.82468e+07	2.72555e+07	1.29047e+07	1.3216	0.402283	0.460051	0.666667	0.60935	PS	NA
Com_608_neg	SM (d14:0/22:0)	C41 H85 N2 O6 P	778.623	11.431	No results	Invalid mass	4.32085e+07	3.82575e+07	2.67351e+07	1.62987e+07	2.50603e+07	3.9346e+07	1.3407	0.422988	0.328467	0.777778	0.844528	SM	NA
Com_60_neg	PE (18:2e/18:1)	C41 H78 N O7 P	727.554	11.992	Partial match	Full match	5.84523e+08	8.83897e+08	3.10913e+08	5.36447e+08	3.84754e+08	4.74042e+08	1.27528	0.350819	0.648135	0.666667	0.528731	PE	NA
Com_612_neg	PC (16:0e/18:3)	C42 H80 N O7 P	787.575	10.12	No match	Invalid mass	7.79246e+06	3.34061e+07	3.19019e+07	3.9549e+07	4.54738e+07	5.09714e+07	0.537527	-0.895592	0.233921	1	1.05566	PC	NA
Com_613_neg	PI (18:1/20:5)	C47 H79 O13 P	882.53	8.911	Partial match	Full match	1.07766e+07	1.18629e+07	1.19983e+07	2.85874e+07	4.87519e+07	2.02254e+07	0.355024	-1.49401	0.060667	1	1.42156	PI	NA
Com_61_neg	PE (16:1e/20:3)	C41 H76 N O7 P	725.538	11.332	Partial match	Full match	8.90085e+08	5.39177e+08	7.86722e+08	6.74765e+08	8.3199e+08	1.00869e+09	0.880953	-0.182863	0.519295	0.666667	0.660595	PE	NA
Com_620_neg	CL (16:1-18:2-16:1-18:2)	C77 H138 O17 P2	1396.94	15.223	No results	Full match	8.47226e+06	8.41711e+06	3.2293e+07	1.15304e+07	1.68506e+07	1.34754e+07	1.17503	0.232695	0.933637	0.666667	0.240887	CL	NA
Com_630_neg	PC (14:1e/18:2)	C40 H76 N O7 P	759.544	9.457	No match	Invalid mass	3.88451e+07	2.2785e+07	3.08044e+07	2.63933e+07	3.70874e+07	5.84494e+07	0.758095	-0.39955	0.429986	0.666667	0.718005	PC	NA
Com_643_neg	Cer-NS (d16:1/16:0)	C32 H63 N O3	509.482	9.871	Partial match	Full match	3.83742e+07	3.10467e+07	2.98637e+07	2.93455e+07	2.85013e+07	5.56217e+07	0.874998	-0.192649	0.730045	0.666667	0.30511	Cer	NA
Com_648_neg	PE (18:2e/22:6)	C45 H76 N O7 P	773.539	10.623	Partial match	Full match	1.29704e+07	2.15476e+07	1.85203e+07	1.41662e+07	1.77725e+07	5.47441e+07	0.611866	-0.708712	0.524983	0.444444	0.561035	PE	NA
Com_64_neg	PS (18:0/20:3)	C44 H80 N O10 P	813.554	10.941	Partial match	Full match	9.6029e+08	5.09425e+08	5.67811e+08	1.00682e+09	8.87873e+08	1.33563e+09	0.63075	-0.664859	0.115966	0.888889	1.16938	PS	NA
Com_653_neg	Juniperic acid	C16 H32 O3	272.236	1.722	Full match	No results	1.85119e+07	2.17388e+07	2.11533e+07	2.50713e+07	3.83905e+07	4.69368e+07	0.556202	-0.84632	0.0861377	1	1.32702	FA	NA
Com_656_neg	PE (17:0/20:4)	C42 H76 N O8 P	753.533	10.712	Partial match	Full match	1.93249e+07	2.28924e+07	2.83988e+07	2.05151e+07	2.79875e+07	3.14919e+07	0.882763	-0.179903	0.514346	0.666667	0.574774	PE	NA
Com_659_neg	PE (18:1e/14:0)	C37 H74 N O7 P	675.523	10.394	Partial match	Full match	3.81604e+07	2.92875e+07	2.68894e+07	2.54292e+07	3.13034e+07	4.75826e+07	0.904348	-0.14505	0.739126	0.555556	0.354268	PE	NA
Com_662_neg	PC (20:3/20:4)	C48 H82 N O8 P	877.586	9.584	No match	Invalid mass	1.51379e+07	1.3495e+07	2.31282e+07	1.60768e+07	4.07965e+07	2.04721e+07	0.66922	-0.579448	0.355556	0.777778	0.871849	PC	NA
Com_663_neg	Cer-NS (d18:1/24:0)	C42 H83 N O3	649.639	14.897	Partial match	Full match	3.78755e+07	2.45974e+07	1.42961e+07	2.77793e+07	9.96287e+06	8.18007e+06	1.67172	0.741331	0.284409	0.777778	0.874243	Cer	NA
Com_671_neg	PC(o-16:1(9Z)/22:0)	C46 H92 N O7 P	801.663	13.35	Full match	No results	5.24323e+06	3.0734e+07	1.10184e+06	352415	434499	384295	31.6588	4.98453	0.108265	1	1.30593	PC	NA
Com_673_neg	LPI 18:0	C27 H53 O12 P	600.329	3.262	Partial match	Full match	1.36611e+07	2.25865e+07	2.7479e+07	1.96462e+07	1.08391e+07	1.23234e+07	1.48864	0.573993	0.230403	0.888889	0.979437	PI	NA
Com_676_neg	PA (16:0/18:1)	C37 H71 O8 P	674.491	11.007	Partial match	Full match	2.29008e+07	1.94109e+07	2.72174e+07	1.63144e+07	1.15402e+07	1.90306e+07	1.48297	0.568489	0.0942051	1	1.21253	PA	NA
Com_679_neg	Cer-NS (d18:2/22:0)	C40 H77 N O3	619.593	13.58	Partial match	Full match	1.33224e+07	3.01302e+07	1.52002e+07	1.2479e+07	6.65544e+06	1.63424e+07	1.65327	0.725321	0.244281	0.777778	0.975957	Cer	NA
Com_67_neg	PC(P-16:0/18:3(9Z,12Z,15Z))	C42 H78 N O7 P	739.554	11.643	Full match	No results	8.32732e+08	5.46721e+08	7.36116e+08	6.87686e+08	7.21925e+08	2.5697e+08	1.26941	0.344154	0.44652	0.777778	0.688662	PC	NA
Com_681_neg	PC (14:1e/18:1)	C40 H78 N O7 P	761.559	10.294	No match	Invalid mass	1.92339e+07	1.39729e+07	2.68773e+07	1.12987e+07	1.16859e+07	2.08567e+07	1.37049	0.454689	0.306476	0.777778	0.846305	PC	NA
Com_693_neg	PS (23:0/18:1)	C47 H90 N O10 P	859.633	14.105	Partial match	Full match	2.61113e+07	2.86033e+07	2.05113e+07	3.47107e+07	3.78042e+07	1.52914e+07	0.856725	-0.223096	0.791125	0.666667	0.236162	PS	NA
Com_700_neg	PS (18:1/21:1)	C45 H84 N O10 P	829.586	12.088	Partial match	Full match	1.12156e+07	1.38115e+07	1.32329e+07	2.48643e+07	3.75607e+07	1.85867e+07	0.472278	-1.08229	0.0622986	1	1.38038	PS	NA
Com_70_neg	PE (18:1e/18:2)	C41 H78 N O7 P	727.554	12.245	Partial match	Full match	3.23322e+08	3.94003e+08	7.06747e+08	4.21718e+08	3.19594e+08	1.717e+08	1.55975	0.641316	0.271559	0.777778	0.866704	PE	NA
Com_711_neg	PC (16:1e/20:5)	C44 H78 N O7 P	809.559	9.737	No results	Invalid mass	3.08141e+07	1.06428e+07	7.2564e+06	2.37709e+07	3.61552e+07	9.07365e+06	0.705993	-0.502275	0.542875	0.666667	0.541753	PC	NA
Com_716_neg	SM (d14:2/29:0)	C48 H95 N2 O6 P	872.701	13.527	No results	Invalid mass	2.22497e+07	1.68538e+07	2.06671e+07	1.65059e+07	3.5978e+07	9.5885e+06	0.962918	-0.0545146	0.816164	0.666667	0.468899	SM	NA
Com_717_neg	PE (17:0/18:2)	C40 H76 N O8 P	729.533	11.031	Partial match	Full match	3.32278e+07	1.2251e+07	1.12572e+07	1.70552e+07	1.44455e+07	9.64951e+06	1.37875	0.46336	0.612289	0.444444	0.470704	PE	NA
Com_718_neg	PI (17:0/20:3)	C46 H83 O13 P	874.56	10.303	Partial match	Full match	2.48294e+07	1.8156e+07	2.44887e+07	2.58951e+07	1.42604e+07	3.56023e+07	0.890656	-0.167059	0.854161	0.666667	0.282702	PI	NA
Com_724_neg	PEtOH (18:0-20:4)	C43 H77 O8 P	752.538	11.241	Partial match	Full match	7.14325e+06	1.11421e+07	6.91146e+06	7.48328e+06	3.51753e+07	1.02915e+07	0.47586	-1.07139	0.379295	0.777778	0.812366	PEtOH	NA
Com_726_neg	PE (18:1e/22:3)	C45 H84 N O7 P	781.601	13.596	Partial match	Full match	9.69138e+06	2.68529e+07	1.53968e+07	9.89066e+06	1.13629e+07	9.42994e+06	1.6928	0.759411	0.269378	0.777778	0.966073	PE	NA
Com_72_neg	PE (18:1e/22:5)	C45 H80 N O7 P	777.57	12.087	Partial match	Full match	3.21859e+08	6.48238e+08	6.82249e+08	5.13409e+08	4.44709e+08	7.12468e+08	0.989082	-0.0158382	0.883126	0.444444	0.323108	PE	NA
Com_751_neg	PE (20:0/20:4)	C45 H82 N O8 P	795.58	12.653	Partial match	Full match	1.43173e+07	2.19525e+07	2.25593e+07	2.13564e+07	2.31278e+07	1.76271e+07	0.947157	-0.0783243	0.70998	0.444444	0.352761	PE	NA
Com_752_neg	PC (16:1e/14:0)	C38 H76 N O7 P	735.544	10.346	No match	Invalid mass	2.14408e+07	2.32969e+07	2.25577e+07	1.80704e+07	2.69737e+07	4.04288e+07	0.787331	-0.344959	0.507383	0.666667	0.618264	PC	NA
Com_766_neg	PE (22:6e/22:5)	C49 H78 N O7 P	823.551	9.941	No match	Full match	3.22079e+06	2.43846e+07	1.60681e+06	726362	2.30934e+06	659878	7.90465	2.9827	0.18357	0.888889	1.05567	PE	NA
Com_768_neg	1-(10Z-heptadecenoyl)-sn-glycero-3-phosphocholine	C25 H50 N O7 P	507.334	2.668	Full match	No results	2.77114e+07	1.94473e+07	2.15455e+07	2.71848e+07	3.16468e+07	1.67636e+07	0.908843	-0.137897	0.761981	0.555556	0.359418	PC	NA
Com_773_neg	PE (16:1e/16:0)	C37 H74 N O7 P	675.523	10.213	Partial match	Full match	2.70263e+07	1.92761e+07	2.16607e+07	1.43665e+07	1.5628e+07	2.83533e+07	1.16479	0.220072	0.481032	0.666667	0.642152	PE	NA
Com_788_neg	Cer-NS (d18:2/23:0)	C41 H79 N O3	633.608	14.06	Partial match	Full match	1.41038e+07	2.33216e+07	1.4417e+07	1.90515e+07	1.01933e+07	1.17499e+07	1.26461	0.33869	0.386542	0.777778	0.867436	Cer	NA
Com_790_neg	PE (16:0e/16:0)	C37 H76 N O7 P	677.538	10.551	Partial match	Full match	2.11734e+07	2.30427e+07	1.5024e+07	1.13943e+07	1.43288e+07	2.1898e+07	1.24399	0.314973	0.367237	0.777778	0.747031	PE	NA
Com_794_neg	PS(18:2(9Z,12Z)/18:2(9Z,12Z))	C42 H74 N O10 P	783.505	10.394	Full match	No results	2.07893e+07	1.4733e+07	2.05096e+07	1.73084e+07	7.50214e+06	1.91562e+07	1.27442	0.349836	0.413546	0.777778	0.736004	PS	NA
Com_796_neg	Cer-NS (d16:1/24:1)	C40 H77 N O3	619.592	13.346	Partial match	Full match	2.03623e+07	2.24153e+07	1.19921e+07	7.82549e+06	5.42155e+06	1.19107e+07	2.17705	1.12237	0.0581434	1	1.28795	Cer	NA
Com_797_neg	Cer-NS (d18:1/14:0)	C32 H63 N O3	555.488	9.866	No match	Invalid mass	2.68806e+07	2.18551e+07	1.59086e+07	1.95803e+07	1.54023e+07	3.44008e+07	0.931697	-0.102067	0.908965	0.555556	0.166881	Cer	NA
Com_79_neg	PE (16:1e/18:2)	C39 H74 N O7 P	699.522	11.06	Partial match	Full match	4.26486e+08	3.19239e+08	5.36294e+08	3.20337e+08	3.31298e+08	1.85782e+08	1.53092	0.6144	0.146741	0.777778	1.11005	PE	NA
Com_7_neg	1-hexadecanoyl-2-(13Z-docosenoyl)-sn-glycero-3-phosphoethanolamine	C43 H84 N O8 P	773.596	12.2	Full match	No results	5.60083e+09	4.81021e+09	4.55574e+09	4.02258e+09	3.75744e+09	4.74497e+09	1.19495	0.256955	0.126854	0.888889	1.12097	PE	NA
Com_801_neg	PE (18:1/22:6)	C45 H76 N O8 P	789.533	10.134	Partial match	Full match	3.9509e+06	2.20679e+07	1.30281e+07	5.77573e+06	8.58656e+06	1.88886e+07	1.17431	0.231816	0.922642	0.555556	0.174779	PE	NA
Com_807_neg	PC (18:1/22:6)	C48 H82 N O8 P	877.586	9.816	No match	Invalid mass	2.94884e+06	1.09262e+07	1.95717e+07	2.26344e+06	8.27058e+06	1.09564e+07	1.55636	0.638173	0.640444	0.666667	0.436863	PC	NA
Com_810_neg	PE (16:1e/20:0)	C41 H82 N O7 P	731.585	14.026	Partial match	Full match	2.72908e+06	2.18126e+07	1.68745e+06	1.18194e+06	1.44412e+06	479687	8.44534	3.07816	0.166966	1	1.10507	PE	NA
Com_811_neg	PS(18:1(9Z)/22:6(4Z,7Z,10Z,13Z,16Z,19Z))	C46 H76 N O10 P	833.521	10.391	Full match	No results	2.16197e+07	1.69576e+07	1.27898e+07	2.00899e+07	1.5389e+07	3.64118e+07	0.714518	-0.484958	0.391875	0.666667	0.731366	PS	NA
Com_816_neg	PG (16:0/18:2)	C40 H75 O10 P	746.512	9.7	Partial match	Full match	1.65819e+07	9.01127e+06	1.92129e+07	2.38371e+07	2.40387e+07	3.27756e+07	0.555553	-0.848005	0.0973171	1	1.25225	PG	NA
Com_81_neg	PE (16:0/18:0)	C39 H78 N O8 P	719.549	10.957	Partial match	Full match	5.73126e+08	5.89447e+08	4.35881e+08	5.69256e+08	5.70355e+08	4.55975e+08	1.0018	0.0025913	0.98901	0.666667	0.096501	PE	NA
Com_825_neg	PA (18:1/20:1)	C41 H77 O8 P	728.537	11.449	Partial match	Full match	7.86251e+06	1.11238e+07	5.97591e+06	1.21151e+07	2.71768e+07	1.99971e+07	0.421026	-1.24802	0.0501693	1	1.31864	PA	NA
Com_838_neg	PE (18:1/19:1)	C42 H80 N O8 P	757.564	11.962	Partial match	Full match	1.34517e+07	1.27398e+07	1.82129e+07	9.6844e+06	1.67735e+07	1.41746e+07	1.09283	0.128073	0.63701	0.444444	0.680882	PE	NA
Com_842_neg	Cer-NS (d18:2/16:0)	C34 H65 N O3	535.498	10.014	Partial match	Full match	1.21814e+07	2.01859e+07	1.5495e+07	1.89486e+07	1.15618e+07	1.66516e+07	1.01485	0.0212647	0.947739	0.444444	0.625344	Cer	NA
Com_851_neg	PC (15:0/16:1)	C39 H76 N O8 P	763.538	9.457	No match	Invalid mass	1.20613e+07	1.57076e+07	1.7605e+07	1.70483e+07	2.06581e+07	3.14778e+07	0.655843	-0.608577	0.147352	0.888889	1.1042	PC	NA
Com_856_neg	PE (14:0/16:0)	C35 H70 N O8 P	663.486	8.814	Partial match	Full match	7.90794e+06	1.34015e+07	1.72987e+07	5.10565e+06	1.23852e+07	1.45237e+07	1.20595	0.270174	0.597396	0.666667	0.534689	PE	NA
Com_858_neg	PC (14:0e/16:0)	C38 H78 N O7 P	737.559	10.542	No results	Invalid mass	1.74668e+07	1.93243e+07	1.26465e+07	8.90955e+06	1.31976e+07	1.92401e+07	1.19567	0.257816	0.466326	0.666667	0.642488	PC	NA
Com_862_neg	PG (18:1/22:4)	C46 H81 O10 P	824.559	9.826	Partial match	Full match	9.14208e+06	5.38368e+06	2.41095e+06	8.24295e+06	2.49962e+07	7.41168e+06	0.416639	-1.26313	0.195691	0.777778	1.00677	PG	NA
Com_866_neg	GM3 d42:1; [M-H]-	C65 H120 N2 O21	1264.84	13.35	Partial match	Full match	5.45498e+06	5.17536e+06	8.33191e+06	8.15731e+06	2.47921e+07	6.75039e+06	0.477642	-1.066	0.2835	0.777778	0.954825	GM3	NA
Com_870_neg	PI (17:1/18:1)	C44 H81 O13 P	848.544	9.906	Partial match	Full match	1.45626e+07	6.61436e+06	1.68798e+07	1.5286e+07	1.32235e+07	1.94106e+07	0.794172	-0.332477	0.42564	0.666667	0.702752	PI	NA
Com_874_neg	PG (16:1/18:1)	C40 H75 O10 P	746.515	11.05	No results	Invalid mass	1.17327e+07	1.44536e+07	1.67778e+07	1.08586e+07	1.01155e+07	1.36738e+07	1.24002	0.310364	0.198791	0.888889	0.985212	PG	NA
Com_877_neg	PA (20:0/18:1)	C41 H79 O8 P	730.554	12.628	Partial match	Full match	1.26205e+07	1.86827e+07	1.38601e+07	1.31266e+07	1.38621e+07	6.16705e+06	1.36216	0.445892	0.308534	0.666667	0.849525	PA	NA
Com_883_neg	PE (18:1e/24:4)	C47 H86 N O7 P	807.617	13.601	Partial match	Full match	3.81846e+06	1.84792e+07	3.59774e+06	2.59979e+06	3.42667e+06	1.16021e+06	3.60325	1.8493	0.178879	1	1.04663	PE	NA
Com_889_neg	PE (18:1e/17:0)	C40 H80 N O7 P	717.57	11.875	Partial match	Full match	2.19386e+07	1.68753e+07	1.57845e+07	1.76215e+07	1.64543e+07	1.54062e+07	1.1034	0.141957	0.47552	0.666667	0.630671	PE	NA
Com_88_neg	PE (18:1e/17:1)	C40 H78 N O7 P	715.554	10.962	Partial match	Full match	4.99098e+08	5.13593e+08	4.1421e+08	5.01711e+08	6.7419e+08	4.28153e+08	0.88956	-0.168837	0.5383	0.666667	0.565124	PE	NA
Com_892_neg	SM (d14:0/24:0)	C43 H89 N2 O6 P	806.654	12.657	No results	Invalid mass	2.18378e+07	1.05605e+07	1.06572e+07	1.04449e+07	1.0019e+07	8.21891e+06	1.50109	0.586011	0.280476	1	0.953328	SM	NA
Com_893_neg	OxPE (18:1-20:3+1O )	C43 H78 N O9 P	783.542	12.308	Partial match	Full match	1.29129e+07	1.43668e+07	1.28521e+07	2.28307e+07	1.79678e+07	1.4294e+07	0.728443	-0.457112	0.149167	0.888889	1.2257	PE	NA
Com_894_neg	SM (d14:0/18:0)	C37 H77 N2 O6 P	722.56	9.143	No results	Invalid mass	2.1809e+07	1.14064e+07	1.0993e+07	1.79562e+07	1.44462e+07	1.77615e+07	0.88128	-0.182328	0.522464	0.666667	0.562168	SM	NA
Com_8_neg	PS (18:0/18:1)	C42 H80 N O10 P	789.554	11.486	Partial match	Full match	3.80944e+09	4.25107e+09	3.41049e+09	4.06569e+09	3.1656e+09	3.69965e+09	1.04941	0.0695747	0.636811	0.666667	0.66861	PS	NA
Com_904_neg	PA (18:0/20:4)	C41 H73 O8 P	724.507	10.541	Partial match	Full match	2.02629e+07	1.21299e+07	1.46229e+07	2.25115e+07	2.02211e+07	1.10396e+07	0.874348	-0.19372	0.70066	0.555556	0.342598	PA	NA
Com_924_neg	PI (16:0/16:1)	C41 H77 O13 P	808.513	9.302	Partial match	Full match	1.9809e+07	7.66211e+06	1.50715e+07	1.02356e+07	1.2352e+07	9.30152e+06	1.33408	0.415844	0.519506	0.666667	0.735935	PI	NA
Com_92_neg	PE (18:1e/22:4)	C45 H82 N O7 P	779.585	12.815	Partial match	Full match	3.18103e+08	4.88921e+08	4.11925e+08	3.47267e+08	2.95044e+08	2.20049e+08	1.4135	0.499276	0.129936	0.888889	1.12241	PE	NA
Com_933_neg	LPE 16:0	C21 H44 N O7 P	453.287	2.612	Partial match	Full match	7.61435e+06	1.30973e+07	1.48525e+07	5.7832e+06	4.8312e+06	5.11594e+06	2.26086	1.17687	0.0548235	1	1.41507	PE	NA
Com_937_neg	PE (22:5e/20:4)	C47 H78 N O7 P	799.539	9.03	No match	Invalid mass	1.04526e+07	6.70036e+06	1.47433e+07	1.17628e+07	1.8081e+07	2.18695e+07	0.616789	-0.697151	0.165137	0.888889	1.07704	PE	NA
Com_93_neg	PS (18:0/20:4)	C44 H78 N O10 P	811.539	10.539	Partial match	Full match	5.8745e+08	3.47441e+08	3.18759e+08	4.99896e+08	6.2e+08	3.25046e+08	0.867613	-0.204877	0.617112	0.666667	0.483967	PS	NA
Com_941_neg	PC (14:0/14:0)	C36 H72 N O8 P	723.508	8.82	No results	Invalid mass	6.7091e+06	1.17315e+07	1.46311e+07	6.20331e+06	9.5864e+06	1.73555e+07	0.997782	-0.0032038	0.927913	0.555556	0.113283	PC	NA
Com_942_neg	CL (16:0-18:1-18:1-18:1)	C79 H148 O17 P2	1431.02	16.322	Partial match	Full match	7.28801e+06	9.28208e+06	1.45201e+07	4.67272e+06	5.96418e+06	1.27965e+07	1.32675	0.407895	0.413786	0.777778	0.69027	CL	NA
Com_945_neg	PI (18:0/18:0)	C45 H87 O13 P	866.59	12.647	Partial match	Full match	1.75836e+07	1.61582e+07	1.05493e+07	1.79596e+07	1.9573e+07	1.35957e+07	0.866273	-0.207106	0.469727	0.777778	0.603005	PI	NA
Com_94_neg	PC (16:0/16:0)	C40 H80 N O8 P	779.571	10.975	No results	Invalid mass	4.80059e+08	4.8402e+08	3.5527e+08	4.93189e+08	4.4583e+08	3.93474e+08	0.990136	-0.0143007	0.90432	0.444444	0.253383	PC	NA
Com_954_neg	PC (18:1e/20:3)	C46 H86 N O7 P	841.622	11.225	No results	Invalid mass	1.90014e+07	9.3623e+06	1.32831e+07	1.23891e+07	1.11618e+07	1.8096e+07	1	7.95738e-07	0.943483	0.555556	0.207743	PC	NA
Com_957_neg	PC (17:1/18:1)	C43 H82 N O8 P	817.586	11.199	No match	Invalid mass	1.13087e+07	1.22216e+07	1.40081e+07	1.47738e+07	1.36482e+07	2.37481e+07	0.719538	-0.474857	0.216446	0.888889	1.03327	PC	NA
Com_959_neg	CL (16:0-18:1-16:0-18:1)	C77 H146 O17 P2	1405.01	16.301	Partial match	Full match	7.39648e+06	8.57761e+06	1.3926e+07	7.9289e+06	8.75142e+06	1.52834e+07	0.93544	-0.0962831	0.83846	0.666667	0.180962	CL	NA
Com_965_neg	PC (18:0/17:1)	C43 H84 N O8 P	819.602	12.299	No match	Invalid mass	7.71841e+06	1.18e+07	1.38282e+07	1.33549e+07	1.4814e+07	1.86321e+07	0.712519	-0.488999	0.166664	0.888889	1.08323	PC	NA
Com_976_neg	PS (18:1/24:1)	C48 H90 N O10 P	871.633	13.621	Partial match	Full match	8.36373e+06	1.50431e+07	8.3368e+06	7.67246e+06	1.75963e+07	7.59136e+06	0.966022	-0.0498716	0.983117	0.666667	0.199068	PS	NA
Com_979_neg	CL (16:1-16:1-16:1-18:1)	C75 H138 O17 P2	1372.94	15.437	No results	Full match	4.68644e+06	5.33909e+06	1.33782e+07	5.44729e+06	1.65619e+07	2.10018e+07	0.544132	-0.877971	0.340598	0.888889	0.812264	CL	NA
Com_984_neg	PC (17:1/20:4)	C45 H80 N O8 P	839.57	9.627	No match	Invalid mass	5.62846e+06	7.76556e+06	1.33033e+07	1.04206e+07	1.86008e+07	1.10515e+07	0.666219	-0.585931	0.241056	0.777778	0.933874	PC	NA
Com_98_neg	PE (18:0/20:3)	C43 H80 N O8 P	769.565	11.92	Partial match	Full match	4.39254e+08	3.35233e+08	4.05644e+08	2.85739e+08	3.31382e+08	4.35514e+08	1.12112	0.16494	0.455873	0.777778	0.725982	PE	NA
Com_994_neg	OxPG (18:1-18:3+1O)	C42 H75 O11 P	786.516	11.943	No results	Invalid mass	1.76769e+07	1.27888e+07	8.01228e+06	1.51217e+07	1.46441e+07	1.98383e+07	0.775702	-0.366425	0.330056	0.777778	0.823077	PG	NA
Com_995_neg	CL (16:0-18:1-16:1-18:1)	C77 H144 O17 P2	1402.99	16.05	Partial match	Full match	9.05106e+06	7.42464e+06	1.3063e+07	6.37587e+06	9.76448e+06	1.87169e+07	0.847418	-0.238854	0.806879	0.555556	0.33888	CL	NA
Com_99_neg	PE (16:0/18:1)	C39 H76 N O8 P	717.533	11.35	Partial match	Full match	3.88145e+08	4.34709e+08	4.02335e+08	3.88768e+08	1.96991e+08	4.54803e+08	1.17743	0.235642	0.478273	0.555556	0.742442	PE	NA
Com_9_neg	PC (18:0/18:1)	C44 H86 N O8 P	833.618	12.231	No match	Invalid mass	4.68477e+09	4.01612e+09	3.78839e+09	3.39875e+09	3.19455e+09	3.97571e+09	1.18169	0.240851	0.139573	0.888889	1.094	PC	NA

## Sheet: Pos
A total of 150 lipids in positive polarity mode were identified by UPLC-MS analysis
Compound_ID	Name	Formula	Molecular Weight	RT [min]	lipidmaps_Results	lipidblast_Results	pos_IMF1	pos_IMF2	pos_IMF3	pos_SCF1	pos_SCF2	pos_SCF3	FC	log2FC	Pvalue	ROC	VIP	Lipid Subclass	Regulation
Com_1050_pos	ACar 20:4	C27 H46 N O4	447.335	1.802	No match	Invalid mass	1.8401e+07	3.37279e+07	4.77198e+07	1.27591e+06	1.67313e+06	1.35743e+06	23.1858	4.53517	0.00493942	1	1.48122	ACar	Up
Com_1055_pos	Cer-NS (d16:1/22:0)	C38 H75 N O3	593.574	13.515	Partial match	Full match	4.46841e+07	5.93888e+07	3.1392e+07	2.00929e+07	1.4377e+07	2.13057e+07	2.42875	1.28021	0.0224373	1	1.32214	Cer	Up
Com_1129_pos	PC(o-18:1(9Z)/20:1(11Z))	C46 H90 N O7 P	799.644	13.116	Full match	No results	1.26393e+07	5.26904e+07	1.93243e+07	7.97001e+06	2.46873e+06	4.2821e+06	5.75062	2.52372	0.0388552	1	1.26481	PC	Up
Com_112_pos	PC(o-16:1(9Z)/20:0)	C44 H88 N O7 P	773.629	12.996	Full match	No results	2.37614e+08	1.00897e+09	1.21806e+09	1.21058e+08	7.47069e+07	5.93692e+07	9.66018	3.27205	0.0405941	1	1.31063	PC	Up
Com_1282_pos	1-hexadecyl-2-eicosanoyl-sn-glycero-3-phosphocholine	C44 H90 N O7 P	775.644	13.906	Full match	No results	1.18344e+07	4.15402e+07	1.34143e+07	5.63751e+06	5.24922e+06	2.80211e+06	4.87908	2.28661	0.0467865	1	1.26203	PC	Up
Com_1486_pos	ACar 20:3	C27 H48 N O4	449.35	2.063	No results	Invalid mass	1.00183e+07	1.34881e+07	2.43584e+07	1.35366e+06	750071	1.04105e+06	15.2204	3.92793	0.00190826	1	1.45908	ACar	Up
Com_1523_pos	ACar 20:1	C27 H52 N O4	453.381	3.744	No match	Invalid mass	1.97527e+07	1.51355e+07	2.25915e+07	1.23982e+07	9.08453e+06	8.97275e+06	1.88734	0.916352	0.0164735	1	1.35079	ACar	Up
Com_1707_pos	ACar 17:0	C24 H48 N O4	413.35	2.793	No match	Invalid mass	6.3889e+06	8.10301e+06	1.66173e+07	3.34524e+06	1.58735e+06	1.63354e+06	4.73783	2.24423	0.0160956	1	1.33417	ACar	Up
Com_1992_pos	LPE 22:5	C27 H46 N O7 P	527.301	2.076	Partial match	Full match	6.21368e+06	5.37376e+06	7.16652e+06	8.55697e+06	9.27657e+06	1.06626e+07	0.658123	-0.603571	0.0180731	1	1.32767	PE	Down
Com_202_pos	ACar 16:0	C23 H46 N O4	399.334	2.243	No match	Invalid mass	1.60471e+08	1.99072e+08	6.43286e+08	6.24234e+07	2.90253e+07	4.00703e+07	7.62498	2.93073	0.0305367	1	1.32801	ACar	Up
Com_2118_pos	ACar 16:2	C23 H42 N O4	395.303	1.464	No match	Invalid mass	3.28489e+06	4.29688e+06	9.08586e+06	1.50708e+06	558580	480986	6.54493	2.71038	0.0158833	1	1.33377	ACar	Up
Com_221_pos	1-hexadecyl-2-hexadecanoyl-sn-glycero-3-phosphocholine	C40 H82 N O7 P	719.582	11.717	Full match	No results	6.22176e+08	7.33169e+08	4.07036e+08	2.39789e+08	2.04899e+08	1.31867e+08	3.05675	1.612	0.0111336	1	1.35624	PC	Up
Com_2228_pos	ACar 18:3	C25 H44 N O4	421.319	1.539	No match	Invalid mass	1.29373e+06	2.4098e+06	7.70306e+06	166769	163559	189631	21.9375	4.45533	0.0319658	1	1.41222	ACar	Up
Com_228_pos	PC(o-18:0/18:2(9Z,12Z))	C44 H86 N O7 P	771.613	11.834	Full match	No results	2.53117e+08	3.99444e+08	5.51764e+08	1.54256e+08	1.17812e+08	1.11818e+08	3.1372	1.64948	0.0250352	1	1.35664	PC	Up
Com_2348_pos	1-Stearoyl-2-arachidonoyl-sn-glycero-3-phosphate	C41 H73 O8 P	724.501	12.532	Full match	No results	8.34933e+06	6.18595e+06	5.91319e+06	4.18157e+06	2.86349e+06	3.35298e+06	1.96657	0.975681	0.0118246	1	1.36629	PA	Up
Com_2396_pos	3-hydroxyoctadecanoylcarnitine	C25 H49 N O5	443.361	1.405	Full match	No results	1.86949e+06	3.64273e+06	5.45786e+06	327215	372020	1.37031e+06	5.30073	2.40619	0.0374765	1	1.29456	FA	Up
Com_242_pos	SM(d18:0/18:0)	C41 H85 N2 O6 P	732.614	11.468	Full match	No results	5.89688e+08	6.53147e+08	3.93227e+08	2.64225e+08	2.56557e+08	2.98901e+08	1.99597	0.99709	0.0400098	1	1.34678	SM	Up
Com_2449_pos	PC(P-16:0/16:0)	C40 H80 N O7 P	717.567	12.783	Full match	No results	5.26021e+06	5.78196e+06	4.95509e+06	2.69332e+06	1.34604e+06	1.1172e+06	3.10232	1.63335	0.0426119	1	1.35288	PC	Up
Com_2481_pos	1,2-diarachidonoyl-sn-glycero-3-phosphate	C43 H69 O8 P	744.47	9.574	Full match	No results	3.45867e+06	4.36186e+06	3.55621e+06	6.10331e+06	6.74275e+06	8.26992e+06	0.538774	-0.892248	0.00664028	1	1.42234	PA	Down
Com_2491_pos	ACar 20:2	C27 H50 N O4	451.366	2.661	No match	Invalid mass	2.17583e+06	2.65283e+06	4.56705e+06	1.50587e+06	950395	571484	3.1032	1.63375	0.0340021	1	1.26399	ACar	Up
Com_256_pos	PC(o-20:0/18:3(6Z,9Z,12Z))	C46 H88 N O7 P	797.629	12.397	Full match	No results	2.2604e+08	4.38088e+08	4.74841e+08	1.34704e+08	1.00743e+08	8.9757e+07	3.50232	1.80831	0.0194271	1	1.36115	PC	Up
Com_294_pos	LPC 18:0	C26 H54 N O7 P	523.363	4.03	Partial match	Full match	3.72047e+08	4.07619e+08	3.82476e+08	2.59699e+08	2.55693e+08	2.99174e+08	1.4267	0.512683	0.00751897	1	1.43231	PC	Up
Com_310_pos	ACar 18:0	C25 H50 N O4	427.366	3.574	No match	Invalid mass	1.50761e+08	2.33183e+08	3.57276e+08	7.70698e+07	3.67007e+07	8.02301e+07	3.82071	1.93384	0.019812	1	1.31187	ACar	Up
Com_345_pos	1-hexadecyl-2-octadecanoyl-sn-glycero-3-phosphocholine	C42 H86 N O7 P	747.614	12.919	Full match	No results	1.81477e+08	3.88284e+08	1.66319e+08	8.29599e+07	7.7114e+07	3.8666e+07	3.70373	1.88898	0.024325	1	1.29302	PC	Up
Com_387_pos	ACar 16:1	C23 H44 N O4	397.319	1.685	No match	Invalid mass	5.77116e+07	8.20182e+07	2.6831e+08	8.69522e+06	6.50837e+06	4.37169e+06	20.8447	4.38161	0.0144611	1	1.41502	ACar	Up
Com_393_pos	PC(18:3(9Z,12Z,15Z)/18:2(9Z,12Z))	C44 H78 N O8 P	779.543	9.147	Full match	No results	1.16868e+08	1.10224e+08	1.17647e+08	1.93208e+08	3.7799e+08	2.93577e+08	0.398647	-1.32682	0.0443683	1	1.35527	PC	Down
Com_555_pos	1-(1Z-octadecenyl)-2-oleoyl-sn-glycero-3-phosphoserine	C42 H80 N O9 P	773.556	9.154	Full match	No results	8.07737e+07	6.25475e+07	6.56924e+07	1.07661e+08	2.16124e+08	1.87543e+08	0.408766	-1.29065	0.0430229	1	1.31555	PS	Down
Com_701_pos	ACar 4:0	C11 H22 N O4	231.147	0.948	No match	Invalid mass	6.08545e+07	9.62948e+07	9.93047e+07	2.73489e+07	3.90097e+07	1.23068e+07	3.26006	1.7049	0.0478305	1	1.28269	ACar	Up
Com_716_pos	propionylcarnitine	C10 H19 N O4	217.131	0.946	Full match	No results	4.83049e+07	1.00882e+08	9.63692e+07	8.90656e+06	6.11029e+06	1.72422e+06	14.6679	3.87459	0.0157143	1	1.38601	FA	Up
Com_747_pos	(9Z)-3-hydroxyoctadecenoylcarnitine	C25 H47 N O5	441.345	1.842	Full match	No results	2.95229e+07	3.43807e+07	8.97801e+07	2.85651e+06	2.38266e+06	2.04531e+06	21.0974	4.39899	0.00963855	1	1.46474	FA	Up
Com_75_pos	ACar 18:1	C25 H48 N O4	425.35	2.416	No match	Invalid mass	3.00299e+08	7.53706e+08	1.84663e+09	9.56916e+07	6.20609e+07	2.58397e+07	15.7994	3.98179	0.0183145	1	1.33371	ACar	Up
Com_792_pos	ACar 14:1	C21 H40 N O4	369.288	1.343	No match	Invalid mass	2.57672e+07	3.10021e+07	7.86809e+07	5.60311e+06	5.13416e+06	6.91691e+06	7.67241	2.93968	0.0249949	1	1.42081	ACar	Up
Com_831_pos	ACar 18:2	C25 H46 N O4	423.334	1.854	No match	Invalid mass	2.34318e+07	2.95025e+07	7.20544e+07	1.77897e+06	1.82763e+06	540015	30.1424	4.91372	0.00319975	1	1.43704	ACar	Up
Com_863_pos	PC(P-18:1(9Z)/22:2(13Z,16Z))	C48 H90 N O7 P	823.645	12.711	Full match	No results	2.29348e+07	4.64532e+07	6.7197e+07	1.47942e+07	1.14979e+07	1.04903e+07	3.71332	1.89271	0.0485767	1	1.30682	PC	Up
Com_876_pos	SM(d18:0/20:0)	C43 H89 N2 O6 P	760.645	12.723	Full match	No results	8.42823e+07	8.15719e+07	4.31608e+07	3.73349e+07	2.93891e+07	2.34381e+07	2.31821	1.21301	0.0431638	1	1.25807	SM	Up
Com_1005_pos	1-oleoyl-2-linoleoyl-sn-glycero-3-phospho-L-serine	C42 H76 N O10 P	785.52	10.007	Full match	No results	5.90807e+07	1.89887e+07	2.23966e+07	7.48995e+07	5.88692e+07	2.37601e+07	0.637763	-0.648908	0.392961	0.777778	0.640199	PS	NA
Com_1019_pos	LPC 20:4	C28 H50 N O7 P	543.332	1.893	Partial match	Full match	4.6214e+07	2.14362e+07	2.17553e+07	5.95127e+07	7.2779e+07	2.25722e+07	0.577317	-0.792565	0.324084	0.888889	0.735548	PC	NA
Com_1075_pos	1,2-Dipalmitoleoyl-sn-glycero-3-phosphocholine	C40 H76 N O8 P	729.529	10.89	Full match	No results	4.04011e+07	5.71702e+07	4.17974e+07	5.14439e+07	3.79872e+07	6.33507e+07	0.912208	-0.132566	0.679221	0.555556	0.637701	PC	NA
Com_1087_pos	SM(d18:0/14:0)	C37 H77 N2 O6 P	676.551	9.158	Full match	No results	6.22942e+07	3.46972e+07	2.94396e+07	4.4076e+07	3.85577e+07	3.81143e+07	1.04707	0.0663516	0.981782	0.666667	0.233668	SM	NA
Com_1103_pos	N-heptadecanoylsphinganine-1-phosphocholine	C40 H83 N2 O6 P	718.598	10.866	Full match	No results	6.10371e+07	4.03987e+07	3.30691e+07	4.60055e+07	3.11375e+07	3.61134e+07	1.18761	0.248066	0.523069	0.666667	0.498668	SM	NA
Com_1107_pos	TG(18:1(9Z)/18:2(9Z,12Z)/20:0)[iso6]	C59 H108 O6	912.811	17.871	Full match	No results	5.05691e+06	2.95007e+06	4.3667e+07	6.80833e+06	2.9636e+07	3.56709e+07	0.716547	-0.480866	0.465604	0.666667	0.678208	TAG	NA
Com_1108_pos	Cer-NS (d18:1/23:1)	C41 H79 N O3	633.605	13.857	Partial match	Full match	7.31583e+06	5.44926e+07	4.88724e+06	4.45571e+06	2.06769e+06	3.40818e+06	6.71551	2.7475	0.199727	1	1.03513	Cer	NA
Com_1132_pos	1-hexadecyl-2-[(9Z,12Z)-octadecadienoyl]-sn-glycero-3-phosphocholine	C42 H82 N O7 P	743.582	13.571	Full match	No results	1.13339e+07	5.24395e+07	1.54575e+07	1.29638e+07	6.95951e+06	5.30527e+06	3.14052	1.651	0.159411	0.888889	1.0802	PC	NA
Com_1145_pos	DAG (18:0/18:1)	C39 H74 O5	639.58	14.096	No match	Invalid mass	2.85162e+07	5.14386e+07	1.65154e+07	1.43836e+07	2.6026e+06	7.9567e+06	3.86764	1.95145	0.0808059	1	1.16666	DAG	NA
Com_1146_pos	N-tetracosanoylsphinganine-1-phosphocholine	C47 H97 N2 O6 P	816.708	14.558	Full match	No results	2.27199e+07	5.14307e+07	1.34313e+07	1.73e+07	2.41696e+07	1.61688e+07	1.51951	0.603604	0.553618	0.555556	0.543562	SM	NA
Com_1157_pos	1-myristoyl-2-oleoyl-sn-glycero-3-phosphoethanolamine	C37 H72 N O8 P	689.499	10.286	Full match	No results	3.50045e+07	3.915e+07	4.01929e+07	2.56068e+07	2.1836e+07	5.15736e+07	1.15483	0.207683	0.500835	0.666667	0.57627	PE	NA
Com_1228_pos	N-(11Z-icosenoyl)-sphingosine-1-phosphocholine	C43 H85 N2 O6 P	756.614	11.015	Full match	No results	2.20668e+07	2.08189e+07	1.57091e+07	2.38115e+07	3.35131e+07	6.39498e+07	0.483158	-1.04943	0.141851	1	1.07889	SM	NA
Com_1242_pos	methyl 13-sophorosyloxydocosanoate	C35 H66 O13	694.453	10.004	Full match	No results	3.70836e+07	4.44407e+07	2.67421e+07	3.18527e+07	2.72099e+07	3.86034e+07	1.10854	0.148656	0.639743	0.555556	0.439621	FA	NA
Com_1347_pos	LPC 18:2	C26 H50 N O7 P	519.332	1.982	Partial match	Full match	3.34104e+07	3.37697e+07	2.47518e+07	4.33541e+07	4.33121e+07	2.31843e+07	0.836883	-0.256903	0.570314	0.666667	0.563199	PC	NA
Com_1358_pos	1-[(1Z)-octadec-1-enyl]-sn-glycero-3-phosphoethanolamine	C23 H48 N O6 P	465.321	5.162	Full match	No results	1.40981e+07	3.69693e+07	2.77975e+07	1.7277e+07	1.28337e+07	8.11197e+06	2.0633	1.04496	0.130787	0.888889	1.07372	PE	NA
Com_139_pos	1-stearoyl-2-oleoyl-sn-glycero-3-phosphoserine	C42 H80 N O10 P	789.551	11.779	Full match	No results	1.15355e+09	3.5776e+08	9.63707e+08	1.19262e+09	1.20119e+09	1.09101e+09	0.710228	-0.493647	0.336561	0.888889	0.864325	PS	NA
Com_1449_pos	N-tricosanoylsphinganine-1-phosphocholine	C46 H95 N2 O6 P	802.693	14.181	Full match	No results	3.57806e+07	2.81186e+07	1.74616e+07	3.16205e+07	2.53431e+07	1.62715e+07	1.11095	0.151797	0.747012	0.666667	0.298392	SM	NA
Com_1460_pos	1-palmityl-2-oleoyl-sn-glycero-3-phosphate	C37 H73 O7 P	660.509	14.104	Full match	No results	2.06659e+07	3.18093e+07	1.26337e+07	1.15051e+07	3.79502e+06	1.14893e+07	2.4304	1.28119	0.11622	1	1.07748	PA	NA
Com_1529_pos	1-(hexadec-1-enyl)-2-hexadecanoyl-sn-glycero-3-phosphoethanolamine	C37 H74 N O7 P	675.519	9.657	Full match	No results	2.09727e+07	1.63696e+07	2.23804e+07	2.0115e+07	2.37592e+07	2.59607e+07	0.855197	-0.225671	0.261384	0.777778	0.945057	PE	NA
Com_1530_pos	1-octadecanoyl-2-[(15Z)-tetracosenoyl]-sn-glycero-3-phosphocholine	C50 H98 N O8 P	871.702	14.936	Full match	No results	2.96441e+06	2.79979e+07	2.16746e+06	1.81102e+06	1.41727e+06	1.1417e+06	7.58119	2.92242	0.228415	1	1.00345	PC	NA
Com_1599_pos	PC(o-18:2(9Z,12Z)/22:0)	C48 H94 N O7 P	827.675	13.83	Full match	No results	924528	2.53383e+07	1.11929e+06	721839	582503	1.30351e+06	10.4999	3.3923	0.352328	0.777778	0.830526	PC	NA
Com_1605_pos	LPE 18:1	C23 H46 N O7 P	479.301	2.818	Partial match	Full match	2.1141e+07	2.23477e+07	2.0022e+07	1.65923e+07	1.51989e+07	8.44e+06	1.57865	0.658687	0.141004	1	1.12322	PE	NA
Com_1616_pos	Cer-NDS (d18:0/16:0)	C34 H69 N O3	539.527	11.462	Partial match	Full match	2.73289e+07	2.42445e+07	1.63337e+07	1.2698e+07	6.00269e+06	1.62097e+07	1.94519	0.959908	0.12077	1	1.08701	Cer	NA
Com_1627_pos	1-(1Z-hexadecenyl)-sn-glycero-3-phosphocholine	C24 H50 N O6 P	479.337	2.897	Full match	No results	2.68413e+07	1.71985e+07	1.88113e+07	1.65023e+07	1.4693e+07	8.11564e+06	1.59882	0.67701	0.142099	1	1.04983	PC	NA
Com_165_pos	1-(1Z-octadecenyl)-2-linoleoyl-sn-glycero-3-phosphoethanolamine	C41 H78 N O7 P	727.55	12.27	Full match	No results	3.97999e+08	4.25316e+08	8.12449e+08	4.68129e+08	3.36838e+08	1.51833e+08	1.70962	0.773676	0.232101	0.777778	0.868047	PE	NA
Com_1751_pos	1-Eicosadienoyl-2-docosahexaenoyl-sn-glycero-3-phosphoethanolamine	C47 H78 N O8 P	815.543	9.642	Full match	No results	6.7469e+06	1.1747e+07	1.55795e+07	1.50704e+07	1.9788e+07	1.25108e+07	0.719316	-0.475303	0.276788	0.777778	0.873725	PE	NA
Com_1775_pos	Myristamide	C14 H29 N O	227.225	2.369	Full match	No results	1.07314e+07	6.05914e+06	1.49275e+07	1.08558e+07	1.04725e+07	1.84953e+07	0.79646	-0.328325	0.472355	0.666667	0.661559	FA	NA
Com_1778_pos	PC (14:1e/2:0)	C24 H48 N O7 P	493.316	1.798	Partial match	Full match	1.93042e+07	8.36955e+06	1.14416e+07	2.16106e+07	1.45629e+07	1.54354e+07	0.757919	-0.399885	0.324389	0.777778	0.756899	PC	NA
Com_1793_pos	ACar 15:0	C22 H44 N O4	385.319	1.808	No results	Invalid mass	7.22732e+06	8.14119e+06	1.45793e+07	5.80679e+06	4.91038e+06	1.45408e+06	2.46054	1.29897	0.132027	1	1.06899	ACar	NA
Com_182_pos	N-[(13Z)-docosenoyl]sphing-4-enine-1-phosphocholine	C45 H89 N2 O6 P	784.645	12.181	Full match	No results	6.31072e+08	4.78036e+08	5.83069e+08	5.88882e+08	5.70251e+08	1.2484e+09	0.702867	-0.508677	0.377554	0.666667	0.72932	SM	NA
Com_186_pos	N-oleoylsphingosine-1-phosphocholine	C41 H81 N2 O6 P	728.582	10.04	Full match	No results	9.62497e+08	8.60581e+08	6.82729e+08	6.61361e+08	6.64609e+08	3.74185e+08	1.47387	0.559608	0.151232	1	1.02781	SM	NA
Com_188_pos	TG(16:0/18:2(9Z,12Z)/18:2(9Z,12Z))[iso3]	C55 H98 O6	854.733	16.984	Full match	No results	4.79404e+07	5.92291e+07	6.84475e+08	4.04929e+07	4.85172e+08	5.43745e+08	0.740263	-0.433889	0.661284	0.444444	0.530102	TAG	NA
Com_1912_pos	DG(20:4(5Z,8Z,11Z,14Z)/20:4(5Z,8Z,11Z,14Z)/0:0)	C43 H68 O5	664.504	11.995	Full match	No results	1.10765e+07	1.56048e+07	2.70585e+06	6.50666e+06	3.41083e+06	1.00508e+07	1.47169	0.557474	0.716027	0.666667	0.374486	DAG	NA
Com_1935_pos	PC (6:0/13:1)	C27 H52 N O8 P	549.343	2.704	Partial match	Full match	561678	842213	1.18653e+07	709426	832391	1.12965e+06	4.96701	2.31238	0.536307	0.555556	0.553901	PC	NA
Com_1937_pos	ACar 20:0	C27 H54 N O4	455.397	5.766	No match	Invalid mass	1.45768e+07	1.27553e+07	1.18538e+07	9.6348e+06	4.68459e+06	9.29709e+06	1.65926	0.730542	0.135096	1	1.11577	ACar	NA
Com_1939_pos	DAG (14:0/16:1)	C33 H62 O5	555.486	10.907	No match	Invalid mass	1.15675e+07	1.47999e+07	3.77784e+06	1.10328e+07	5.21117e+06	1.62427e+07	0.927929	-0.107914	0.831219	0.444444	0.38696	DAG	NA
Com_193_pos	1-O-octadecyl-2-arachidonoyl-sn-glycero-3-phosphocholine	C46 H86 N O7 P	795.613	11.527	Full match	No results	3.28675e+08	3.12287e+08	6.72799e+08	1.95205e+08	1.44253e+08	1.54859e+08	2.65773	1.41019	0.0517089	1	1.30758	PC	NA
Com_2015_pos	LPE 20:3	C25 H46 N O7 P	503.301	2.319	Partial match	Full match	1.26893e+07	6.75089e+06	1.05347e+07	1.24885e+07	1.12018e+07	1.10747e+07	0.862214	-0.213883	0.438685	0.666667	0.712839	PE	NA
Com_2089_pos	TG(16:1(9Z)/18:1(9Z)/18:1(9Z))[iso3]	C55 H100 O6	856.751	15.37	Full match	No results	6.66494e+06	1.189e+07	6.12964e+06	7.69222e+06	5.11599e+06	4.50703e+06	1.4256	0.51157	0.275397	0.777778	0.950283	TAG	NA
Com_2135_pos	1-myristoyl-2-oleoyl-sn-glycero-3-phosphate	C35 H67 O8 P	646.457	9.318	Full match	No results	7.07304e+06	5.29248e+06	8.89106e+06	3.20022e+06	5.34995e+06	1.34492e+07	0.966235	-0.0495536	0.804185	0.555556	0.599951	PA	NA
Com_2153_pos	1-[(8Z,11Z,14Z)-icosatrienoyl]-sn-glycero-3-phosphocholine	C28 H52 N O7 P	545.348	2.195	Full match	No results	1.20307e+07	7.78547e+06	844716	1.03256e+07	7.34418e+06	1.2128e+06	1.09418	0.129844	0.964528	0.555556	0.229519	PC	NA
Com_2207_pos	TG(18:2(9Z,12Z)/20:1(11Z)/20:1(11Z))[iso3]	C61 H110 O6	938.827	17.837	Full match	No results	1.27819e+06	1.02666e+06	7.9389e+06	1.17493e+06	2.01714e+06	5.59357e+06	1.16596	0.221522	0.924759	0.555556	0.382128	TAG	NA
Com_2223_pos	LPC 15:0	C23 H48 N O7 P	481.316	1.99	Partial match	Full match	1.07821e+07	6.05331e+06	2.94845e+06	1.07924e+07	7.86405e+06	3.79083e+06	0.881346	-0.18222	0.743067	0.666667	0.308921	PC	NA
Com_2243_pos	LysoPC(P-18:0)	C26 H54 N O6 P	507.369	4.806	Full match	No results	4.0983e+06	9.38725e+06	6.74119e+06	4.97833e+06	3.59916e+06	3.04922e+06	1.73968	0.79882	0.153819	0.888889	1.07564	PC	NA
Com_2276_pos	DAG (16:0/17:1)	C36 H68 O5	597.533	12.544	No match	Invalid mass	4.67466e+06	8.81354e+06	2.50288e+06	3.40288e+06	753835	838465	3.2013	1.67866	0.106051	0.888889	1.12047	DAG	NA
Com_22_pos	N-tricosanoylsphing-4-enine-1-phosphocholine	C46 H93 N2 O6 P	800.676	13.882	Full match	No results	7.18322e+09	6.41628e+09	4.47647e+09	9.09954e+09	6.38888e+09	5.15498e+09	0.875629	-0.191608	0.600235	0.444444	0.608878	SM	NA
Com_233_pos	1-tetradecanoyl-2-[(15Z)-tetracosenoyl]-sn-glycero-3-phosphocholine	C46 H90 N O8 P	815.639	13.375	Full match	No results	3.73083e+08	6.81161e+08	3.52098e+08	2.45905e+08	2.03016e+08	2.11508e+08	2.12944	1.09047	0.0684951	1	1.27104	PC	NA
Com_2345_pos	PG(16:1(9Z)/20:4(5Z,8Z,11Z,14Z))	C42 H73 O10 P	768.491	9.307	Full match	No results	8.40474e+06	3.76302e+06	4.87816e+06	7.89632e+06	6.22798e+06	5.12609e+06	0.885484	-0.175461	0.58372	0.666667	0.470575	PG	NA
Com_2357_pos	ACar 19:1	C26 H50 N O4	439.366	3.022	No results	Invalid mass	1.8161e+06	2.08429e+06	5.89123e+06	1.38415e+06	1.0412e+06	716076	3.11693	1.64013	0.0918007	1	1.15856	ACar	NA
Com_2406_pos	N-oleoyl-(4E,14Z)-sphingadienine-1-phosphocholine	C41 H79 N2 O6 P	726.567	9.222	Full match	No results	2.8455e+06	4.01362e+06	3.26679e+06	5.4826e+06	7.74715e+06	4.10111e+06	0.58427	-0.775292	0.0889025	1	1.20023	SM	NA
Com_2422_pos	LPC 17:0	C25 H52 N O7 P	509.348	2.86	Partial match	Full match	5.30119e+06	4.43152e+06	5.16106e+06	7.51017e+06	6.09484e+06	5.76236e+06	0.769014	-0.378919	0.0647834	1	1.22003	PC	NA
Com_2427_pos	1-hexadecyl-2-docosanoyl-sn-glycero-3-phosphocholine	C46 H94 N O7 P	803.676	14.681	Full match	No results	1.6074e+06	6.45174e+06	771011	731295	1.07934e+06	261256	4.26188	2.09149	0.19029	0.888889	0.948006	PC	NA
Com_2497_pos	ACar 15:1	C22 H42 N O4	383.303	1.505	No match	Invalid mass	1.19619e+06	1.32614e+06	4.52908e+06	558142	339713	564428	4.82219	2.26969	0.0665739	1	1.26014	ACar	NA
Com_254_pos	1-oleoyl-2-linoleyl-sn-glycero-3-phosphoethanolamine	C41 H76 N O8 P	741.53	10.591	Full match	No results	3.38251e+08	3.42504e+08	4.76462e+08	2.92666e+08	3.09893e+08	3.41316e+08	1.22603	0.293992	0.221517	0.888889	1.00292	PE	NA
Com_255_pos	TG(16:1(9Z)/16:1(9Z)/16:1(9Z))	C51 H92 O6	800.686	16.665	Full match	No results	1.88071e+07	1.18806e+07	4.75574e+08	1.98594e+07	4.82165e+08	8.21821e+08	0.382417	-1.38678	0.431701	0.888889	0.712934	TAG	NA
Com_2601_pos	ACar 22:1	C29 H56 N O4	481.413	5.819	No results	Invalid mass	4.6192e+06	2.3109e+06	2.56075e+06	4.10992e+06	1.0042e+06	2.81411e+06	1.1971	0.259538	0.589263	0.444444	0.442136	ACar	NA
Com_2627_pos	DAG (17:0/18:1)	C38 H72 O5	625.563	13.399	No match	Invalid mass	4.3222e+06	3.36148e+06	1.04935e+06	1.44832e+06	1.25849e+06	1.06455e+06	2.31562	1.2114	0.253217	0.666667	0.910095	DAG	NA
Com_2644_pos	TG(18:1(9Z)/18:1(9Z)/18:2(9Z,12Z))[iso3]	C57 H102 O6	882.767	15.378	Full match	No results	3.05687e+06	3.65703e+06	2.19491e+06	2.50164e+06	1.37161e+06	3.03204e+06	1.29014	0.36753	0.377651	0.777778	0.710183	TAG	NA
Com_265_pos	1-tetradecyl-2-[(9Z)-hexadecenoyl]-sn-glycero-3-phosphocholine	C38 H76 N O7 P	689.535	10.425	Full match	No results	5.5548e+08	4.9758e+08	4.4528e+08	4.0275e+08	4.02256e+08	5.42456e+08	1.11197	0.153121	0.404565	0.777778	0.738463	PC	NA
Com_267_pos	1-Palmitoyl-2-docosahexaenoyl-sn-glycero-3-phosphocholine	C46 H80 N O8 P	805.559	10.323	Full match	No results	6.1463e+08	4.84961e+08	3.88623e+08	5.57743e+08	5.89886e+08	6.77415e+08	0.81544	-0.294349	0.23654	0.777778	0.898236	PC	NA
Com_26_pos	N-[(15Z)-tetracosenoyl]sphinganine-1-phosphocholine	C47 H95 N2 O6 P	814.692	14.297	Full match	No results	6.08394e+09	6.63659e+09	3.4585e+09	6.99798e+09	5.93921e+09	4.3021e+09	0.938498	-0.0915739	0.759447	0.444444	0.50275	SM	NA
Com_2710_pos	1-O-oleoyl-sn-glycero-3-phosphoserine	C24 H46 N O9 P	523.29	2.253	Full match	No results	2.43679e+06	2.24631e+06	346453	3.30463e+06	2.96961e+06	327716	0.761827	-0.392465	0.867248	0.666667	0.310357	PS	NA
Com_2713_pos	1,2-Diarachidoyl-sn-glycero-3-phosphoethanolamine	C45 H90 N O8 P	803.64	13.565	Full match	No results	2.36471e+06	2.45933e+06	1.57431e+06	1.72705e+06	2.64314e+06	1.34974e+06	1.11861	0.161701	0.617845	0.555556	0.406404	PE	NA
Com_2724_pos	PC(14:1(9Z)/14:0)	C36 H70 N O8 P	675.484	8.039	Full match	No results	1.60458e+06	2.02492e+06	2.06603e+06	2.09227e+06	1.3046e+06	2.05034e+06	1.04559	0.0643117	0.750654	0.555556	0.558282	PC	NA
Com_2743_pos	PC(14:1(9Z)/16:1(9Z))	C38 H72 N O8 P	701.499	8.454	Full match	No results	1.16443e+06	611758	1.10594e+06	1.29928e+06	2.66001e+06	1.24021e+06	0.554308	-0.85124	0.156537	1	1.02654	PC	NA
Com_2770_pos	TG(16:1(9Z)/16:1(9Z)/18:1(9Z))[iso3]	C53 H96 O6	828.72	14.999	Full match	No results	425336	1.32737e+06	127621	1.13615e+06	681872	353729	0.865813	-0.207873	0.597955	0.555556	0.758094	TAG	NA
Com_277_pos	1-(1Z-hexadecenyl)-2-linoleoyl-sn-glycero-3-phosphoethanolamine	C39 H74 N O7 P	699.519	11.085	Full match	No results	4.14631e+08	2.66239e+08	4.14729e+08	3.62932e+08	3.33544e+08	1.61644e+08	1.27674	0.352469	0.405382	0.777778	0.667501	PE	NA
Com_286_pos	TG(18:1(9Z)/18:2(9Z,12Z)/18:2(9Z,12Z))[iso3]	C57 H100 O6	880.748	16.962	Full match	No results	8.03455e+07	1.16374e+08	1.69698e+08	5.90785e+07	1.79985e+08	2.0853e+08	0.818641	-0.288698	0.820939	0.666667	0.426895	TAG	NA
Com_28_pos	N-[(15Z)-tetracosenoyl]sphing-4-enine-1-phosphocholine	C47 H93 N2 O6 P	812.676	13.243	Full match	No results	2.54216e+09	5.93718e+09	2.36048e+09	1.97518e+09	2.80256e+09	3.04598e+09	1.38551	0.470414	0.502038	0.444444	0.561724	SM	NA
Com_306_pos	TG(18:2(9Z,12Z)/18:2(9Z,12Z)/20:0)[iso3]	C59 H106 O6	910.795	17.576	Full match	No results	1.4823e+07	9.30788e+06	3.63375e+08	1.70233e+07	1.20613e+08	1.71446e+08	1.25373	0.326226	0.661766	0.666667	0.531066	TAG	NA
Com_313_pos	1-(1Z-octadecenyl)-2-arachidonoyl-sn-glycero-3-phosphoethanolamine	C43 H78 N O7 P	751.549	13.144	Full match	No results	3.41106e+08	4.38577e+08	3.47974e+08	2.592e+08	1.29756e+08	1.75463e+08	1.9979	0.998487	0.0530015	1	1.28305	PE	NA
Com_320_pos	Cer-NS (d18:1/23:0)	C41 H81 N O3	635.621	14.709	Partial match	Full match	3.0238e+08	4.29356e+08	2.27133e+08	2.3374e+08	9.18009e+07	1.14413e+08	2.17948	1.12398	0.0799586	0.888889	1.17813	Cer	NA
Com_340_pos	DAG (16:0/18:1)	C37 H70 O5	611.548	13.129	No match	Invalid mass	1.79962e+08	3.9972e+08	1.04939e+08	1.01919e+08	2.85526e+07	8.17434e+07	3.22608	1.68978	0.105231	1	1.09912	DAG	NA
Com_356_pos	TG(16:1(9Z)/16:1(9Z)/18:2(9Z,12Z))[iso3]	C53 H94 O6	826.701	16.649	Full match	No results	2.85017e+07	4.02235e+07	2.80089e+08	3.2429e+07	1.97175e+08	2.2116e+08	0.773828	-0.369916	0.629008	0.555556	0.507318	TAG	NA
Com_368_pos	TG(16:1(9Z)/18:2(9Z,12Z)/18:2(9Z,12Z))[iso3]	C55 H96 O6	852.717	16.636	Full match	No results	4.11955e+07	5.85375e+07	9.75006e+07	3.53591e+07	1.08567e+08	1.16037e+08	0.758696	-0.398405	0.670857	0.666667	0.48682	TAG	NA
Com_36_pos	1-(1Z-hexadecenyl)-2-arachidonoyl-sn-glycero-3-phosphoethanolamine	C41 H74 N O7 P	723.519	10.89	Full match	No results	5.46072e+09	3.35052e+09	3.06458e+09	4.78956e+09	4.40836e+09	3.70617e+09	0.920313	-0.119803	0.612575	0.666667	0.426803	PE	NA
Com_370_pos	N-myristoylsphingosine-1-phosphocholine	C37 H75 N2 O6 P	674.535	8.773	Full match	No results	4.06214e+08	2.66455e+08	2.15684e+08	3.71324e+08	4.03695e+08	4.59155e+08	0.719795	-0.474341	0.184253	0.777778	1.00971	SM	NA
Com_372_pos	1-tetradecyl-2-hexadecanoyl-sn-glycero-3-phosphocholine	C38 H78 N O7 P	691.551	10.567	Full match	No results	2.73503e+08	3.64047e+08	2.04144e+08	2.17942e+08	1.77048e+08	2.737e+08	1.25872	0.331958	0.359612	0.666667	0.718359	PC	NA
Com_398_pos	1-O-(1Z-Tetradecenyl)-2-(9Z-octadecenoyl)-sn-glycerol	C35 H66 O4	550.495	16.665	Full match	No results	6.72094e+06	6.67326e+06	2.51317e+08	6.84921e+06	1.31504e+08	2.42472e+08	0.695099	-0.52471	0.578487	0.666667	0.576943	DAG	NA
Com_409_pos	1-(1Z-hexadecenyl)-2-(9Z-hexadecenoyl)-sn-glycero-3-phosphocholine	C40 H78 N O7 P	715.551	12.313	Full match	No results	2.03401e+08	2.79549e+08	2.45401e+08	2.80568e+08	2.22107e+08	1.43934e+08	1.12641	0.171738	0.546963	0.555556	0.681462	PC	NA
Com_410_pos	N-(9Z-hexadecenoyl)sphingosine-1-phosphocholine	C39 H77 N2 O6 P	700.551	8.934	Full match	No results	1.87191e+08	1.95106e+08	2.23581e+08	2.50097e+08	3.5416e+08	2.29336e+08	0.726827	-0.460316	0.13645	1	1.07987	SM	NA
Com_416_pos	Cer-NS (d18:1/22:0)	C40 H79 N O3	621.605	14.351	Partial match	Full match	2.34693e+08	2.99401e+08	1.44413e+08	1.36329e+08	6.30208e+07	1.01666e+08	2.25406	1.17253	0.0582153	1	1.18973	Cer	NA
Com_418_pos	PC(P-16:0/18:4(6Z,9Z,12Z,15Z))	C42 H76 N O7 P	737.535	9.475	Full match	No results	1.35203e+08	3.41238e+07	4.56726e+07	2.93551e+08	3.43971e+08	3.04547e+08	0.228221	-2.1315	0.0563712	1	1.32305	PC	NA
Com_426_pos	PC (22:5e/14:1)	C44 H78 N O7 P	763.549	9.874	Partial match	Full match	1.7766e+08	1.80829e+08	2.29779e+08	1.24496e+08	2.10003e+08	1.61117e+08	1.18694	0.247252	0.354554	0.777778	0.938629	PC	NA
Com_428_pos	phenolic phthiocerol	C37 H68 O4	576.511	11.372	Full match	No results	2.16066e+08	2.65787e+08	2.2911e+08	1.69472e+08	1.21037e+08	1.98041e+08	1.45525	0.541268	0.0986137	1	1.15667	FA	NA
Com_463_pos	PC(o-22:0/18:3(9Z,12Z,15Z))	C48 H92 N O7 P	825.659	13.51	Full match	No results	2.29811e+07	2.54736e+08	8.7201e+06	6.11125e+06	1.09877e+07	5.71642e+06	12.5546	3.65014	0.242826	0.888889	0.939157	PC	NA
Com_482_pos	1-octadecanoyl-2-eicosanoyl-sn-glycero-3-phosphoethanolamine	C43 H86 N O8 P	775.608	12.497	Full match	No results	1.83947e+08	2.21849e+08	1.88107e+08	1.66311e+08	1.48422e+08	7.97756e+07	1.50543	0.590172	0.179181	1	1.03475	PE	NA
Com_497_pos	1-myristoyl-2-palmitoleoyl-sn-glycero-3-phosphocholine	C38 H74 N O8 P	703.514	8.965	Full match	No results	1.6475e+08	1.60577e+08	1.81528e+08	1.06067e+08	1.80553e+08	3.19158e+08	0.836701	-0.257215	0.824681	0.555556	0.483325	PC	NA
Com_508_pos	1-stearoyl-2-arachidonoyl-sn-glycero-3-phosphoethanolamine	C43 H78 N O8 P	767.545	10.863	Full match	No results	1.65593e+08	1.86547e+08	1.75463e+08	1.17299e+08	1.01459e+08	2.01285e+08	1.25607	0.328911	0.320829	0.666667	0.817685	PE	NA
Com_513_pos	DAG (18:1/18:1)	C39 H72 O5	637.564	13.151	No results	Invalid mass	1.03299e+08	2.13649e+08	5.939e+07	7.18e+07	2.32192e+07	5.24795e+07	2.55147	1.35133	0.146511	0.888889	1.03988	DAG	NA
Com_530_pos	LPC 16:0	C24 H50 N O7 P	495.332	2.478	Partial match	Full match	1.11491e+08	1.62879e+08	1.62128e+08	1.29723e+08	1.14602e+08	1.25699e+08	1.17965	0.238356	0.351422	0.666667	0.825979	PC	NA
Com_540_pos	1,2-di-[(9Z,12Z,15Z)-octadecatrienoyl]-sn-glycero-3-phosphocholine	C44 H76 N O8 P	777.527	9.485	Full match	No results	1.48111e+08	1.00641e+08	1.57799e+08	1.55398e+08	1.97939e+08	1.31959e+08	0.837736	-0.255432	0.379047	0.666667	0.750608	PC	NA
Com_545_pos	1-(1Z-hexadecenyl)-2-oleoyl-sn-glycero-3-phosphoethanolamine	C39 H76 N O7 P	701.536	9.929	Full match	No results	1.05938e+08	1.7477e+08	1.56386e+08	1.26577e+08	1.73037e+08	2.38037e+08	0.812971	-0.298724	0.45646	0.666667	0.575549	PE	NA
Com_612_pos	SM(d18:0/22:0)	C45 H93 N2 O6 P	788.677	13.76	Full match	No results	1.31867e+08	1.59206e+08	6.04952e+07	7.90186e+07	8.1493e+07	4.89797e+07	1.6782	0.746913	0.26072	0.777778	0.843262	SM	NA
Com_61_pos	PC (18:2e/18:0)	C44 H86 N O7 P	771.614	12.811	Partial match	Full match	3.26488e+08	8.27541e+08	2.65718e+09	1.43354e+08	1.50984e+08	1.14058e+08	9.33212	3.22221	0.0864931	1	1.25501	PC	NA
Com_651_pos	N-pentacosanoylsphingosine-1-phosphocholine	C48 H97 N2 O6 P	828.708	14.498	Full match	No results	1.59988e+08	1.27603e+08	8.16411e+07	1.23136e+08	1.06755e+08	8.03155e+07	1.19028	0.251295	0.557173	0.777778	0.461355	SM	NA
Com_657_pos	9-OAHSA	C36 H68 O4	564.511	17.129	Full match	No results	6.1009e+06	5.0134e+06	1.12589e+08	7.34323e+06	9.47289e+07	8.74552e+07	0.652696	-0.615518	0.506766	0.666667	0.639435	FA	NA
Com_679_pos	1,2-di-[(11Z)-eicosenoyl]-sn-glycero-3-phosphocholine	C48 H92 N O8 P	841.655	13.246	Full match	No results	5.04194e+07	1.33215e+08	3.85143e+07	1.1196e+07	1.4319e+07	3.96025e+07	3.41151	1.77041	0.084024	0.888889	1.12296	PC	NA
Com_72_pos	1-hexadecanoyl-2-octadecanoyl-sn-glycero-3-phosphocholine	C42 H84 N O8 P	761.592	12.134	Full match	No results	2.18581e+09	2.38636e+09	1.81905e+09	2.20415e+09	2.32938e+09	1.34153e+09	1.08786	0.121487	0.620922	0.444444	0.441037	PC	NA
Com_732_pos	1-palmitoyl-2-oleoyl-sn-glycero-3-phosphoethanolamine	C39 H76 N O8 P	717.53	9.461	Full match	No results	5.63605e+07	7.88872e+07	9.28769e+07	9.69782e+07	1.12225e+08	1.1418e+08	0.70543	-0.503424	0.117605	1	1.16489	PE	NA
Com_739_pos	1-[(9Z)-octadecenyl]-2-hexadecanoyl-sn-glycero-3-phosphocholine	C42 H84 N O7 P	745.598	12.754	Full match	No results	3.85794e+07	1.14326e+08	5.39199e+07	2.88933e+07	2.59318e+07	1.66743e+07	2.89269	1.53241	0.0727141	1	1.20784	PC	NA
Com_73_pos	PC	C46 H84 N O8 P	809.591	12.265	Full match	No results	2.59809e+09	2.04494e+09	1.44441e+09	2.76103e+09	2.6831e+09	3.00226e+09	0.720715	-0.4725	0.168636	1	1.06618	PC	NA
Com_77_pos	PC (19:2/19:2)	C46 H84 N O8 P	809.592	10.576	Partial match	Full match	1.96462e+09	1.52278e+09	1.79354e+09	2.25804e+09	1.96535e+09	3.04266e+09	0.726796	-0.460377	0.125022	1	1.06628	PC	NA
Com_782_pos	1-oleoyl-2-arachidonoyl-sn-glycero-3-phospho-L-serine	C44 H76 N O10 P	809.517	10.69	Full match	No results	9.24691e+07	7.26329e+07	4.69749e+07	1.18255e+08	1.02245e+08	9.00762e+07	0.68285	-0.55036	0.161538	0.888889	1.06784	PS	NA
Com_791_pos	TG(16:1(9Z)/16:1(9Z)/20:4(5Z,8Z,11Z,14Z))[iso3]	C55 H94 O6	850.702	16.29	Full match	No results	1.35912e+07	1.67004e+07	1.5072e+07	1.65749e+07	3.33575e+07	3.09079e+07	0.561151	-0.833539	0.128446	0.888889	1.12874	TAG	NA
Com_79_pos	Linoleamide	C18 H33 N O	279.256	3.087	Full match	No results	9.74931e+08	6.10164e+08	1.78872e+09	1.25844e+09	1.16811e+09	1.59984e+09	0.837924	-0.255108	0.490218	0.666667	0.616266	FA	NA
Com_817_pos	PG(18:1(9Z)/20:4(5Z,8Z,11Z,14Z))	C44 H77 O10 P	796.522	10.25	Full match	No results	1.03919e+08	6.08133e+07	5.9738e+07	7.7289e+07	6.32938e+07	8.94041e+07	0.976014	-0.0350256	0.827808	0.666667	0.333025	PG	NA
Com_824_pos	LPC 18:1	C26 H52 N O7 P	521.348	2.661	Partial match	Full match	9.87587e+07	6.56073e+07	7.29939e+07	9.23615e+07	9.8159e+07	5.73301e+07	0.957674	-0.0623941	0.888612	0.444444	0.209556	PC	NA
Com_826_pos	DAG (14:0/18:1)	C35 H66 O5	583.517	11.985	No match	Invalid mass	5.47893e+07	9.0938e+07	2.73987e+07	4.27058e+07	1.6533e+07	4.65562e+07	1.63643	0.710551	0.379328	0.777778	0.738328	DAG	NA
Com_884_pos	1-arachidonoyl-sn-glycero-3-phosphoethanolamine	C25 H44 N O7 P	501.285	1.994	Full match	No results	2.90482e+07	3.29821e+07	3.72453e+07	8.02027e+07	9.29662e+07	3.62638e+07	0.474021	-1.07698	0.140405	0.888889	1.1555	PE	NA
Com_890_pos	PC (14:1e/4:0)	C26 H52 N O7 P	521.348	2.455	Partial match	Full match	2.89336e+07	3.26117e+07	5.72685e+07	9.23615e+07	1.1525e+07	2.43218e+07	0.926725	-0.109787	0.733651	0.666667	0.557617	PC	NA
Com_902_pos	Cer-NS (d18:1/22:1)	C40 H77 N O3	619.59	13.387	Partial match	Full match	1.5115e+07	7.78472e+07	9.8142e+06	5.00455e+06	4.83467e+06	1.52815e+07	4.09131	2.03256	0.209169	0.777778	0.919876	Cer	NA
Com_903_pos	Cer-NS (d16:1/23:0)	C39 H77 N O3	607.59	14.001	Partial match	Full match	7.77195e+07	7.7832e+07	4.07319e+07	4.28764e+07	1.71367e+07	2.15511e+07	2.40649	1.26693	0.0625821	0.888889	1.18373	Cer	NA
Com_946_pos	PC(22:0/18:3(9Z,12Z,15Z))	C48 H90 N O8 P	839.639	12.829	Full match	No results	2.66632e+07	5.33703e+07	5.78122e+07	2.33261e+07	2.29722e+07	2.42295e+07	1.95449	0.966791	0.12865	1	1.15895	PC	NA
Com_956_pos	5-POHSA	C34 H64 O4	536.48	16.81	Full match	No results	6.8517e+06	8.19092e+06	5.6507e+07	1.42627e+07	4.73019e+07	4.87479e+07	0.648608	-0.624581	0.389589	0.666667	0.692986	FA	NA
